# Supplementary material for: Analysis of 953 Human Proteins from a Mitochondrial HEK293 Fraction by Complexome Profiling
Source: PLoS One. 2013 Jul 23;8(7):e68340. doi: 10.1371/journal.pone.0068340 (PMC3720734; doi:10.1371/journal.pone.0068340)
Supplement: File S1 — Protein and peptide identification data. (XLSX) [file pone.0068340.s001.xlsx]

## Sheet: Data Description
Protein level data
Column:	Description:
Group	Protein identification group index number
Rank	Protein identification rank within respective group
NCBI gi code	NCBI gi code for each protein identification
RefSeq ID	RefSeq ID for each protein identification
Protein Description	Protein description in RefSeq database
Protein Mw (kDa)	Theoretical molecular weight of the protein sequence
Protein pI	Theoretical isoelectric point of the protein sequence
Protein GRAVY	Theoretical grand average of hydropathicity (GRAVY) value of the protein sequence
Summed Mascot Score	Summed Mascot ion score using non-redundant peptides for each respective protein
NR-Peptides	Number of identified non-redundant peptides
MS/MS spectra	Number of matched MS/MS spectra
Peptide level data
Column:	Description:
Group	Protein identification group index number
Group rank	Protein identification rank within respective group
Protein	Fasta header for each identified protein containing the NCBI gi code, RefSeq ID and Protein description
m/z	Measured precursor ion m/z value
Mr(exp)	Measured monoisotopic peptide mass
Mr(thr)	In-silico monoisotopic peptide mass
ppm	Precursor ion mass error in ppm
charge	Chargestate of the precursor ion
miss	Number of missed cleavage sites by trypsin
score	Mascot ion score for each identified peptide
expect value	Mascot expect value for each identified peptide
match rank	Peptide match rank
sequence	Sequence of the identified peptide
peptide match	Sequence of the identified peptide with flanking residues and modifications (if any)

## Sheet: Protein level data
Group	Rank	NCBI gi code	RefSeq ID	Protein Description	Protein Mw (kDa)	Protein pI	Protein GRAVY	Summed Mascot Score	NR-Peptides	MS/MS spectra
1	1	116063573	NP_001447.2	filamin-A isoform 1 [Homo sapiens]	280	6.04	-0.32	5765	117	1607
1	2	160420317	NP_001104026.1	filamin-A isoform 2 [Homo sapiens]	280.7	6.06	-0.317	5765	117	1607
2	1	31621305	NP_573566.2	leucine-rich PPR motif-containing protein, mitochondrial precursor [Homo sapiens]	157.9	6.12	-0.206	4906	95	2036
3	1	154759259	NP_003118.2	spectrin alpha chain, brain isoform 2 [Homo sapiens]	284.5	5.35	-0.79	3389	80	300
3	2	194595509	NP_001123910.1	spectrin alpha chain, brain isoform 1 [Homo sapiens]	285.1	5.36	-0.786	3366	79	296
3	3	306966132	NP_001182461.1	spectrin alpha chain, brain isoform 3 [Homo sapiens]	282.3	5.34	-0.793	3363	79	298
4	1	13654237	NP_008835.5	DNA-dependent protein kinase catalytic subunit isoform 1 [Homo sapiens]	469.1	7.13	-0.198	2862	74	330
4	2	126032350	NP_001075109.1	DNA-dependent protein kinase catalytic subunit isoform 2 [Homo sapiens]	465.5	7.17	-0.199	2843	73	329
4	3	113430845	XP_001129414.1	PREDICTED: DNA-dependent protein kinase catalytic subunit-like [Homo sapiens]	465.5	7.22	-0.201	2751	71	319
5	1	112382250	NP_003119.2	spectrin beta chain, brain 1 isoform 1 [Homo sapiens]	274.6	5.56	-0.766	3164	70	250
5	2	112382252	NP_842565.2	spectrin beta chain, brain 1 isoform 2 [Homo sapiens]	251.4	5.52	-0.757	3107	69	248
5	3	5902122	NP_008877.1	spectrin beta chain, brain 2 [Homo sapiens]	271.3	6.12	-0.651	332	8	21
5	4	82830440	NP_060663.2	Fanconi anemia group I protein isoform 2 [Homo sapiens]	142.6	6.76	-0.075	16	1	1
5	5	164607124	NP_001106849.1	Fanconi anemia group I protein isoform 1 [Homo sapiens]	149.3	6.74	-0.102	16	1	1
6	1	256222413	NP_001157790.1	filamin-B isoform 3 [Homo sapiens]	276.9	5.71	-0.293	2837	69	261
6	2	105990514	NP_001448.2	filamin-B isoform 2 [Homo sapiens]	278.2	5.73	-0.293	2837	69	261
6	3	256222415	NP_001157791.1	filamin-B isoform 4 [Homo sapiens]	275.7	5.79	-0.293	2837	69	261
6	4	256222411	NP_001157789.1	filamin-B isoform 1 [Homo sapiens]	281.6	5.71	-0.304	2799	68	260
7	1	33620775	NP_891556.1	kinectin isoform a [Homo sapiens]	156.3	5.64	-0.901	2751	67	495
7	2	118498356	NP_001072989.1	kinectin isoform a [Homo sapiens]	156.3	5.64	-0.901	2751	67	495
7	3	118498368	NP_004977.2	kinectin isoform c [Homo sapiens]	149.6	5.7	-0.894	2654	64	488
7	4	118498362	NP_001072990.1	kinectin isoform b [Homo sapiens]	150.4	5.74	-0.899	2562	62	458
8	1	33350932	NP_001367.2	cytoplasmic dynein 1 heavy chain 1 [Homo sapiens]	532.4	6.4	-0.341	2416	67	224
9	1	41872631	NP_004095.4	fatty acid synthase [Homo sapiens]	273.4	6.45	-0.07	2905	66	330
10	1	41399285	NP_955472.1	60 kDa heat shock protein, mitochondrial [Homo sapiens]	61.1	5.88	-0.076	3397	54	2231
10	2	31542947	NP_002147.2	60 kDa heat shock protein, mitochondrial [Homo sapiens]	61.1	5.88	-0.076	3397	54	2231
10	3	4758646	NP_004789.1	kinesin-like protein KIF3B [Homo sapiens]	85.1	7.69	-0.873	35	1	4
10	4	41352705	NP_002245.4	kinesin-like protein KIF3C [Homo sapiens]	89.5	8.37	-0.778	35	1	4
11	1	4758012	NP_004850.1	clathrin heavy chain 1 [Homo sapiens]	191.6	5.69	-0.243	2495	53	262
11	2	242246985	NP_009029.3	clathrin heavy chain 2 isoform 1 [Homo sapiens]	187	5.85	-0.154	635	14	66
11	3	242247001	NP_001826.3	clathrin heavy chain 2 isoform 2 [Homo sapiens]	180.3	5.79	-0.141	635	14	66
12	1	154354966	NP_001093640.1	mitochondrial inner membrane protein isoform 3 [Homo sapiens]	82.6	6.56	-0.48	2347	53	540
12	2	154354964	NP_006830.2	mitochondrial inner membrane protein isoform 1 [Homo sapiens]	83.7	6.48	-0.465	2328	52	539
12	3	154354962	NP_001093639.1	mitochondrial inner membrane protein isoform 2 [Homo sapiens]	83.5	6.56	-0.461	2328	52	539
12	4	64368472	NP_060251.2	cytochrome P450 2W1 [Homo sapiens]	53.8	8.7	0.099	24	1	5
13	1	148596984	NP_004478.3	Golgin subfamily B member 1 [Homo sapiens]	376	4.99	-0.937	1992	52	105
14	1	24234688	NP_004125.3	stress-70 protein, mitochondrial precursor [Homo sapiens]	73.7	6.17	-0.4	2755	51	1313
15	1	24638454	NP_733765.1	sarcoplasmic/endoplasmic reticulum calcium ATPase 2 isoform 1 [Homo sapiens]	114.8	5.34	0.097	2452	49	968
15	2	4502285	NP_001672.1	sarcoplasmic/endoplasmic reticulum calcium ATPase 2 isoform 2 [Homo sapiens]	109.7	5.37	0.087	2416	47	964
15	3	209413709	NP_001129237.1	sarcoplasmic/endoplasmic reticulum calcium ATPase 2 isoform 3 [Homo sapiens]	111.8	5.3	0.098	2202	44	899
15	4	10835220	NP_004311.1	sarcoplasmic/endoplasmic reticulum calcium ATPase 1 isoform b [Homo sapiens]	109.3	5.17	0.082	892	16	370
15	5	27886529	NP_775293.1	sarcoplasmic/endoplasmic reticulum calcium ATPase 1 isoform a [Homo sapiens]	110.3	5.16	0.053	892	16	370
15	6	28373107	NP_777614.1	sarcoplasmic/endoplasmic reticulum calcium ATPase 3 isoform d [Homo sapiens]	114.1	5.74	0.065	528	8	263
15	7	28373113	NP_777617.1	sarcoplasmic/endoplasmic reticulum calcium ATPase 3 isoform f [Homo sapiens]	109.1	5.57	0.102	528	8	263
15	8	28373103	NP_005164.2	sarcoplasmic/endoplasmic reticulum calcium ATPase 3 isoform a [Homo sapiens]	109.3	5.52	0.099	528	8	263
15	9	28373109	NP_777615.1	sarcoplasmic/endoplasmic reticulum calcium ATPase 3 isoform b [Homo sapiens]	114	5.57	0.077	528	8	263
15	10	28373115	NP_777618.1	sarcoplasmic/endoplasmic reticulum calcium ATPase 3 isoform c [Homo sapiens]	112.5	5.79	0.098	528	8	263
15	11	28373105	NP_777613.1	sarcoplasmic/endoplasmic reticulum calcium ATPase 3 isoform e [Homo sapiens]	114.9	5.67	0.084	528	8	263
15	12	28373111	NP_777616.1	sarcoplasmic/endoplasmic reticulum calcium ATPase 3 isoform c [Homo sapiens]	112.5	5.79	0.098	528	8	263
15	13	310128958	XP_003120683.1	PREDICTED: sarcoplasmic/endoplasmic reticulum calcium ATPase 1-like, partial [Homo sapiens]	40	4.87	0.168	390	5	172
16	1	155722983	NP_057376.2	heat shock protein 75 kDa, mitochondrial precursor [Homo sapiens]	80.1	8.2	-0.344	2168	48	895
16	2	124028527	NP_060232.2	myotubularin-related protein 10 [Homo sapiens]	88.3	8.53	-0.352	21	1	15
17	1	119395750	NP_006112.3	keratin, type II cytoskeletal 1 [Homo sapiens]	66	8.11	-0.626	2685	46	1268
17	2	125628632	NP_001074961.1	keratin, type II cytoskeletal 80 isoform K80.1 [Homo sapiens]	47.2	5.3	-0.427	63	1	22
17	3	125628636	NP_872313.2	keratin, type II cytoskeletal 80 isoform K80 [Homo sapiens]	50.5	5.67	-0.504	63	1	22
17	4	114842410	NP_055642.3	zinc finger CCCH domain-containing protein 11A [Homo sapiens]	89.1	8.37	-0.751	22	1	4
17	5	30089940	NP_005886.2	Golgin subfamily A member 3 isoform 1 [Homo sapiens]	167.4	5.44	-0.835	22	1	4
17	6	289191386	NP_001166028.1	Golgin subfamily A member 3 isoform 2 [Homo sapiens]	126.1	5.34	-0.787	22	1	4
18	1	50345984	NP_001001937.1	ATP synthase subunit alpha, mitochondrial precursor [Homo sapiens]	59.8	9.13	-0.067	2543	46	1119
18	2	4757810	NP_004037.1	ATP synthase subunit alpha, mitochondrial precursor [Homo sapiens]	59.8	9.13	-0.067	2543	46	1119
19	1	237681111	NP_001153706.1	sodium/potassium-transporting ATPase subunit alpha-1 isoform d [Homo sapiens]	109.6	5.31	0.069	2619	45	595
19	2	237681109	NP_001153705.1	sodium/potassium-transporting ATPase subunit alpha-1 isoform c [Homo sapiens]	113	5.49	0.017	2619	45	595
19	3	21361181	NP_000692.2	sodium/potassium-transporting ATPase subunit alpha-1 isoform a [Homo sapiens]	112.9	5.49	0.011	2619	45	595
19	4	4502271	NP_000693.1	sodium/potassium-transporting ATPase subunit alpha-2 proprotein [Homo sapiens]	112.3	5.65	-0.014	1032	17	277
19	5	153946397	NP_653300.2	sodium/potassium-transporting ATPase subunit alpha-4 isoform 1 [Homo sapiens]	114.2	6.64	0.042	543	10	133
19	6	297374799	NP_001172014.1	potassium-transporting ATPase alpha chain 2 isoform 1 [Homo sapiens]	116.1	6.55	0.018	250	6	85
19	7	83700225	NP_001667.4	potassium-transporting ATPase alpha chain 2 isoform 2 [Homo sapiens]	115.5	6.55	0.016	250	6	85
19	8	51944966	NP_000695.2	potassium-transporting ATPase alpha chain 1 [Homo sapiens]	114.1	5.81	0.077	250	5	82
20	1	16507237	NP_005338.1	78 kDa glucose-regulated protein precursor [Homo sapiens]	72.3	5.17	-0.487	2343	45	693
20	2	12056479	NP_068835.1	urotensin-2 isoform a preproprotein [Homo sapiens]	16	7.47	-0.288	23	1	1
20	3	5803209	NP_006777.1	urotensin-2 isoform b preproprotein [Homo sapiens]	14.3	7.79	-0.202	23	1	1
21	1	4503483	NP_001952.1	elongation factor 2 [Homo sapiens]	95.3	6.83	-0.209	1850	45	242
22	1	4507677	NP_003290.1	endoplasmin precursor [Homo sapiens]	92.5	4.84	-0.713	2064	44	425
23	1	194248072	NP_005336.3	heat shock 70 kDa protein 1A/1B [Homo sapiens]	70.1	5.65	-0.383	2146	42	932
23	2	167466173	NP_005337.2	heat shock 70 kDa protein 1A/1B [Homo sapiens]	70.1	5.65	-0.383	2146	42	932
24	1	6005942	NP_009057.1	transitional endoplasmic reticulum ATPase [Homo sapiens]	89.3	5.27	-0.348	2033	42	164
24	2	226371754	NP_112593.2	katanin p60 ATPase-containing subunit A-like 2 [Homo sapiens]	52.8	8.32	-0.48	36	1	2
25	1	153945846	NP_002215.2	inositol 1,4,5-trisphosphate receptor type 3 [Homo sapiens]	304.1	6.48	-0.244	1578	42	126
26	1	21361368	NP_002851.2	delta-1-pyrroline-5-carboxylate synthase isoform 1 [Homo sapiens]	87.3	7.13	-0.083	1961	41	985
26	2	62912457	NP_001017423.1	delta-1-pyrroline-5-carboxylate synthase isoform 2 [Homo sapiens]	87.1	7.13	-0.084	1923	40	962
27	1	77404397	NP_055205.2	staphylococcal nuclease domain-containing protein 1 [Homo sapiens]	102	7.16	-0.426	1834	41	301
27	2	154354992	NP_060158.2	B box and SPRY domain-containing protein [Homo sapiens]	44.4	6.42	-0.342	33	1	3
28	1	27734709	NP_775885.1	nodal modulator 2 isoform 2 [Homo sapiens]	134.2	5.76	-0.15	1941	40	309
28	2	51944971	NP_001004060.1	nodal modulator 2 isoform 1 [Homo sapiens]	139.4	5.75	-0.127	1941	40	309
28	3	51944969	NP_001004067.1	nodal modulator 3 precursor [Homo sapiens]	134.1	5.66	-0.153	1860	39	306
28	4	296080706	NP_001171656.1	G-protein coupled receptor-associated sorting protein 1 [Homo sapiens]	156.9	4.68	-0.703	29	1	1
28	5	103472136	NP_055525.3	G-protein coupled receptor-associated sorting protein 1 [Homo sapiens]	156.9	4.68	-0.703	29	1	1
28	6	150378489	NP_001092880.1	G-protein coupled receptor-associated sorting protein 1 [Homo sapiens]	156.9	4.68	-0.703	29	1	1
28	7	150378528	NP_001092881.1	G-protein coupled receptor-associated sorting protein 1 [Homo sapiens]	156.9	4.68	-0.703	29	1	1
29	1	19920317	NP_006816.2	cytoskeleton-associated protein 4 [Homo sapiens]	66	5.92	-0.703	2177	39	701
29	2	14670392	NP_115784.1	tyrosine-protein kinase BAZ1B [Homo sapiens]	170.9	8.48	-0.916	46	1	16
29	3	116268103	NP_001070736.1	zinc finger FYVE domain-containing protein 19 [Homo sapiens]	51.5	5.74	-0.8	44	1	5
29	4	48717485	NP_001001711.1	protein DDI1 homolog 1 [Homo sapiens]	44.1	5.74	-0.331	22	1	1
29	5	121582655	NP_653299.3	ankyrin repeat domain-containing protein 35 [Homo sapiens]	110	6.02	-0.652	22	1	1
29	6	22027646	NP_570899.1	angiomotin-like protein 1 [Homo sapiens]	106.6	7.1	-0.856	22	1	1
29	7	50083279	NP_079285.2	centrosomal protein of 135 kDa [Homo sapiens]	133.5	6.21	-0.895	22	1	1
30	1	33519475	NP_004997.4	NADH-ubiquinone oxidoreductase 75 kDa subunit, mitochondrial isoform 1 precursor [Homo sapiens]	79.5	6.23	-0.108	2152	39	297
30	2	316983160	NP_001186913.1	NADH-ubiquinone oxidoreductase 75 kDa subunit, mitochondrial isoform 5 [Homo sapiens]	81	6.64	-0.114	2152	39	297
30	3	316983156	NP_001186912.1	NADH-ubiquinone oxidoreductase 75 kDa subunit, mitochondrial isoform 4 [Homo sapiens]	73.5	5.87	-0.146	2111	38	295
30	4	316983154	NP_001186910.1	NADH-ubiquinone oxidoreductase 75 kDa subunit, mitochondrial isoform 2 precursor [Homo sapiens]	75.4	5.89	-0.108	2026	36	282
30	5	316983158	NP_001186911.1	NADH-ubiquinone oxidoreductase 75 kDa subunit, mitochondrial isoform 3 [Homo sapiens]	67.5	5.32	-0.147	1994	35	277
31	1	20149594	NP_031381.2	heat shock protein HSP 90-beta [Homo sapiens]	83.3	5.04	-0.678	1886	39	451
31	2	4758416	NP_004184.1	Golgi-specific brefeldin A-resistance guanine nucleotide exchange factor 1 isoform 1 [Homo sapiens]	206.4	5.73	-0.258	36	1	30
31	3	313747582	NP_001186307.1	Golgi-specific brefeldin A-resistance guanine nucleotide exchange factor 1 isoform 2 [Homo sapiens]	206.1	5.75	-0.259	36	1	30
31	4	313747584	NP_001186308.1	Golgi-specific brefeldin A-resistance guanine nucleotide exchange factor 1 isoform 3 [Homo sapiens]	206	5.75	-0.257	36	1	30
32	1	188528628	NP_149100.2	polyribonucleotide nucleotidyltransferase 1, mitochondrial precursor [Homo sapiens]	86	7.77	-0.175	1846	39	210
33	1	41352061	NP_055704.2	presequence protease, mitochondrial precursor [Homo sapiens]	117.4	6.92	-0.442	1638	39	230
34	1	4504505	NP_000405.1	peroxisomal multifunctional enzyme type 2 isoform 2 [Homo sapiens]	79.7	8.83	-0.132	2128	38	876
34	2	313482810	NP_001186220.1	peroxisomal multifunctional enzyme type 2 isoform 1 [Homo sapiens]	83	8.76	-0.175	1915	35	804
34	3	313151210	NP_001186221.1	peroxisomal multifunctional enzyme type 2 isoform 3 [Homo sapiens]	77.9	8.77	-0.159	1915	35	804
34	4	30425406	NP_848578.1	hypothetical protein LOC140856 [Homo sapiens]	17.7	9.34	-0.178	22	1	21
35	1	12025678	NP_004915.2	alpha-actinin-4 [Homo sapiens]	104.9	5.44	-0.637	1908	38	131
35	2	4501893	NP_001094.1	alpha-actinin-2 [Homo sapiens]	103.9	5.45	-0.597	394	8	19
35	3	4557241	NP_001095.1	alpha-actinin-3 [Homo sapiens]	103.3	5.56	-0.514	304	6	15
36	1	261862352	NP_001159831.1	serine hydroxymethyltransferase, mitochondrial isoform 3 [Homo sapiens]	53.5	8.15	-0.301	1764	38	431
36	2	261862348	NP_001159829.1	serine hydroxymethyltransferase, mitochondrial isoform 3 [Homo sapiens]	53.5	8.15	-0.301	1764	38	431
36	3	261862350	NP_001159830.1	serine hydroxymethyltransferase, mitochondrial isoform 3 [Homo sapiens]	53.5	8.15	-0.301	1764	38	431
36	4	19923315	NP_005403.2	serine hydroxymethyltransferase, mitochondrial isoform 1 precursor [Homo sapiens]	56	8.52	-0.273	1764	38	431
36	5	261862346	NP_001159828.1	serine hydroxymethyltransferase, mitochondrial isoform 2 precursor [Homo sapiens]	54.9	8.53	-0.259	1649	36	380
36	6	22547186	NP_004160.3	serine hydroxymethyltransferase, cytosolic isoform 1 [Homo sapiens]	53.1	7.7	-0.251	80	1	94
36	7	22547189	NP_683718.1	serine hydroxymethyltransferase, cytosolic isoform 2 [Homo sapiens]	49	7.69	-0.263	80	1	94
37	1	33188445	NP_036222.3	microtubule-actin cross-linking factor 1 isoform a [Homo sapiens]	620.4	5.38	-0.653	1640	38	107
37	2	34577049	NP_056363.2	bullous pemphigoid antigen 1 isoform 1eA precursor [Homo sapiens]	591	5.68	-0.673	51	1	1
38	1	195972866	NP_000412.3	keratin, type I cytoskeletal 10 [Homo sapiens]	58.8	5.21	-0.633	2382	37	1018
38	2	114431246	NP_853513.2	keratin, type I cytoskeletal 28 [Homo sapiens]	50.6	5.47	-0.509	192	4	49
38	3	153945736	NP_853515.2	keratin, type I cytoskeletal 27 [Homo sapiens]	49.8	5.05	-0.491	113	2	34
38	4	31559829	NP_853512.1	keratin, type I cytoskeletal 25 [Homo sapiens]	49.3	5.08	-0.519	113	2	34
38	5	192807292	NP_061889.2	keratin, type I cytoskeletal 24 [Homo sapiens]	55.1	4.96	-0.478	96	2	20
38	6	4557699	NP_000214.1	keratin, type I cytoskeletal 12 [Homo sapiens]	53.5	4.78	-0.502	79	2	48
38	7	254675185	NP_853517.2	keratin, type I cytoskeletal 26 [Homo sapiens]	51.9	4.92	-0.55	63	1	19
38	8	10337581	NP_002270.1	keratin, type I cuticular Ha3-II [Homo sapiens]	46.2	4.84	-0.623	35	1	11
38	9	14917115	NP_002268.2	keratin, type I cuticular Ha1 [Homo sapiens]	47.2	4.87	-0.547	35	1	11
38	10	55770882	NP_003761.3	keratin, type I cuticular Ha7 [Homo sapiens]	49.7	4.96	-0.436	35	1	11
38	11	4504927	NP_003762.1	keratin, type I cuticular Ha6 [Homo sapiens]	52.2	4.94	-0.372	35	1	11
38	12	94538345	NP_002271.3	keratin, type I cuticular Ha5 [Homo sapiens]	50.4	4.9	-0.445	35	1	11
38	13	15431318	NP_006762.3	keratin, type I cuticular Ha8 [Homo sapiens]	50.5	4.84	-0.435	35	1	11
38	14	116488398	NP_002269.3	keratin, type I cuticular Ha2 [Homo sapiens]	50.3	4.84	-0.419	35	1	11
38	15	71164873	NP_001025024.1	high affinity cAMP-specific and IBMX-insensitive 3',5'-cyclic phosphodiesterase 8B isoform 4 [Homo sapiens]	96.8	6.82	-0.379	20	1	2
38	16	26006851	NP_003710.1	high affinity cAMP-specific and IBMX-insensitive 3',5'-cyclic phosphodiesterase 8B isoform 1 [Homo sapiens]	99	6.82	-0.379	20	1	2
38	17	71164875	NP_001025025.1	high affinity cAMP-specific and IBMX-insensitive 3',5'-cyclic phosphodiesterase 8B isoform 2 [Homo sapiens]	93.7	6.72	-0.36	20	1	2
38	18	19924159	NP_003787.2	unconventional prefoldin RPB5 interactor isoform a [Homo sapiens]	59.8	5.05	-0.834	20	1	2
38	19	71164867	NP_001025022.1	high affinity cAMP-specific and IBMX-insensitive 3',5'-cyclic phosphodiesterase 8B isoform 3 [Homo sapiens]	88	6.41	-0.335	20	1	2
38	20	71164869	NP_001025023.1	high affinity cAMP-specific and IBMX-insensitive 3',5'-cyclic phosphodiesterase 8B isoform 5 [Homo sapiens]	93	7.12	-0.399	20	1	2
38	21	19924161	NP_604431.1	unconventional prefoldin RPB5 interactor isoform b [Homo sapiens]	55.6	5.23	-0.865	20	1	2
39	1	20127408	NP_000173.2	trifunctional enzyme subunit alpha, mitochondrial precursor [Homo sapiens]	83	9.05	-0.078	1918	37	638
40	1	15991827	NP_277031.1	hexokinase-1 isoform HKI-R [Homo sapiens]	102.2	6.61	-0.212	1775	37	321
40	2	188497750	NP_277035.2	hexokinase-1 isoform HKI-td [Homo sapiens]	101.1	6.9	-0.214	1775	37	321
40	3	15991829	NP_277032.1	hexokinase-1 isoform HKI-ta/tb [Homo sapiens]	102.7	6.75	-0.221	1775	37	321
40	4	15991831	NP_277033.1	hexokinase-1 isoform HKI-ta/tb [Homo sapiens]	102.7	6.75	-0.221	1775	37	321
40	5	188497754	NP_000179.2	hexokinase-1 isoform HKI [Homo sapiens]	102.5	6.8	-0.21	1775	37	321
40	6	15553127	NP_000180.2	hexokinase-2 [Homo sapiens]	102.4	6.05	-0.191	177	4	28
40	7	156151420	NP_079406.3	putative hexokinase HKDC1 [Homo sapiens]	102.5	7.24	-0.19	100	4	8
40	8	194097330	NP_002106.2	hexokinase-3 [Homo sapiens]	99	5.4	0.1	76	2	12
41	1	51944953	NP_055102.3	nodal modulator 1 precursor [Homo sapiens]	134.3	5.81	-0.16	1740	37	305
42	1	21396489	NP_004784.2	lon protease homolog, mitochondrial precursor [Homo sapiens]	106.5	6.4	-0.286	1642	37	474
43	1	47132620	NP_000414.2	keratin, type II cytoskeletal 2 epidermal [Homo sapiens]	65.4	8.01	-0.471	2352	36	810
43	2	148612803	NP_778223.2	keratin, type II cytoskeletal 74 [Homo sapiens]	57.9	7.71	-0.45	158	4	64
43	3	226246665	NP_001139698.1	keratin, type II cytoskeletal 72 isoform 2 [Homo sapiens]	51.1	6.45	-0.37	74	2	34
43	4	15618995	NP_258259.1	keratin, type II cytoskeletal 71 [Homo sapiens]	57.3	6.61	-0.457	74	2	34
43	5	28372503	NP_542785.1	keratin, type II cytoskeletal 72 isoform 1 [Homo sapiens]	55.9	6.89	-0.395	74	2	34
43	6	226246663	NP_001139697.1	keratin, type II cytoskeletal 72 isoform 1 [Homo sapiens]	55.9	6.89	-0.395	74	2	34
44	1	122939155	NP_036475.3	NAD(P) transhydrogenase, mitochondrial precursor [Homo sapiens]	113.9	8.09	0.299	1744	36	376
44	2	122939153	NP_892022.2	NAD(P) transhydrogenase, mitochondrial precursor [Homo sapiens]	113.9	8.09	0.299	1744	36	376
45	1	153792590	NP_001017963.2	heat shock protein HSP 90-alpha isoform 1 [Homo sapiens]	98.2	5.16	-0.699	1736	36	410
45	2	154146191	NP_005339.3	heat shock protein HSP 90-alpha isoform 2 [Homo sapiens]	84.7	5.02	-0.75	1736	36	410
46	1	71773329	NP_001146.2	annexin A6 isoform 1 [Homo sapiens]	75.9	5.61	-0.452	1583	36	181
46	2	302129652	NP_001180473.1	annexin A6 isoform 2 [Homo sapiens]	72.4	5.6	-0.437	1547	35	177
46	3	291045225	NP_596869.4	titin isoform N2-A [Homo sapiens]	3713.6	6.53	-0.47	33	1	1
46	4	37537696	NP_073619.2	M-phase phosphoprotein 9 [Homo sapiens]	116.1	6.38	-0.841	33	1	1
47	1	4506675	NP_002941.1	dolichyl-diphosphooligosaccharide--protein glycosyltransferase subunit 1 precursor [Homo sapiens]	68.6	6.38	-0.208	1581	36	472
48	1	62414289	NP_003371.2	vimentin [Homo sapiens]	53.7	5.13	-0.823	1564	36	181
48	2	105990539	NP_006149.2	neurofilament light polypeptide [Homo sapiens]	61.5	4.65	-0.898	36	1	6
48	3	14249342	NP_116116.1	alpha-internexin [Homo sapiens]	55.4	5.4	-0.627	36	1	6
48	4	157738641	NP_001099011.1	neurofilament medium polypeptide isoform 2 [Homo sapiens]	59.5	4.75	-1.267	36	1	6
48	5	157738649	NP_005373.2	neurofilament medium polypeptide isoform 1 [Homo sapiens]	102.5	4.9	-1.13	36	1	6
48	6	169790841	NP_002273.3	keratin, type II cuticular Hb3 [Homo sapiens]	54.2	5.65	-0.345	26	1	2
48	7	169790853	NP_002272.2	keratin, type II cuticular Hb1 [Homo sapiens]	54.9	5.47	-0.268	26	1	2
48	8	4504935	NP_002274.1	keratin, type II cuticular Hb5 [Homo sapiens]	55.8	6.55	-0.373	26	1	2
48	9	14318422	NP_002275.1	keratin, type II cuticular Hb6 [Homo sapiens]	53.5	5.66	-0.333	26	1	2
49	1	41406064	NP_005955.1	myosin-10 [Homo sapiens]	229	5.54	-0.863	1540	36	124
50	1	46852147	NP_060530.3	isoleucyl-tRNA synthetase, mitochondrial precursor [Homo sapiens]	113.8	7.19	-0.303	1504	36	300
51	1	283436222	NP_001164006.1	ATPase family AAA domain-containing protein 3A isoform 2 [Homo sapiens]	66.2	9.24	-0.689	1490	36	367
51	2	283436220	NP_060658.3	ATPase family AAA domain-containing protein 3A isoform 1 [Homo sapiens]	71.4	8.98	-0.623	1433	35	361
51	3	283436224	NP_001164007.1	ATPase family AAA domain-containing protein 3A isoform 3 [Homo sapiens]	57.9	9.25	-0.655	1265	31	334
52	1	95147335	NP_002214.2	inositol 1,4,5-trisphosphate receptor type 2 [Homo sapiens]	308.1	6.43	-0.267	1343	35	96
53	1	55956899	NP_000217.2	keratin, type I cytoskeletal 9 [Homo sapiens]	62.1	5.24	-0.701	2095	34	717
54	1	5729877	NP_006588.1	heat shock cognate 71 kDa protein isoform 1 [Homo sapiens]	70.9	5.52	-0.456	1732	34	598
54	2	24234686	NP_694881.1	heat shock cognate 71 kDa protein isoform 2 [Homo sapiens]	53.5	5.86	-0.288	1541	29	551
54	3	13676857	NP_068814.2	heat shock-related 70 kDa protein 2 [Homo sapiens]	70	5.75	-0.486	781	15	291
55	1	4501867	NP_001089.1	aconitate hydratase, mitochondrial precursor [Homo sapiens]	85.4	7.6	-0.335	1718	34	297
56	1	14149680	NP_056107.1	extended synaptotagmin-1 isoform 2 [Homo sapiens]	122.9	5.84	-0.266	1625	33	352
56	2	296317244	NP_001171725.1	extended synaptotagmin-1 isoform 1 [Homo sapiens]	124	5.79	-0.266	1625	33	352
57	1	20336294	NP_619520.1	putative ATP-dependent RNA helicase DHX30 isoform 1 [Homo sapiens]	133.9	8.78	-0.314	1475	33	379
57	2	20336290	NP_055781.2	putative ATP-dependent RNA helicase DHX30 isoform 2 [Homo sapiens]	129.4	8.53	-0.289	1475	33	379
58	1	12667788	NP_002464.1	myosin-9 [Homo sapiens]	226.5	5.6	-0.854	1374	33	114
59	1	57863257	NP_110379.2	T-complex protein 1 subunit alpha isoform a [Homo sapiens]	60.3	6.12	-0.038	1579	32	127
59	2	57863259	NP_001008897.1	T-complex protein 1 subunit alpha isoform b [Homo sapiens]	43.9	7.71	-0.087	931	20	86
60	1	48762932	NP_006576.2	T-complex protein 1 subunit theta [Homo sapiens]	59.6	5.6	-0.068	1553	32	180
61	1	48255945	NP_001673.2	plasma membrane calcium-transporting ATPase 1 isoform 1b [Homo sapiens]	134.7	5.9	-0.168	1496	32	195
61	2	48255947	NP_001001323.1	plasma membrane calcium-transporting ATPase 1 isoform 1a [Homo sapiens]	129.5	6.17	-0.108	1379	29	175
61	3	48255949	NP_001674.2	plasma membrane calcium-transporting ATPase 2 isoform 2 [Homo sapiens]	132.6	5.96	-0.153	648	13	83
61	4	48255951	NP_001001331.1	plasma membrane calcium-transporting ATPase 2 isoform 1 [Homo sapiens]	136.9	5.91	-0.165	648	13	83
61	5	48255955	NP_001001344.1	plasma membrane calcium-transporting ATPase 3 isoform 3b [Homo sapiens]	134.2	5.61	-0.131	611	11	75
61	6	48255953	NP_068768.2	plasma membrane calcium-transporting ATPase 3 isoform 3a [Homo sapiens]	128.5	5.92	-0.097	611	11	75
62	1	4506787	NP_003861.1	ras GTPase-activating-like protein IQGAP1 [Homo sapiens]	189.3	6.48	-0.495	1495	32	143
63	1	55770888	NP_003557.2	early endosome antigen 1 [Homo sapiens]	162.5	5.66	-1.049	1227	32	93
64	1	34147630	NP_003312.3	elongation factor Tu, mitochondrial precursor [Homo sapiens]	49.9	7.61	-0.12	1546	31	641
65	1	22095331	NP_055862.1	hypothetical protein LOC23065 precursor [Homo sapiens]	111.8	7.66	-0.107	1329	31	204
66	1	5453603	NP_006422.1	T-complex protein 1 subunit beta isoform 1 [Homo sapiens]	57.5	6.45	-0.015	1693	30	146
66	2	311771535	NP_001185771.1	T-complex protein 1 subunit beta isoform 2 [Homo sapiens]	52.7	6.45	-0.047	1571	28	131
67	1	194097350	NP_001123476.1	alpha-actinin-1 isoform a [Homo sapiens]	105.6	5.42	-0.592	1519	30	88
67	2	194097352	NP_001123477.1	alpha-actinin-1 isoform c [Homo sapiens]	102.7	5.51	-0.596	1519	30	88
67	3	4501891	NP_001093.1	alpha-actinin-1 isoform b [Homo sapiens]	103.1	5.41	-0.599	1519	30	88
68	1	237649019	NP_001153682.1	calcium-binding mitochondrial carrier protein Aralar2 isoform 1 [Homo sapiens]	74.3	8.62	0.026	1484	30	409
68	2	7657581	NP_055066.1	calcium-binding mitochondrial carrier protein Aralar2 isoform 2 [Homo sapiens]	74.2	8.62	0.032	1484	30	409
69	1	5453607	NP_006420.1	T-complex protein 1 subunit eta isoform a [Homo sapiens]	59.4	7.65	-0.098	1398	30	124
69	2	261399877	NP_001159757.1	T-complex protein 1 subunit eta isoform d [Homo sapiens]	54.8	7.67	-0.127	1339	28	117
69	3	261399875	NP_001159756.1	T-complex protein 1 subunit eta isoform c [Homo sapiens]	50.4	7.88	-0.134	1074	23	91
69	4	58331185	NP_001009570.1	T-complex protein 1 subunit eta isoform b [Homo sapiens]	37.5	6.45	-0.246	858	17	82
70	1	94538362	NP_004466.2	flotillin-2 [Homo sapiens]	47.1	5.25	-0.148	1329	30	80
71	1	222136639	NP_005947.3	C-1-tetrahydrofolate synthase, cytoplasmic [Homo sapiens]	101.5	7.3	-0.094	1291	30	104
72	1	4758304	NP_004902.1	protein disulfide-isomerase A4 precursor [Homo sapiens]	72.9	5.08	-0.543	1287	30	144
72	2	6912242	NP_036228.1	DCC-interacting protein 13-alpha [Homo sapiens]	79.7	5.42	-0.566	21	1	9
72	3	145309298	NP_443089.3	zinc finger protein 830 [Homo sapiens]	42	5.31	-1.019	21	1	9
73	1	38569421	NP_001087.2	ATP-citrate synthase isoform 1 [Homo sapiens]	120.8	7.32	-0.105	1286	30	108
73	2	38569423	NP_942127.1	ATP-citrate synthase isoform 2 [Homo sapiens]	119.8	7.32	-0.098	1286	30	108
74	1	51873036	NP_002532.2	2-oxoglutarate dehydrogenase, mitochondrial isoform 1 precursor [Homo sapiens]	115.9	6.86	-0.328	1195	30	157
74	2	259013553	NP_001158508.1	2-oxoglutarate dehydrogenase, mitochondrial isoform 3 precursor [Homo sapiens]	115.5	7.02	-0.326	1122	29	155
74	3	51873038	NP_001003941.1	2-oxoglutarate dehydrogenase, mitochondrial isoform 2 precursor [Homo sapiens]	48.2	7.89	-0.339	617	14	96
74	4	221316661	NP_060715.2	2-oxoglutarate dehydrogenase-like, mitochondrial isoform a [Homo sapiens]	114.5	6.65	-0.34	351	10	39
74	5	221316665	NP_001137468.1	2-oxoglutarate dehydrogenase-like, mitochondrial isoform b [Homo sapiens]	108.1	6.61	-0.324	324	9	35
74	6	221316669	NP_001137469.1	2-oxoglutarate dehydrogenase-like, mitochondrial isoform c [Homo sapiens]	91.2	6.82	-0.347	324	9	35
75	1	32189394	NP_001677.2	ATP synthase subunit beta, mitochondrial precursor [Homo sapiens]	56.6	5.41	0.018	1856	29	1381
76	1	4557809	NP_000265.1	ornithine aminotransferase, mitochondrial isoform 1 precursor [Homo sapiens]	48.5	7.04	-0.09	1565	29	330
76	2	284507298	NP_001165285.1	ornithine aminotransferase, mitochondrial isoform 2 [Homo sapiens]	32.9	5.32	0.037	931	18	179
77	1	5031839	NP_005545.1	keratin, type II cytoskeletal 6A [Homo sapiens]	60	8	-0.438	1404	29	310
77	2	89357932	NP_775487.2	keratin, type II cytoskeletal 78 [Homo sapiens]	56.9	6.02	-0.471	64	2	13
78	1	63162572	NP_005989.3	T-complex protein 1 subunit gamma isoform a [Homo sapiens]	60.5	6.49	-0.252	1374	29	117
78	2	58761484	NP_001008800.1	T-complex protein 1 subunit gamma isoform c [Homo sapiens]	56.4	6.49	-0.295	1219	26	98
78	3	56786147	NP_001792.2	cysteine dioxygenase type 1 [Homo sapiens]	23	6.59	-0.604	24	1	3
79	1	155969697	NP_775109.2	keratin, type II cytoskeletal 6C [Homo sapiens]	60	8	-0.432	1363	29	301
80	1	6005854	NP_009204.1	prohibitin-2 isoform 2 [Homo sapiens]	33.3	9.83	-0.258	1363	29	317
80	2	221307584	NP_001138303.1	prohibitin-2 isoform 1 [Homo sapiens]	33.3	9.83	-0.258	1363	29	317
80	3	32698688	NP_009105.1	citron Rho-interacting kinase [Homo sapiens]	231.4	6.57	-0.655	22	1	5
81	1	33636719	NP_006342.2	mitochondrial import inner membrane translocase subunit TIM44 precursor [Homo sapiens]	51.4	8.32	-0.559	1330	29	265
82	1	18105007	NP_004332.2	CAD protein [Homo sapiens]	243	6.45	-0.08	1288	29	150
83	1	4506341	NP_002849.1	ATP-binding cassette sub-family D member 3 isoform a [Homo sapiens]	75.5	9.36	-0.13	1209	29	317
83	2	169881286	NP_001116146.1	ATP-binding cassette sub-family D member 3 isoform b [Homo sapiens]	27.1	9.77	0.108	303	7	94
83	3	148664186	NP_001005242.2	plakophilin-2 isoform 2a [Homo sapiens]	92.8	9.3	-0.488	31	1	33
83	4	20143973	NP_071920.1	hedgehog-interacting protein precursor [Homo sapiens]	78.9	7.9	-0.41	31	1	33
83	5	64085167	NP_001017915.1	phosphatidylinositol-3,4,5-trisphosphate 5-phosphatase 1 isoform a [Homo sapiens]	133.3	7.59	-0.633	31	1	33
83	6	194018531	NP_872431.3	flap endonuclease GEN homolog 1 [Homo sapiens]	102.9	7.81	-0.556	31	1	33
83	7	194018535	NP_001123481.1	flap endonuclease GEN homolog 1 [Homo sapiens]	102.9	7.81	-0.556	31	1	33
83	8	40254823	NP_005532.2	phosphatidylinositol-3,4,5-trisphosphate 5-phosphatase 1 isoform b [Homo sapiens]	133.2	7.59	-0.637	31	1	33
83	9	148664226	NP_004563.2	plakophilin-2 isoform 2b [Homo sapiens]	97.4	9.34	-0.514	31	1	33
84	1	149363636	NP_036533.2	plexin-B2 precursor [Homo sapiens]	205.1	6.24	-0.309	1189	29	95
84	2	157694524	NP_055918.2	plexin-D1 precursor [Homo sapiens]	212.1	7.19	-0.161	21	1	3
84	3	5032223	NP_005752.1	plexin-C1 precursor [Homo sapiens]	175.7	7.61	-0.266	21	1	3
85	1	75677353	NP_114127.3	ATPase family AAA domain-containing protein 3B [Homo sapiens]	72.6	9.2	-0.573	1172	29	228
85	2	310133373	XP_001718710.2	PREDICTED: ATPase family AAA domain-containing protein 3B-like [Homo sapiens]	26.6	7.6	-0.333	177	5	38
86	1	38202257	NP_938148.1	neutral alpha-glucosidase AB isoform 2 [Homo sapiens]	106.9	6.14	-0.359	1164	29	242
86	2	88900491	NP_938149.2	neutral alpha-glucosidase AB isoform 3 [Homo sapiens]	109.4	6.24	-0.355	1119	28	227
87	1	73486658	NP_002071.2	aspartate aminotransferase, mitochondrial precursor [Homo sapiens]	47.5	9.01	-0.206	1367	28	537
88	1	33188443	NP_149033.2	microtubule-actin cross-linking factor 1 isoform b [Homo sapiens]	670.1	5.3	-0.581	1224	28	85
89	1	20070125	NP_000909.2	protein disulfide-isomerase precursor [Homo sapiens]	57.1	4.87	-0.431	1190	28	237
90	1	300192933	NP_006787.2	AFG3-like protein 2 [Homo sapiens]	88.6	8.66	-0.352	1006	28	190
90	2	52426735	NP_001139.3	ankyrin-2 isoform 1 [Homo sapiens]	433.7	5.13	-0.677	38	1	9
90	3	52426737	NP_066187.2	ankyrin-2 isoform 2 [Homo sapiens]	205.8	6.29	-0.391	38	1	9
90	4	188595682	NP_001120965.1	ankyrin-2 isoform 3 [Homo sapiens]	204.8	6.23	-0.371	38	1	9
90	5	63025206	NP_001010924.1	hypothetical protein LOC221061 precursor [Homo sapiens]	97.9	6.58	-0.468	19	1	2
91	1	4757732	NP_004199.1	apoptosis-inducing factor 1, mitochondrial isoform 1 precursor [Homo sapiens]	66.9	8.95	-0.268	1373	27	458
91	2	22202629	NP_665811.1	apoptosis-inducing factor 1, mitochondrial isoform 2 precursor [Homo sapiens]	66.3	8.94	-0.271	1373	27	458
91	3	22202631	NP_665812.1	apoptosis-inducing factor 1, mitochondrial isoform 3 [Homo sapiens]	35.6	7.53	-0.235	813	16	274
91	4	195927004	NP_001124318.1	apoptosis-inducing factor 1, mitochondrial isoform 4 [Homo sapiens]	28.4	5.67	-0.265	646	13	174
91	5	195927006	NP_001124319.1	apoptosis-inducing factor 1, mitochondrial isoform 5 precursor [Homo sapiens]	35.4	9.77	-0.274	560	11	184
92	1	189458819	NP_001121620.1	transferrin receptor protein 1 [Homo sapiens]	84.9	6.62	-0.243	1352	27	171
92	2	189458817	NP_003225.2	transferrin receptor protein 1 [Homo sapiens]	84.9	6.62	-0.243	1352	27	171
93	1	4885281	NP_005262.1	glutamate dehydrogenase 1, mitochondrial precursor [Homo sapiens]	61.4	7.8	-0.293	1296	27	260
93	2	31377775	NP_036216.2	glutamate dehydrogenase 2, mitochondrial precursor [Homo sapiens]	61.4	8.46	-0.292	818	17	190
94	1	156416003	NP_004159.2	succinate dehydrogenase [ubiquinone] flavoprotein subunit, mitochondrial precursor [Homo sapiens]	72.7	7.39	-0.27	1283	27	388
95	1	27477134	NP_079199.2	nuclear pore membrane glycoprotein 210 precursor [Homo sapiens]	205.1	6.81	0.062	1226	27	140
96	1	119703753	NP_005546.2	keratin, type II cytoskeletal 6B [Homo sapiens]	60.1	8	-0.451	1221	27	328
97	1	54607053	NP_006827.1	translational activator GCN1 [Homo sapiens]	292.7	7.43	0.059	1068	27	102
98	1	42716280	NP_976221.1	vigilin [Homo sapiens]	141.4	6.88	-0.497	987	27	91
98	2	4885409	NP_005327.1	vigilin [Homo sapiens]	141.4	6.88	-0.497	987	27	91
98	3	222537750	NP_001138501.1	ankyrin repeat domain-containing protein 30B [Homo sapiens]	158	6.35	-0.843	31	1	2
98	4	115495445	NP_443723.2	ankyrin repeat domain-containing protein 30A [Homo sapiens]	152.7	6.33	-0.84	31	1	2
99	1	4501885	NP_001092.1	actin, cytoplasmic 1 [Homo sapiens]	41.7	5.48	-0.2	1385	26	882
99	2	4501887	NP_001605.1	actin, cytoplasmic 2 [Homo sapiens]	41.8	5.48	-0.199	1385	26	882
99	3	316659409	NP_001186883.1	actin, cytoplasmic 2 [Homo sapiens]	41.8	5.48	-0.199	1385	26	882
99	4	315570273	NP_001186822.1	actin, gamma-enteric smooth muscle isoform 2 precursor [Homo sapiens]	37.1	5.54	-0.177	415	9	237
99	5	63055057	NP_001017992.1	beta-actin-like protein 2 [Homo sapiens]	42	5.59	-0.19	328	9	288
99	6	153791352	NP_001093241.1	POTE ankyrin domain family member F [Homo sapiens]	121.4	6.2	-0.679	325	6	186
100	1	119395754	NP_000415.2	keratin, type II cytoskeletal 5 [Homo sapiens]	62.4	7.74	-0.428	1264	26	312
101	1	30089972	NP_004026.2	peroxisomal acyl-coenzyme A oxidase 1 isoform a [Homo sapiens]	74.7	7.62	-0.276	1263	26	127
101	2	30089974	NP_009223.2	peroxisomal acyl-coenzyme A oxidase 1 isoform b [Homo sapiens]	74.4	8.17	-0.253	1263	26	127
101	3	297206874	NP_001171968.1	peroxisomal acyl-coenzyme A oxidase 1 isoform c [Homo sapiens]	70.1	7.61	-0.204	1131	23	117
102	1	156071462	NP_001627.2	ADP/ATP translocase 3 [Homo sapiens]	32.9	9.74	0.075	1259	26	575
102	2	13775208	NP_112581.1	ADP/ATP translocase 4 [Homo sapiens]	35	9.89	-0.029	221	4	87
103	1	188035924	NP_001173.2	alpha-aminoadipic semialdehyde dehydrogenase [Homo sapiens]	58.5	7.99	-0.062	1253	26	244
103	2	310128093	XP_003120519.1	PREDICTED: alpha-aminoadipic semialdehyde dehydrogenase-like isoform 2, partial [Homo sapiens]	58.4	7.64	-0.031	1157	23	236
103	3	310128103	XP_003120526.1	PREDICTED: alpha-aminoadipic semialdehyde dehydrogenase-like [Homo sapiens]	59.2	8.03	-0.049	1157	23	236
103	4	310128091	XP_003120522.1	PREDICTED: alpha-aminoadipic semialdehyde dehydrogenase-like isoform 5, partial [Homo sapiens]	55.5	7.15	-0.029	979	19	191
103	5	310128087	XP_003120518.1	PREDICTED: alpha-aminoadipic semialdehyde dehydrogenase-like isoform 1, partial [Homo sapiens]	51.8	7.84	-0.008	898	17	215
103	6	310128089	XP_003120523.1	PREDICTED: alpha-aminoadipic semialdehyde dehydrogenase-like isoform 6, partial [Homo sapiens]	35.6	8.98	-0.086	713	13	123
103	7	310128095	XP_003120525.1	PREDICTED: alpha-aminoadipic semialdehyde dehydrogenase-like isoform 8, partial [Homo sapiens]	31.5	8.22	-0.05	713	13	123
103	8	310128099	XP_003120521.1	PREDICTED: alpha-aminoadipic semialdehyde dehydrogenase-like isoform 4, partial [Homo sapiens]	34.3	7.91	0.058	711	14	187
103	9	310128101	XP_003120520.1	PREDICTED: alpha-aminoadipic semialdehyde dehydrogenase-like isoform 3 [Homo sapiens]	34.7	8.14	0.033	711	14	187
103	10	310128097	XP_003120524.1	PREDICTED: alpha-aminoadipic semialdehyde dehydrogenase-like isoform 7, partial [Homo sapiens]	27.7	7.12	-0.18	568	11	94
104	1	15431310	NP_000517.2	keratin, type I cytoskeletal 14 [Homo sapiens]	51.6	5.16	-0.545	1244	26	303
105	1	24430192	NP_005548.2	keratin, type I cytoskeletal 16 [Homo sapiens]	51.3	5.04	-0.517	1237	26	251
105	2	27894337	NP_061883.1	keratin, type I cytoskeletal 20 [Homo sapiens]	48.5	5.7	-0.668	80	2	18
105	3	22748757	NP_689562.1	keratin-like protein KRT222 [Homo sapiens]	34.2	5.87	-0.718	44	1	12
105	4	4505931	NP_002681.1	DNA polymerase beta [Homo sapiens]	38.2	8.95	-0.65	17	1	1
106	1	38683855	NP_060422.4	pentatricopeptide repeat-containing protein 3, mitochondrial precursor [Homo sapiens]	78.5	6.42	-0.353	1161	26	181
106	2	74319833	NP_004645.2	probable ubiquitin carboxyl-terminal hydrolase FAF-Y [Homo sapiens]	291.1	5.86	-0.324	28	1	16
106	3	89059963	XP_042978.5	PREDICTED: FERM and PDZ domain-containing protein 3 [Homo sapiens]	199.2	8.14	-0.547	28	1	16
106	4	310133173	XP_003121082.1	PREDICTED: FERM and PDZ domain-containing protein 3-like [Homo sapiens]	199.2	8.14	-0.547	28	1	16
106	5	8923763	NP_060874.1	arf-GAP with dual PH domain-containing protein 2 [Homo sapiens]	44.3	9.37	-0.624	28	1	16
106	6	61676093	NP_001013417.1	cyclin-C isoform b [Homo sapiens]	22.9	5.93	-0.088	28	1	16
106	7	61676091	NP_005181.2	cyclin-C isoform a [Homo sapiens]	33.2	7.33	-0.158	28	1	16
106	8	29294651	NP_803187.1	endoribonuclease Dicer isoform 1 [Homo sapiens]	218.7	5.68	-0.447	28	1	16
106	9	29294649	NP_085124.2	endoribonuclease Dicer isoform 1 [Homo sapiens]	218.7	5.68	-0.447	28	1	16
106	10	307133775	NP_001182502.1	endoribonuclease Dicer isoform 2 [Homo sapiens]	208.4	5.74	-0.441	28	1	16
106	11	157738667	NP_078789.2	FYVE and coiled-coil domain-containing protein 1 [Homo sapiens]	167	4.92	-0.737	28	1	16
107	1	21361657	NP_005304.3	protein disulfide-isomerase A3 precursor [Homo sapiens]	56.8	6.36	-0.506	1153	26	113
108	1	127139033	NP_000932.3	NADPH--cytochrome P450 reductase [Homo sapiens]	77	5.58	-0.377	1146	26	259
109	1	119395742	NP_000201.2	integrin alpha-6 isoform b precursor [Homo sapiens]	119.5	6.77	-0.379	1094	26	82
109	2	119395740	NP_001073286.1	integrin alpha-6 isoform a precursor [Homo sapiens]	122.1	6.8	-0.402	1094	26	82
110	1	62241042	NP_004437.2	bifunctional aminoacyl-tRNA synthetase [Homo sapiens]	170.6	7.32	-0.517	1076	26	117
111	1	9910280	NP_064505.1	UDP-glucose:glycoprotein glucosyltransferase 1 precursor [Homo sapiens]	177.2	5.63	-0.326	1027	26	71
111	2	238859593	NP_064506.3	UDP-glucose:glycoprotein glucosyltransferase 2 precursor [Homo sapiens]	174.7	6.89	-0.278	33	1	3
112	1	100913206	NP_001348.2	ATP-dependent RNA helicase A [Homo sapiens]	141	6.84	-0.339	1025	26	153
113	1	58530840	NP_004406.2	desmoplakin isoform I [Homo sapiens]	331.8	6.82	-0.823	914	26	55
113	2	58530842	NP_001008844.1	desmoplakin isoform II [Homo sapiens]	260.1	6.96	-0.69	692	20	46
114	1	4557305	NP_000025.1	fructose-bisphosphate aldolase A [Homo sapiens]	39.4	8.08	-0.262	1372	25	278
114	2	34577112	NP_908932.1	fructose-bisphosphate aldolase A [Homo sapiens]	39.4	8.08	-0.262	1372	25	278
114	3	193794814	NP_001121089.1	fructose-bisphosphate aldolase A [Homo sapiens]	39.4	8.08	-0.262	1372	25	278
114	4	34577110	NP_908930.1	fructose-bisphosphate aldolase A [Homo sapiens]	39.4	8.08	-0.262	1372	25	278
115	1	156071459	NP_001143.2	ADP/ATP translocase 2 [Homo sapiens]	32.9	9.69	0.052	1324	25	689
116	1	91199540	NP_000099.2	dihydrolipoyl dehydrogenase, mitochondrial precursor [Homo sapiens]	54.2	7.85	-0.035	1284	25	232
117	1	110611220	NP_004578.2	ribosome-binding protein 1 [Homo sapiens]	108.7	5.54	-0.803	1254	25	122
117	2	110611218	NP_001036041.1	ribosome-binding protein 1 [Homo sapiens]	108.7	5.54	-0.803	1254	25	122
117	3	33946321	NP_891991.1	ninein isoform 5 [Homo sapiens]	243.3	5.02	-0.907	31	1	5
117	4	148536869	NP_065972.3	ninein isoform 2 [Homo sapiens]	248.2	5.03	-0.904	31	1	5
117	5	291167747	NP_057434.4	ninein isoform 6 [Homo sapiens]	160.1	5.19	-0.946	31	1	5
117	6	148536871	NP_891989.2	ninein isoform 1 [Homo sapiens]	238.2	5.02	-0.916	31	1	5
118	1	5453832	NP_006380.1	hypoxia up-regulated protein 1 precursor [Homo sapiens]	111.3	5.23	-0.546	1131	25	100
118	2	195976805	NP_001124463.1	hypoxia up-regulated protein 1 precursor [Homo sapiens]	111.3	5.23	-0.546	1131	25	100
119	1	28178832	NP_002159.2	isocitrate dehydrogenase [NADP], mitochondrial precursor [Homo sapiens]	50.9	8.69	-0.397	1094	25	250
120	1	13027640	NP_005754.2	alpha-aminoadipic semialdehyde synthase, mitochondrial precursor [Homo sapiens]	102.1	6.64	-0.127	1054	25	128
121	1	38569417	NP_065796.1	alanyl-tRNA synthetase, mitochondrial precursor [Homo sapiens]	107.3	6.26	-0.164	1040	25	155
122	1	111118981	NP_077728.2	NADPH:adrenodoxin oxidoreductase, mitochondrial isoform 1 precursor [Homo sapiens]	53.8	8.43	-0.24	1011	25	122
122	2	111118983	NP_004101.2	NADPH:adrenodoxin oxidoreductase, mitochondrial isoform 2 precursor [Homo sapiens]	54.5	8.37	-0.212	1011	25	122
123	1	45439306	NP_001340.2	aspartyl-tRNA synthetase, cytoplasmic [Homo sapiens]	57.1	6.55	-0.416	965	25	154
124	1	4507879	NP_003365.1	voltage-dependent anion-selective channel protein 1 [Homo sapiens]	30.8	8.54	-0.411	1516	24	1036
125	1	21735621	NP_005909.2	malate dehydrogenase, mitochondrial precursor [Homo sapiens]	35.5	8.68	0.143	1316	24	860
126	1	50845388	NP_001002858.1	annexin A2 isoform 1 [Homo sapiens]	40.4	8.37	-0.524	1149	24	122
126	2	4757756	NP_004030.1	annexin A2 isoform 2 [Homo sapiens]	38.6	7.75	-0.524	1149	24	122
126	3	209862831	NP_001129487.1	annexin A2 isoform 2 [Homo sapiens]	38.6	7.75	-0.524	1149	24	122
126	4	50845386	NP_001002857.1	annexin A2 isoform 2 [Homo sapiens]	38.6	7.75	-0.524	1149	24	122
127	1	4501993	NP_003650.1	alkyldihydroxyacetonephosphate synthase, peroxisomal precursor [Homo sapiens]	72.9	7.34	-0.334	1101	24	189
128	1	4504327	NP_000174.1	trifunctional enzyme subunit beta, mitochondrial precursor [Homo sapiens]	51.3	9.41	-0.072	1086	24	240
129	1	4505145	NP_002387.1	NAD-dependent malic enzyme, mitochondrial isoform 1 precursor [Homo sapiens]	65.4	7.61	-0.152	1085	24	348
129	2	270265879	NP_001161807.1	NAD-dependent malic enzyme, mitochondrial isoform 2 precursor [Homo sapiens]	53.6	8.54	-0.114	881	20	259
129	3	62420882	NP_001014811.1	NADP-dependent malic enzyme, mitochondrial precursor [Homo sapiens]	67.1	7.98	-0.12	36	1	10
129	4	239049447	NP_001155058.1	NADP-dependent malic enzyme, mitochondrial precursor [Homo sapiens]	67.1	7.98	-0.12	36	1	10
129	5	62420880	NP_006671.2	NADP-dependent malic enzyme, mitochondrial precursor [Homo sapiens]	67.1	7.98	-0.12	36	1	10
130	1	10716563	NP_001737.1	calnexin precursor [Homo sapiens]	67.6	4.6	-0.874	1079	24	257
130	2	66933005	NP_001019820.1	calnexin precursor [Homo sapiens]	67.6	4.6	-0.874	1079	24	257
131	1	157502201	NP_005836.2	multidrug resistance-associated protein 4 isoform 1 [Homo sapiens]	149.5	8.19	0.079	966	24	72
131	2	157502203	NP_001098985.1	multidrug resistance-associated protein 4 isoform 2 [Homo sapiens]	96.8	8.82	0.133	500	11	39
132	1	42794752	NP_004448.2	long-chain-fatty-acid--CoA ligase 3 [Homo sapiens]	80.4	8.38	-0.185	952	24	272
132	2	42794754	NP_976251.1	long-chain-fatty-acid--CoA ligase 3 [Homo sapiens]	80.4	8.38	-0.185	952	24	272
133	1	4504919	NP_002264.1	keratin, type II cytoskeletal 8 [Homo sapiens]	53.7	5.59	-0.597	933	24	185
133	2	15431316	NP_149034.2	keratin, type II cuticular Hb4 [Homo sapiens]	64.8	7.57	-0.268	117	4	37
133	3	4503979	NP_002046.1	glial fibrillary acidic protein isoform 1 [Homo sapiens]	49.9	5.52	-0.773	89	2	24
133	4	196115290	NP_001124491.1	glial fibrillary acidic protein isoform 2 [Homo sapiens]	49.5	6.12	-0.751	89	2	24
134	1	40789249	NP_060592.2	aspartyl-tRNA synthetase, mitochondrial precursor [Homo sapiens]	73.6	8.01	-0.309	799	24	153
135	1	48255957	NP_001675.3	plasma membrane calcium-transporting ATPase 4 isoform 4b [Homo sapiens]	133.9	6.42	-0.111	1246	23	144
135	2	48255959	NP_001001396.1	plasma membrane calcium-transporting ATPase 4 isoform 4a [Homo sapiens]	129.4	7.51	-0.062	1246	23	144
136	1	5031699	NP_005794.1	flotillin-1 [Homo sapiens]	47.4	7.48	-0.338	1223	23	72
137	1	38455427	NP_006421.2	T-complex protein 1 subunit delta [Homo sapiens]	57.9	7.83	0.028	1179	23	146
138	1	4557237	NP_000010.1	acetyl-CoA acetyltransferase, mitochondrial precursor [Homo sapiens]	45.2	8.85	0.088	1174	23	309
139	1	33286418	NP_002645.3	pyruvate kinase isozymes M1/M2 isoform M2 [Homo sapiens]	57.9	7.84	-0.128	1172	23	278
139	2	33286422	NP_872271.1	pyruvate kinase isozymes M1/M2 isoform M1 [Homo sapiens]	58.1	7.7	-0.133	1009	20	225
139	3	33286420	NP_872270.1	pyruvate kinase isozymes M1/M2 isoform M1 [Homo sapiens]	58.1	7.7	-0.133	1009	20	225
139	4	310128730	XP_003120648.1	PREDICTED: pyruvate kinase isozymes M1/M2-like isoform 2, partial [Homo sapiens]	35.9	6.73	-0.163	728	14	172
139	5	310128732	XP_003120650.1	PREDICTED: pyruvate kinase isozymes M1/M2-like isoform 4, partial [Homo sapiens]	35.9	6.73	-0.163	728	14	172
139	6	310128734	XP_003120649.1	PREDICTED: pyruvate kinase isozymes M1/M2-like isoform 3 [Homo sapiens]	30.7	6.95	-0.228	662	12	141
139	7	310128736	XP_001719942.2	PREDICTED: pyruvate kinase isozymes M1/M2-like isoform 1 [Homo sapiens]	30.7	6.95	-0.228	662	12	141
139	8	310128738	XP_003120651.1	PREDICTED: pyruvate kinase isozymes M1/M2-like isoform 5, partial [Homo sapiens]	23.5	7.04	-0.231	521	9	120
139	9	32967597	NP_870986.1	pyruvate kinase isozymes R/L isoform 2 [Homo sapiens]	58.5	7.04	0.047	66	2	31
139	10	10835121	NP_000289.1	pyruvate kinase isozymes R/L isoform 1 [Homo sapiens]	61.8	7.75	0.041	66	2	31
140	1	116295258	NP_002194.2	integrin alpha-2 precursor [Homo sapiens]	129.3	5.25	-0.1	1013	23	54
141	1	189095269	NP_001121164.1	propionyl-CoA carboxylase alpha chain, mitochondrial isoform b [Homo sapiens]	77	7.35	-0.131	986	23	53
141	2	65506442	NP_000273.2	propionyl-CoA carboxylase alpha chain, mitochondrial isoform a precursor [Homo sapiens]	80.1	7.51	-0.145	986	23	53
141	3	295821183	NP_001171475.1	propionyl-CoA carboxylase alpha chain, mitochondrial isoform c precursor [Homo sapiens]	75	7.35	-0.169	910	21	50
142	1	16579885	NP_000959.2	60S ribosomal protein L4 [Homo sapiens]	47.7	11.06	-0.611	962	23	174
143	1	4506975	NP_001037.1	solute carrier family 12 member 2 [Homo sapiens]	131.4	6.4	0.07	959	23	101
144	1	4505773	NP_002625.1	prohibitin [Homo sapiens]	29.8	5.76	0.024	1394	22	280
145	1	35493916	NP_002942.2	dolichyl-diphosphooligosaccharide--protein glycosyltransferase subunit 2 isoform 1 precursor [Homo sapiens]	69.3	5.69	0.081	1350	22	460
145	2	209413738	NP_001129243.1	dolichyl-diphosphooligosaccharide--protein glycosyltransferase subunit 2 isoform 2 precursor [Homo sapiens]	67.7	6.07	0.075	1350	22	460
146	1	7669492	NP_002037.2	glyceraldehyde-3-phosphate dehydrogenase [Homo sapiens]	36.1	8.45	-0.108	1188	22	273
146	2	7657116	NP_055179.1	glyceraldehyde-3-phosphate dehydrogenase, testis-specific [Homo sapiens]	44.5	8.19	-0.21	20	1	2
147	1	29788785	NP_821133.1	tubulin beta chain [Homo sapiens]	49.7	4.89	-0.348	1132	22	474
147	2	14210536	NP_115914.1	tubulin beta-6 chain [Homo sapiens]	49.9	4.88	-0.326	276	7	123
147	3	255918171	NP_001157626.1	tubulin beta-8 chain isoform 2 [Homo sapiens]	41.8	4.87	-0.366	256	8	83
147	4	13562114	NP_110400.1	tubulin beta-1 chain [Homo sapiens]	50.3	5.17	-0.243	156	5	41
148	1	36796743	NP_056255.2	monofunctional C1-tetrahydrofolate synthase, mitochondrial precursor [Homo sapiens]	105.8	8.06	-0.096	1129	22	338
148	2	310124614	XP_003119072.1	PREDICTED: monofunctional C1-tetrahydrofolate synthase, mitochondrial-like [Homo sapiens]	12.3	8.48	0.001	29	1	9
149	1	4557014	NP_001743.1	catalase [Homo sapiens]	59.8	7.38	-0.586	1123	22	134
150	1	5174735	NP_006079.1	tubulin beta-2C chain [Homo sapiens]	49.8	4.89	-0.362	1103	22	345
150	2	21361322	NP_006078.2	tubulin beta-4 chain [Homo sapiens]	49.6	4.88	-0.321	704	16	239
150	3	42558279	NP_817124.1	tubulin beta-8 chain isoform 1 [Homo sapiens]	49.8	4.89	-0.355	310	9	86
150	4	310114721	XP_003119987.1	PREDICTED: putative tubulin beta-4q chain-like [Homo sapiens]	50.6	6.07	-0.285	134	4	10
150	5	55770868	NP_064424.3	putative tubulin beta-4q chain [Homo sapiens]	48.5	5.25	-0.335	94	2	36
151	1	41393561	NP_056991.2	cytosol aminopeptidase [Homo sapiens]	56.2	7.92	-0.172	1067	22	179
152	1	24308013	NP_055975.1	mitochondrial-processing peptidase subunit alpha precursor [Homo sapiens]	58.3	6.92	-0.16	1007	22	137
153	1	108773801	NP_000161.2	glycine dehydrogenase [decarboxylating], mitochondrial precursor [Homo sapiens]	112.7	7.11	-0.274	934	22	76
154	1	24307939	NP_036205.1	T-complex protein 1 subunit epsilon [Homo sapiens]	59.7	5.65	-0.192	930	22	92
155	1	285002231	NP_001076581.2	glycerol-3-phosphate dehydrogenase, mitochondrial precursor [Homo sapiens]	80.9	7.69	-0.215	908	22	199
155	2	285002233	NP_000399.3	glycerol-3-phosphate dehydrogenase, mitochondrial precursor [Homo sapiens]	80.9	7.69	-0.215	908	22	199
156	1	260656005	NP_001159574.1	NADH dehydrogenase [ubiquinone] flavoprotein 1, mitochondrial isoform 2 precursor [Homo sapiens]	49.9	8.2	-0.278	894	22	86
156	2	20149568	NP_009034.2	NADH dehydrogenase [ubiquinone] flavoprotein 1, mitochondrial isoform 1 precursor [Homo sapiens]	50.8	8.2	-0.271	894	22	86
157	1	156564401	NP_006169.2	vesicle-fusing ATPase [Homo sapiens]	82.6	6.95	-0.22	885	22	141
157	2	310125282	XP_003119499.1	PREDICTED: vesicle-fusing ATPase-like [Homo sapiens]	61.4	8.45	-0.317	574	15	104
157	3	310125280	XP_003119490.1	PREDICTED: vesicle-fusing ATPase-like [Homo sapiens]	30.1	6.45	-0.241	386	10	54
158	1	4502643	NP_001753.1	T-complex protein 1 subunit zeta isoform a [Homo sapiens]	58	6.68	-0.097	883	22	87
158	2	58331171	NP_001009186.1	T-complex protein 1 subunit zeta isoform b [Homo sapiens]	53.3	7.27	-0.114	695	19	64
158	3	58331173	NP_006575.2	T-complex protein 1 subunit zeta-2 isoform 1 [Homo sapiens]	57.8	7.25	0.019	129	3	8
158	4	302058290	NP_001180458.1	T-complex protein 1 subunit zeta-2 isoform 2 [Homo sapiens]	53.6	7.42	0.03	102	2	7
158	5	302058292	NP_001180459.1	T-complex protein 1 subunit zeta-2 isoform 3 [Homo sapiens]	53.1	7.99	0.014	64	2	3
159	1	94721239	NP_038203.2	isoleucyl-tRNA synthetase, cytoplasmic [Homo sapiens]	144.5	6.15	-0.238	870	22	72
159	2	94721241	NP_002152.2	isoleucyl-tRNA synthetase, cytoplasmic [Homo sapiens]	144.5	6.15	-0.238	870	22	72
160	1	224831251	NP_570849.2	dynamin-like 120 kDa protein, mitochondrial isoform 7 [Homo sapiens]	115.9	7.87	-0.599	868	22	134
160	2	224831243	NP_056375.2	dynamin-like 120 kDa protein, mitochondrial isoform 1 [Homo sapiens]	111.6	7.87	-0.584	868	22	134
160	3	18860835	NP_570846.1	dynamin-like 120 kDa protein, mitochondrial isoform 4 [Homo sapiens]	111.8	7.99	-0.618	821	21	132
160	4	18860831	NP_570844.1	dynamin-like 120 kDa protein, mitochondrial isoform 2 [Homo sapiens]	107.6	7.99	-0.602	821	21	132
160	5	18860833	NP_570845.1	dynamin-like 120 kDa protein, mitochondrial isoform 3 [Homo sapiens]	109.4	7.88	-0.568	821	21	132
160	6	18860841	NP_570848.1	dynamin-like 120 kDa protein, mitochondrial isoform 6 [Homo sapiens]	113.7	7.88	-0.585	821	21	132
160	7	224831253	NP_570850.2	dynamin-like 120 kDa protein, mitochondrial isoform 8 [Homo sapiens]	117.7	7.76	-0.568	821	21	132
160	8	224831248	NP_570847.2	dynamin-like 120 kDa protein, mitochondrial isoform 5 [Homo sapiens]	113.5	7.76	-0.551	821	21	132
161	1	269954692	NP_002213.5	inositol 1,4,5-trisphosphate receptor type 1 isoform 2 [Homo sapiens]	306.8	6.29	-0.297	792	22	65
161	2	269954694	NP_001161744.1	inositol 1,4,5-trisphosphate receptor type 1 isoform 3 [Homo sapiens]	312.2	6.15	-0.312	792	22	65
161	3	269954690	NP_001093422.2	inositol 1,4,5-trisphosphate receptor type 1 isoform 1 [Homo sapiens]	308.5	6.17	-0.3	792	22	65
162	1	4504811	NP_002221.1	junction plakoglobin [Homo sapiens]	81.7	6.13	-0.157	751	22	91
162	2	12056468	NP_068831.1	junction plakoglobin [Homo sapiens]	81.7	6.13	-0.157	751	22	91
163	1	194097323	NP_004083.3	enoyl-CoA hydratase, mitochondrial precursor [Homo sapiens]	31.4	8.07	-0.056	1216	21	177
164	1	6005721	NP_009106.1	erlin-2 isoform 1 [Homo sapiens]	37.8	5.62	-0.163	1137	21	104
164	2	51242966	NP_001003791.1	erlin-2 isoform 2 [Homo sapiens]	16.8	5.38	0.208	194	4	14
164	3	51242968	NP_001003790.1	erlin-2 isoform 2 [Homo sapiens]	16.8	5.38	0.208	194	4	14
165	1	55749577	NP_001142.2	ADP/ATP translocase 1 [Homo sapiens]	33.1	9.76	0.059	1082	21	497
166	1	119964726	NP_000867.2	cation-independent mannose-6-phosphate receptor precursor [Homo sapiens]	274.3	5.91	-0.369	953	21	77
167	1	15149476	NP_002878.2	arginyl-tRNA synthetase, cytoplasmic [Homo sapiens]	75.4	6.68	-0.28	888	21	102
168	1	46367787	NP_002559.2	polyadenylate-binding protein 1 [Homo sapiens]	70.7	9.49	-0.511	880	21	132
168	2	45238849	NP_112241.2	polyadenylate-binding protein 3 [Homo sapiens]	70	9.67	-0.517	340	8	43
168	3	185135971	NP_001118228.1	polyadenylate-binding protein 1-like [Homo sapiens]	68.4	8.87	-0.422	149	4	15
168	4	18201888	NP_543022.1	polyadenylate-binding protein 5 [Homo sapiens]	43.3	9.51	-0.495	52	2	3
169	1	4503023	NP_000089.1	carnitine O-palmitoyltransferase 2, mitochondrial precursor [Homo sapiens]	73.8	8.18	-0.32	870	21	137
170	1	6912482	NP_036450.1	LETM1 and EF-hand domain-containing protein 1, mitochondrial precursor [Homo sapiens]	83.4	6.69	-0.438	859	21	274
171	1	25777721	NP_733936.1	succinate-semialdehyde dehydrogenase, mitochondrial isoform 1 precursor [Homo sapiens]	58.7	8.08	0.028	845	21	91
171	2	4507229	NP_001071.1	succinate-semialdehyde dehydrogenase, mitochondrial isoform 2 precursor [Homo sapiens]	57.2	8.29	0.01	845	21	91
172	1	42794763	NP_976325.1	glycerol kinase isoform a [Homo sapiens]	58.1	6.54	-0.021	811	21	119
172	2	189409120	NP_001121599.1	glycerol kinase isoform c [Homo sapiens]	60.6	6.31	0.046	811	21	119
172	3	4504007	NP_000158.1	glycerol kinase isoform b [Homo sapiens]	57.5	6.31	-0.021	811	21	119
172	4	41393575	NP_149991.2	glycerol kinase 2 [Homo sapiens]	60.6	5.78	0.063	194	5	26
173	1	7657134	NP_055051.1	dihydroxyacetone phosphate acyltransferase [Homo sapiens]	77.2	6.56	0.045	775	21	156
174	1	31543667	NP_003162.2	ATP-dependent RNA helicase SUPV3L1, mitochondrial precursor [Homo sapiens]	88	7.99	-0.26	749	21	75
175	1	22748667	NP_689509.1	sodium/potassium-transporting ATPase subunit alpha-3 [Homo sapiens]	111.7	5.38	-0.017	1232	20	317
176	1	7305503	NP_038470.1	stomatin-like protein 2 [Homo sapiens]	38.5	7.38	-0.162	1132	20	178
177	1	46593007	NP_003356.2	cytochrome b-c1 complex subunit 1, mitochondrial precursor [Homo sapiens]	52.6	6.36	-0.141	1084	20	203
178	1	21361103	NP_003696.2	calcium-binding mitochondrial carrier protein Aralar1 [Homo sapiens]	74.8	8.39	-0.02	1080	20	169
179	1	50592988	NP_003357.2	cytochrome b-c1 complex subunit 2, mitochondrial precursor [Homo sapiens]	48.4	8.63	-0.071	1064	20	224
180	1	29788768	NP_821080.1	tubulin beta-2B chain [Homo sapiens]	50	4.89	-0.406	983	20	325
180	2	4507729	NP_001060.1	tubulin beta-2A chain [Homo sapiens]	49.9	4.89	-0.408	940	19	323
181	1	21361497	NP_054768.2	acyl-CoA dehydrogenase family member 9, mitochondrial precursor [Homo sapiens]	68.8	7.95	-0.095	982	20	156
182	1	11545863	NP_071415.1	methylcrotonoyl-CoA carboxylase beta chain, mitochondrial [Homo sapiens]	61.3	7.67	-0.114	939	20	185
182	2	310133460	XP_003118516.1	PREDICTED: methylcrotonoyl-CoA carboxylase beta chain, mitochondrial-like [Homo sapiens]	19.3	8.83	-0.263	106	3	31
183	1	4503529	NP_001407.1	eukaryotic initiation factor 4A-I [Homo sapiens]	46.2	5.48	-0.261	892	20	131
183	2	83700235	NP_001958.2	eukaryotic initiation factor 4A-II [Homo sapiens]	46.4	5.48	-0.258	433	8	69
184	1	4503131	NP_001895.1	catenin beta-1 [Homo sapiens]	85.5	5.86	-0.175	872	20	157
184	2	148233338	NP_001091679.1	catenin beta-1 [Homo sapiens]	85.5	5.86	-0.175	872	20	157
184	3	148227672	NP_001091680.1	catenin beta-1 [Homo sapiens]	85.5	5.86	-0.175	872	20	157
185	1	4503471	NP_001393.1	elongation factor 1-alpha 1 [Homo sapiens]	50.1	9.01	-0.257	859	20	382
185	2	4503475	NP_001949.1	elongation factor 1-alpha 2 [Homo sapiens]	50.5	9.02	-0.306	413	8	133
186	1	4503609	NP_001976.1	electron transfer flavoprotein subunit beta isoform 1 [Homo sapiens]	27.8	8.11	-0.115	853	20	141
186	2	62420877	NP_001014763.1	electron transfer flavoprotein subunit beta isoform 2 [Homo sapiens]	37.4	7.17	-0.175	806	18	137
186	3	163838629	NP_056039.2	retinoblastoma-associated protein 140 isoform b [Homo sapiens]	140	5.62	-0.642	21	1	1
186	4	223972677	NP_689648.2	probable imidazolonepropionase [Homo sapiens]	46.7	6.61	-0.04	21	1	1
186	5	163838631	NP_001106207.1	retinoblastoma-associated protein 140 isoform a [Homo sapiens]	170.8	6.26	-0.566	21	1	1
187	1	32307144	NP_000293.2	procollagen-lysine,2-oxoglutarate 5-dioxygenase 1 precursor [Homo sapiens]	83.6	6.94	-0.358	849	20	93
188	1	19743813	NP_002202.2	integrin beta-1 isoform 1A precursor [Homo sapiens]	88.4	5.39	-0.404	848	20	112
188	2	19743823	NP_596867.1	integrin beta-1 isoform 1A precursor [Homo sapiens]	88.4	5.39	-0.404	848	20	112
188	3	19743819	NP_391988.1	integrin beta-1 isoform 1D precursor [Homo sapiens]	88.9	5.48	-0.423	763	18	101
189	1	58331222	NP_001010986.1	probable phospholipid-transporting ATPase IG isoform b [Homo sapiens]	128.1	6.41	-0.071	784	20	44
189	2	40316839	NP_775965.2	probable phospholipid-transporting ATPase IG isoform a [Homo sapiens]	129.6	6.66	-0.071	753	19	43
189	3	150421684	NP_056020.2	probable phospholipid-transporting ATPase IH isoform a [Homo sapiens]	129.8	6.6	-0.029	17	1	1
189	4	150421681	NP_115565.3	probable phospholipid-transporting ATPase IH isoform b [Homo sapiens]	135.8	6.77	-0.069	17	1	1
189	5	62632750	NP_055431.1	probable phospholipid-transporting ATPase IF [Homo sapiens]	134.2	6.96	-0.009	17	1	1
190	1	4507877	NP_003364.1	vinculin isoform VCL [Homo sapiens]	116.7	6.08	-0.42	776	20	38
190	2	7669550	NP_054706.1	vinculin isoform meta-VCL [Homo sapiens]	123.8	5.66	-0.405	776	20	38
191	1	194272210	NP_001123561.1	lysyl-tRNA synthetase isoform 1 [Homo sapiens]	71.5	6.81	-0.473	774	20	72
191	2	5031815	NP_005539.1	lysyl-tRNA synthetase isoform 2 [Homo sapiens]	68	6.35	-0.45	774	20	72
191	3	140161498	NP_001028774.2	microtubule-associated tumor suppressor candidate 2 isoform a [Homo sapiens]	151.2	6.72	-0.789	19	1	3
191	4	38016937	NP_055731.2	serine/threonine-protein kinase LMTK2 precursor [Homo sapiens]	164.9	4.48	-0.553	19	1	3
192	1	156105687	NP_005923.2	mitochondrial intermediate peptidase precursor [Homo sapiens]	80.6	7.04	-0.267	678	20	69
193	1	167614485	NP_006102.2	3-ketoacyl-CoA thiolase, mitochondrial [Homo sapiens]	41.9	8.09	-0.009	1033	19	127
194	1	38327625	NP_004068.2	citrate synthase, mitochondrial precursor [Homo sapiens]	51.7	8.33	-0.165	959	19	371
195	1	23510338	NP_003325.2	ubiquitin-like modifier-activating enzyme 1 [Homo sapiens]	117.8	5.75	-0.267	939	19	110
195	2	23510340	NP_695012.1	ubiquitin-like modifier-activating enzyme 1 [Homo sapiens]	117.8	5.75	-0.267	939	19	110
196	1	57013276	NP_006073.2	tubulin alpha-1B chain [Homo sapiens]	50.2	5.06	-0.23	932	19	340
196	2	285395246	NP_001165335.1	tubulin alpha chain-like 3 isoform 2 [Homo sapiens]	45.5	6.31	-0.192	120	4	11
196	3	13376181	NP_079079.1	tubulin alpha chain-like 3 isoform 1 [Homo sapiens]	49.9	6.05	-0.174	120	4	11
197	1	156105689	NP_000246.2	methylmalonyl-CoA mutase, mitochondrial precursor [Homo sapiens]	83.1	6.93	-0.26	917	19	93
198	1	170016077	NP_065143.2	probable cation-transporting ATPase 13A1 [Homo sapiens]	133	8.14	0.114	882	19	173
199	1	225543166	NP_056195.3	sorting and assembly machinery component 50 homolog [Homo sapiens]	52	6.9	-0.212	882	19	183
200	1	42490749	NP_004290.2	ATP-binding cassette sub-family B member 7, mitochondrial [Homo sapiens]	82.8	9.34	-0.01	866	19	173
201	1	4505763	NP_000282.1	phosphoglycerate kinase 1 [Homo sapiens]	44.6	8.1	-0.078	849	19	85
201	2	31543397	NP_620061.2	phosphoglycerate kinase 2 [Homo sapiens]	44.8	8.54	-0.069	146	3	10
202	1	21361565	NP_001679.2	ATP synthase subunit b, mitochondrial precursor [Homo sapiens]	28.9	9.36	-0.159	847	19	216
203	1	302344760	NP_001180528.1	non-specific lipid-transfer protein isoform 7 proprotein [Homo sapiens]	56.5	6.89	-0.193	833	19	80
203	2	302344762	NP_001180529.1	non-specific lipid-transfer protein isoform 6 proprotein [Homo sapiens]	54.4	6.69	-0.198	833	19	80
203	3	19923233	NP_002970.2	non-specific lipid-transfer protein isoform 1 proprotein [Homo sapiens]	59	6.89	-0.17	833	19	80
203	4	302344767	NP_001180546.1	non-specific lipid-transfer protein isoform 8 proprotein [Homo sapiens]	50.3	7.01	-0.169	754	17	73
203	5	55956777	NP_001007100.1	non-specific lipid-transfer protein isoform 5 proprotein [Homo sapiens]	15.4	8.92	-0.306	603	13	64
203	6	55956779	NP_001007101.1	non-specific lipid-transfer protein isoform 4 proprotein [Homo sapiens]	15.1	8.92	-0.321	543	12	62
203	7	55956775	NP_001007099.1	non-specific lipid-transfer protein isoform 2 [Homo sapiens]	35	5.66	-0.208	230	6	16
203	8	55956781	NP_001007251.1	non-specific lipid-transfer protein isoform 3 proprotein [Homo sapiens]	6.7	7.25	-0.414	60	1	2
204	1	40807491	NP_001986.2	long-chain-fatty-acid--CoA ligase 1 [Homo sapiens]	77.9	7.15	-0.103	795	19	91
204	2	42794756	NP_057318.2	long-chain-fatty-acid--CoA ligase 5 isoform a [Homo sapiens]	82.3	7.39	-0.136	55	1	3
204	3	42794758	NP_976313.1	long-chain-fatty-acid--CoA ligase 5 isoform b [Homo sapiens]	76	6.92	-0.071	55	1	3
204	4	42794760	NP_976314.1	long-chain-fatty-acid--CoA ligase 5 isoform b [Homo sapiens]	76	6.92	-0.071	55	1	3
204	5	57165410	NP_056071.2	long-chain-fatty-acid--CoA ligase 6 isoform a [Homo sapiens]	80.5	7.18	-0.071	17	1	1
204	6	57165412	NP_001009185.1	long-chain-fatty-acid--CoA ligase 6 isoform b [Homo sapiens]	80.6	7.29	-0.058	17	1	1
205	1	24234699	NP_002267.2	keratin, type I cytoskeletal 19 [Homo sapiens]	44.1	5.14	-0.532	770	19	127
206	1	124494254	NP_006182.2	proliferation-associated protein 2G4 [Homo sapiens]	43.8	6.55	-0.498	763	19	77
207	1	22749415	NP_689926.1	dolichyl-diphosphooligosaccharide--protein glycosyltransferase subunit STT3A [Homo sapiens]	80.5	8.08	0.237	744	19	196
208	1	24308039	NP_056138.1	E3 UFM1-protein ligase 1 [Homo sapiens]	89.6	6.79	-0.375	720	19	136
209	1	18390331	NP_079272.4	elongation factor G, mitochondrial precursor [Homo sapiens]	83.5	7.01	-0.317	696	19	59
210	1	187960098	NP_001120800.1	medium-chain specific acyl-CoA dehydrogenase, mitochondrial isoform b precursor [Homo sapiens]	47	8.31	-0.324	670	19	78
210	2	4557231	NP_000007.1	medium-chain specific acyl-CoA dehydrogenase, mitochondrial isoform a precursor [Homo sapiens]	46.6	8.36	-0.332	670	19	78
211	1	4506725	NP_000998.1	40S ribosomal protein S4, X isoform X isoform [Homo sapiens]	29.6	10.15	-0.33	670	19	209
211	2	88703062	NP_001034656.1	40S ribosomal protein S4, Y isoform 2 [Homo sapiens]	29.3	10.08	-0.212	213	7	29
211	3	4506727	NP_000999.1	40S ribosomal protein S4, Y isoform 1 Y isoform [Homo sapiens]	29.5	10.24	-0.244	157	5	20
212	1	4758504	NP_004484.1	3-hydroxyacyl-CoA dehydrogenase type-2 isoform 1 [Homo sapiens]	26.9	7.78	0.233	1189	18	599
212	2	83715985	NP_001032900.1	3-hydroxyacyl-CoA dehydrogenase type-2 isoform 2 [Homo sapiens]	26	7.21	0.203	1076	16	469
213	1	51873031	NP_064555.2	nicalin precursor [Homo sapiens]	63	6.88	-0.038	961	18	134
214	1	40254924	NP_060979.2	leucine-rich repeat-containing protein 59 [Homo sapiens]	34.9	9.57	-0.752	947	18	513
215	1	38327039	NP_002145.3	heat shock 70 kDa protein 4 [Homo sapiens]	94.3	5.18	-0.581	930	18	52
216	1	5031777	NP_005521.1	isocitrate dehydrogenase [NAD] subunit alpha, mitochondrial precursor [Homo sapiens]	39.6	6.92	-0.056	902	18	218
217	1	291084742	NP_001166925.1	pyruvate dehydrogenase E1 component subunit alpha, somatic form, mitochondrial isoform 2 precursor [Homo sapiens]	47.6	8.54	-0.328	882	18	178
217	2	4505685	NP_000275.1	pyruvate dehydrogenase E1 component subunit alpha, somatic form, mitochondrial isoform 1 precursor [Homo sapiens]	43.3	8.06	-0.312	882	18	178
217	3	291084744	NP_001166926.1	pyruvate dehydrogenase E1 component subunit alpha, somatic form, mitochondrial isoform 3 precursor [Homo sapiens]	44.1	8.06	-0.285	882	18	178
217	4	291084757	NP_001166927.1	pyruvate dehydrogenase E1 component subunit alpha, somatic form, mitochondrial isoform 4 precursor [Homo sapiens]	40.2	8.28	-0.357	821	17	164
217	5	4885543	NP_005381.1	pyruvate dehydrogenase E1 component subunit alpha, testis-specific form, mitochondrial precursor [Homo sapiens]	42.9	8.46	-0.285	101	3	21
218	1	8923421	NP_060297.1	seryl-tRNA synthetase, mitochondrial isoform b precursor [Homo sapiens]	58.3	8.13	-0.401	877	18	163
218	2	225579074	NP_001139373.1	seryl-tRNA synthetase, mitochondrial isoform a precursor [Homo sapiens]	58	7.35	-0.298	715	16	138
219	1	22547134	NP_057575.2	39S ribosomal protein L37, mitochondrial precursor [Homo sapiens]	48.1	8.58	-0.278	875	18	120
220	1	4503243	NP_000777.1	lanosterol 14-alpha demethylase isoform 1 [Homo sapiens]	57.3	8.53	-0.132	873	18	189
220	2	225903399	NP_001139624.1	lanosterol 14-alpha demethylase isoform 2 [Homo sapiens]	46.3	8.49	-0.386	711	14	160
221	1	5803225	NP_006752.1	14-3-3 protein epsilon [Homo sapiens]	29.2	4.74	-0.54	864	18	98
222	1	94681057	NP_001035526.1	tyrosyl-tRNA synthetase, mitochondrial precursor [Homo sapiens]	53.2	8.98	-0.173	861	18	160
223	1	17986283	NP_006000.2	tubulin alpha-1A chain [Homo sapiens]	50.1	5.06	-0.229	831	18	255
223	2	156564363	NP_525125.2	tubulin alpha-3C/D chain [Homo sapiens]	50	5.1	-0.185	643	14	174
223	3	17921993	NP_005992.1	tubulin alpha-3C/D chain [Homo sapiens]	50	5.1	-0.185	643	14	174
223	4	46409270	NP_997195.1	tubulin alpha-3E chain [Homo sapiens]	49.9	5.09	-0.147	533	10	164
224	1	4758788	NP_004542.1	NADH dehydrogenase [ubiquinone] iron-sulfur protein 3, mitochondrial precursor [Homo sapiens]	30.2	7.5	-0.292	812	18	293
225	1	291575128	NP_001167568.1	L-lactate dehydrogenase B chain [Homo sapiens]	36.6	6.05	0.056	811	18	108
225	2	4557032	NP_002291.1	L-lactate dehydrogenase B chain [Homo sapiens]	36.6	6.05	0.056	811	18	108
225	3	221136809	NP_001137543.1	L-lactate dehydrogenase A-like 6A [Homo sapiens]	36.5	6.99	-0.011	42	1	5
225	4	47059044	NP_659409.2	L-lactate dehydrogenase A-like 6A [Homo sapiens]	36.5	6.99	-0.011	42	1	5
225	5	4504973	NP_002292.1	L-lactate dehydrogenase C chain [Homo sapiens]	36.3	7.46	0.148	42	1	5
225	6	9257228	NP_059144.1	L-lactate dehydrogenase C chain [Homo sapiens]	36.3	7.46	0.148	42	1	5
226	1	20070344	NP_079426.2	threonyl-tRNA synthetase, mitochondrial precursor [Homo sapiens]	81	7.3	-0.334	811	18	227
227	1	157779135	NP_003839.2	succinyl-CoA ligase [GDP-forming] subunit beta, mitochondrial isoform 2 precursor [Homo sapiens]	46.5	6.39	-0.045	798	18	121
227	2	294862256	NP_001171070.1	succinyl-CoA ligase [GDP-forming] subunit beta, mitochondrial isoform 1 precursor [Homo sapiens]	47.7	6.43	-0.073	654	15	88
227	3	24308113	NP_056449.1	KIF1-binding protein [Homo sapiens]	71.8	5.49	-0.445	21	1	3
228	1	34147513	NP_004628.4	ras-related protein Rab-7a [Homo sapiens]	23.5	6.7	-0.377	789	18	176
228	2	119120884	NP_001034201.2	fer-1-like protein 6 [Homo sapiens]	209.3	6.38	-0.461	24	1	1
228	3	34740331	NP_919224.1	otoferlin isoform a [Homo sapiens]	226.8	5.69	-0.492	24	1	1
228	4	35493860	NP_919304.1	otoferlin isoform d [Homo sapiens]	140.3	6.25	-0.487	24	1	1
228	5	35493868	NP_004793.2	otoferlin isoform b [Homo sapiens]	140.5	6.23	-0.487	24	1	1
228	6	35493853	NP_919303.1	otoferlin isoform c [Homo sapiens]	148.9	6	-0.496	24	1	1
229	1	301171467	NP_001180345.1	ATP-dependent RNA helicase DDX3X isoform 2 [Homo sapiens]	73.2	7.18	-0.634	787	18	116
229	2	301171475	NP_001180346.1	ATP-dependent RNA helicase DDX3X isoform 3 [Homo sapiens]	71.4	6.62	-0.609	787	18	116
229	3	87196351	NP_001347.3	ATP-dependent RNA helicase DDX3X isoform 1 [Homo sapiens]	73.2	7.18	-0.634	787	18	116
229	4	169881239	NP_001116137.1	ATP-dependent RNA helicase DDX3Y [Homo sapiens]	73.2	7.55	-0.635	582	14	86
229	5	13514809	NP_004651.2	ATP-dependent RNA helicase DDX3Y [Homo sapiens]	73.2	7.55	-0.635	582	14	86
230	1	171184400	NP_036221.2	ATP-binding cassette sub-family B member 10, mitochondrial precursor [Homo sapiens]	79.1	9.85	0.107	786	18	141
231	1	146134341	NP_001078880.1	hypothetical protein LOC133686 isoform 1 [Homo sapiens]	49.4	8.17	-0.467	776	18	81
231	2	23308515	NP_694558.1	hypothetical protein LOC133686 isoform 2 [Homo sapiens]	31.7	6.69	-0.412	555	12	63
231	3	7662294	NP_055620.1	EPM2A-interacting protein 1 [Homo sapiens]	70.4	6.11	-0.287	20	1	1
231	4	188536036	NP_079119.3	cytochrome b reductase 1 isoform 1 [Homo sapiens]	31.6	8.77	0.571	20	1	1
232	1	4826960	NP_005042.1	glutaminyl-tRNA synthetase [Homo sapiens]	87.8	7.15	-0.307	747	18	70
233	1	148491091	NP_037518.3	calcium-binding mitochondrial carrier protein SCaMC-1 isoform 1 [Homo sapiens]	53.4	6.33	-0.208	744	18	88
233	2	47458041	NP_998816.1	calcium-binding mitochondrial carrier protein SCaMC-1 isoform 2 [Homo sapiens]	51.4	5.89	-0.192	570	15	66
234	1	4757900	NP_004334.1	calreticulin precursor [Homo sapiens]	48.1	4.44	-1.104	726	18	46
235	1	171906582	NP_064583.2	coiled-coil domain-containing protein 47 precursor [Homo sapiens]	55.9	4.86	-0.769	721	18	181
236	1	156523968	NP_001609.2	poly [ADP-ribose] polymerase 1 [Homo sapiens]	113.1	8.88	-0.536	703	18	152
237	1	4557665	NP_000866.1	insulin-like growth factor 1 receptor precursor [Homo sapiens]	154.8	5.79	-0.401	694	18	52
237	2	31657140	NP_055030.1	insulin receptor-related protein precursor [Homo sapiens]	143.7	6.46	-0.191	24	1	2
238	1	15431301	NP_000962.2	60S ribosomal protein L7 [Homo sapiens]	29.2	10.65	-0.623	654	18	162
238	2	4507691	NP_003487.1	transformation/transcription domain-associated protein [Homo sapiens]	434.4	8.23	-0.129	28	1	6
238	3	4506917	NP_003011.1	neuroendocrine protein 7B2 isoform 2 [Homo sapiens]	23.7	5.96	-0.713	20	1	4
238	4	221139785	NP_001138229.1	neuroendocrine protein 7B2 isoform 1 [Homo sapiens]	23.7	5.96	-0.701	20	1	4
239	1	42741659	NP_000918.2	multidrug resistance protein 1 [Homo sapiens]	141.5	8.99	0.034	606	18	40
239	2	9961252	NP_061338.1	multidrug resistance protein 3 isoform C [Homo sapiens]	135.3	8.38	0.045	171	5	10
239	3	9961250	NP_061337.1	multidrug resistance protein 3 isoform B [Homo sapiens]	141.5	8.49	0.064	171	5	10
239	4	4505771	NP_000434.1	multidrug resistance protein 3 isoform A [Homo sapiens]	140.7	8.56	0.06	171	5	10
240	1	209862837	NP_001129490.1	epoxide hydrolase 1 [Homo sapiens]	52.9	7.26	-0.261	575	18	148
240	2	4503583	NP_000111.1	epoxide hydrolase 1 [Homo sapiens]	52.9	7.26	-0.261	575	18	148
241	1	124256496	NP_005518.3	heat shock 70 kDa protein 1-like [Homo sapiens]	70.4	6.03	-0.344	1008	17	504
242	1	25188179	NP_005653.3	voltage-dependent anion-selective channel protein 3 isoform b [Homo sapiens]	30.7	8.65	-0.28	943	17	397
242	2	208879465	NP_001129166.1	voltage-dependent anion-selective channel protein 3 isoform a [Homo sapiens]	30.8	8.65	-0.272	901	16	395
243	1	21361114	NP_003553.2	mitochondrial 2-oxoglutarate/malate carrier protein isoform 1 [Homo sapiens]	34.1	9.91	0.117	854	17	300
243	2	259155315	NP_001158889.1	mitochondrial 2-oxoglutarate/malate carrier protein isoform 2 [Homo sapiens]	33	9.87	0.077	799	16	290
243	3	259155317	NP_001158890.1	mitochondrial 2-oxoglutarate/malate carrier protein isoform 3 [Homo sapiens]	28.5	9.89	0.171	630	13	255
244	1	23618867	NP_073591.2	sideroflexin-1 [Homo sapiens]	35.6	9.07	0.037	849	17	392
245	1	19743875	NP_000134.2	fumarate hydratase, mitochondrial precursor [Homo sapiens]	54.6	8.76	-0.074	839	17	111
245	2	49574534	NP_116171.3	hepatitis A virus cellular receptor 2 precursor [Homo sapiens]	33.4	5.71	-0.035	20	1	1
246	1	25777732	NP_000681.2	aldehyde dehydrogenase, mitochondrial precursor [Homo sapiens]	56.4	7.04	-0.137	831	17	109
246	2	21361176	NP_000680.2	retinal dehydrogenase 1 [Homo sapiens]	54.9	6.72	-0.163	32	1	14
247	1	19923748	NP_001924.2	dihydrolipoyllysine-residue succinyltransferase component of 2-oxoglutarate dehydrogenase complex, mitochondrial [Homo sapiens]	48.8	8.96	-0.141	821	17	88
248	1	119220557	NP_001072992.1	multifunctional protein ADE2 isoform 2 [Homo sapiens]	47.1	7.22	-0.202	800	17	57
248	2	5453539	NP_006443.1	multifunctional protein ADE2 isoform 2 [Homo sapiens]	47.1	7.22	-0.202	800	17	57
248	3	119220559	NP_001072993.1	multifunctional protein ADE2 isoform 1 [Homo sapiens]	48	7.7	-0.224	721	16	54
249	1	186928850	NP_055899.2	28S ribosomal protein S27, mitochondrial [Homo sapiens]	47.6	6.17	-0.397	799	17	219
250	1	47132595	NP_998776.1	phosphate carrier protein, mitochondrial isoform b precursor [Homo sapiens]	40	9.36	0.03	798	17	581
250	2	4505775	NP_002626.1	phosphate carrier protein, mitochondrial isoform b precursor [Homo sapiens]	40	9.36	0.03	798	17	581
250	3	6031192	NP_005879.1	phosphate carrier protein, mitochondrial isoform a precursor [Homo sapiens]	40.1	9.38	0.024	744	16	569
251	1	55770844	NP_001894.2	catenin alpha-1 [Homo sapiens]	100.1	6.29	-0.368	796	17	105
251	2	188497718	NP_001120856.1	catenin alpha-3 [Homo sapiens]	99.8	6.17	-0.271	56	1	9
251	3	188497716	NP_037398.2	catenin alpha-3 [Homo sapiens]	99.8	6.17	-0.271	56	1	9
251	4	21553323	NP_660156.1	GTP-binding protein Di-Ras1 [Homo sapiens]	22.3	8.72	-0.33	20	1	2
252	1	14389309	NP_116093.1	tubulin alpha-1C chain [Homo sapiens]	49.9	5.1	-0.234	782	17	292
253	1	28178821	NP_008830.2	isocitrate dehydrogenase [NAD] subunit beta, mitochondrial isoform a precursor [Homo sapiens]	42.2	8.46	-0.102	759	17	209
253	2	28178816	NP_777280.1	isocitrate dehydrogenase [NAD] subunit beta, mitochondrial isoform b precursor [Homo sapiens]	41.9	7.59	-0.063	678	15	192
253	3	28178819	NP_777281.1	isocitrate dehydrogenase [NAD] subunit beta, mitochondrial isoform c [Homo sapiens]	25.6	9.06	0.056	381	9	89
254	1	5174447	NP_006089.1	guanine nucleotide-binding protein subunit beta-2-like 1 [Homo sapiens]	35.1	7.69	-0.251	756	17	113
255	1	41152506	NP_065173.2	prostaglandin F2 receptor negative regulator [Homo sapiens]	98.6	6.61	-0.284	702	17	69
256	1	16933567	NP_005361.2	ras-related protein Rab-8A [Homo sapiens]	23.7	9.07	-0.381	701	17	232
256	2	38371739	NP_941959.1	ras-related protein Rab-15 [Homo sapiens]	23.5	9.96	-0.58	161	3	116
256	3	262527293	NP_001161078.1	ras-related protein Rab-35 isoform 2 [Homo sapiens]	17.1	6.79	-0.383	161	3	116
256	4	13786129	NP_112586.1	ras-related protein Rab-33B [Homo sapiens]	25.7	7.18	-0.262	122	3	47
256	5	39930371	NP_059986.1	ras-related protein Rab-39A [Homo sapiens]	25	7.66	-0.306	122	3	47
256	6	25188193	NP_741995.1	ras-related protein Rab-39B [Homo sapiens]	24.6	7.83	-0.284	122	3	47
256	7	28376635	NP_783865.1	ras-related protein Rab-37 isoform 3 [Homo sapiens]	24.2	6.41	-0.298	99	2	45
256	8	255683308	NP_001157462.1	ras-related protein Rab-37 isoform 5 [Homo sapiens]	20.9	6.35	-0.455	99	2	45
256	9	255683305	NP_001157461.1	ras-related protein Rab-37 isoform 4 [Homo sapiens]	25.7	7.37	-0.145	99	2	45
256	10	50234889	NP_940892.1	ras-related protein Rab-43 [Homo sapiens]	23.3	5.65	-0.275	99	2	45
256	11	54859685	NP_001006639.1	ras-related protein Rab-37 isoform 2 [Homo sapiens]	24.8	6.36	-0.24	99	2	45
256	12	21361418	NP_055303.2	ras-related protein Rab-30 [Homo sapiens]	23.1	4.97	-0.236	99	2	45
257	1	18379366	NP_005848.2	CAAX prenyl protease 1 homolog [Homo sapiens]	54.8	7.5	0.119	686	17	157
258	1	33188463	NP_872578.1	28S ribosomal protein S9, mitochondrial precursor [Homo sapiens]	45.8	9.51	-0.569	682	17	129
259	1	40217812	NP_004740.2	protein TBRG4 isoform 1 [Homo sapiens]	70.7	7.42	-0.091	680	17	136
259	2	13569848	NP_112162.1	protein TBRG4 isoform 2 [Homo sapiens]	58.4	7.04	-0.177	418	11	88
259	3	40217810	NP_954573.1	protein TBRG4 isoform 2 [Homo sapiens]	58.4	7.04	-0.177	418	11	88
260	1	190014578	NP_054735.3	phosphatidylinositide phosphatase SAC1 [Homo sapiens]	67	7.13	-0.106	658	17	241
261	1	16753227	NP_000961.2	60S ribosomal protein L6 [Homo sapiens]	32.7	10.58	-0.732	647	17	140
261	2	67189747	NP_001019833.1	60S ribosomal protein L6 [Homo sapiens]	32.7	10.58	-0.732	647	17	140
262	1	6681764	NP_004993.1	NADH dehydrogenase [ubiquinone] 1 alpha subcomplex subunit 9, mitochondrial precursor [Homo sapiens]	42.5	9.8	-0.029	635	17	86
263	1	22202611	NP_001295.2	carboxypeptidase D isoform 1 precursor [Homo sapiens]	152.9	6.04	-0.396	630	17	58
263	2	315138990	NP_001186704.1	carboxypeptidase D isoform 2 [Homo sapiens]	126.5	6.08	-0.403	525	13	46
264	1	110618253	NP_005026.3	DNA-directed RNA polymerase, mitochondrial precursor [Homo sapiens]	138.6	8.98	-0.332	613	17	115
265	1	157739940	NP_001099040.1	nucleoside diphosphate-linked moiety X motif 19, mitochondrial precursor [Homo sapiens]	42.2	7.64	-0.34	612	17	103
265	2	156119615	NP_008832.2	myosin-IXa [Homo sapiens]	292.7	8.88	-0.624	81	3	24
266	1	70995211	NP_001389.2	delta(3,5)-Delta(2,4)-dienoyl-CoA isomerase, mitochondrial precursor [Homo sapiens]	35.8	8	-0.043	895	16	225
267	1	5032093	NP_005619.1	neutral amino acid transporter B(0) isoform 1 [Homo sapiens]	56.6	5.47	0.644	875	16	208
267	2	223468564	NP_001138616.1	neutral amino acid transporter B(0) isoform 2 [Homo sapiens]	33.7	5.41	0.664	543	9	114
267	3	223468566	NP_001138617.1	neutral amino acid transporter B(0) isoform 3 [Homo sapiens]	36.6	5.32	0.555	543	9	114
268	1	67089147	NP_004453.3	squalene synthase [Homo sapiens]	48.1	6.54	-0.224	792	16	212
269	1	25777730	NP_000683.3	aldehyde dehydrogenase X, mitochondrial precursor [Homo sapiens]	57.2	6.99	-0.254	783	16	169
269	2	153266822	NP_000684.2	aldehyde dehydrogenase family 1 member A3 [Homo sapiens]	56.1	7.25	-0.207	49	2	15
270	1	4557817	NP_000427.1	succinyl-CoA:3-ketoacid-coenzyme A transferase 1, mitochondrial precursor [Homo sapiens]	56.2	7.46	-0.108	764	16	120
270	2	11545841	NP_071403.1	succinyl-CoA:3-ketoacid-coenzyme A transferase 2, mitochondrial precursor [Homo sapiens]	56.1	7.13	-0.046	40	1	6
271	1	22165431	NP_665875.1	annexin A11 [Homo sapiens]	54.4	7.66	-0.521	755	16	50
271	2	4557317	NP_001148.1	annexin A11 [Homo sapiens]	54.4	7.66	-0.521	755	16	50
271	3	22165433	NP_665876.1	annexin A11 [Homo sapiens]	54.4	7.66	-0.521	755	16	50
271	4	51896029	NP_001003954.1	annexin A13 isoform b [Homo sapiens]	39.7	5.51	-0.673	24	1	1
271	5	51895795	NP_004297.2	annexin A13 isoform a [Homo sapiens]	35.4	5.6	-0.602	24	1	1
272	1	8923390	NP_060282.1	coiled-coil-helix-coiled-coil-helix domain-containing protein 3, mitochondrial precursor [Homo sapiens]	26.2	8.28	-1.021	741	16	110
273	1	17921989	NP_005991.1	tubulin alpha-4A chain [Homo sapiens]	49.9	5.06	-0.252	719	16	176
274	1	7661806	NP_054894.1	39S ribosomal protein L15, mitochondrial precursor [Homo sapiens]	33.4	10.01	-0.557	710	16	87
274	2	282394034	NP_001164158.1	E3 ubiquitin-protein ligase MIB2 isoform 3 [Homo sapiens]	114.3	8.78	-0.353	36	1	9
274	3	282394036	NP_001164159.1	E3 ubiquitin-protein ligase MIB2 isoform 4 [Homo sapiens]	108.9	8.83	-0.358	36	1	9
274	4	282394032	NP_001164157.1	E3 ubiquitin-protein ligase MIB2 isoform 2 [Homo sapiens]	115.4	8.86	-0.37	36	1	9
274	5	282394038	NP_001164160.1	E3 ubiquitin-protein ligase MIB2 isoform 5 [Homo sapiens]	82.1	7.62	-0.359	36	1	9
274	6	282394030	NP_543151.2	E3 ubiquitin-protein ligase MIB2 isoform 1 [Homo sapiens]	115.9	8.86	-0.366	36	1	9
275	1	5729850	NP_006487.1	guanine nucleotide-binding protein G(k) subunit alpha [Homo sapiens]	40.5	5.69	-0.362	696	16	94
275	2	20330805	NP_005263.1	guanine nucleotide-binding protein G(t) subunit alpha-2 [Homo sapiens]	40.2	5.24	-0.308	98	3	20
275	3	22027522	NP_653082.1	guanine nucleotide-binding protein G(t) subunit alpha-1 [Homo sapiens]	40	5.62	-0.278	77	2	18
275	4	22027520	NP_000163.2	guanine nucleotide-binding protein G(t) subunit alpha-1 [Homo sapiens]	40	5.62	-0.278	77	2	18
275	5	156139155	NP_001095856.1	guanine nucleotide-binding protein G(t) subunit alpha-3 [Homo sapiens]	40.4	6.01	-0.349	77	2	18
275	6	42476111	NP_031379.2	guanine nucleotide-binding protein subunit alpha-12 [Homo sapiens]	44.3	9.83	-0.361	77	2	18
276	1	158937236	NP_006301.3	puromycin-sensitive aminopeptidase [Homo sapiens]	103.3	5.72	-0.195	660	16	53
277	1	5031857	NP_005557.1	L-lactate dehydrogenase A chain isoform 1 [Homo sapiens]	36.7	8.26	-0.006	657	16	69
277	2	260099723	NP_001158886.1	L-lactate dehydrogenase A chain isoform 3 [Homo sapiens]	39.8	8.43	-0.032	657	16	69
277	3	260099725	NP_001158887.1	L-lactate dehydrogenase A chain isoform 4 [Homo sapiens]	30.1	8	0.045	519	12	58
277	4	260099727	NP_001158888.1	L-lactate dehydrogenase A chain isoform 5 [Homo sapiens]	26.7	8.14	-0.048	519	12	58
277	5	207028494	NP_001128711.1	L-lactate dehydrogenase A chain isoform 2 [Homo sapiens]	30.2	7.15	0	376	10	39
277	6	15082234	NP_149972.1	L-lactate dehydrogenase A-like 6B [Homo sapiens]	41.9	8.65	0.053	127	2	9
278	1	225903430	NP_001139630.1	mannosyl-oligosaccharide glucosidase isoform 2 [Homo sapiens]	80.7	7.11	-0.265	656	16	183
278	2	149999606	NP_006293.2	mannosyl-oligosaccharide glucosidase isoform 1 [Homo sapiens]	91.9	8.9	-0.259	656	16	183
279	1	15718687	NP_000996.2	40S ribosomal protein S3 [Homo sapiens]	26.7	9.66	-0.153	651	16	364
280	1	21614499	NP_003370.2	ezrin [Homo sapiens]	69.4	6.27	-0.971	642	16	85
280	2	161702986	NP_001104547.1	ezrin [Homo sapiens]	69.4	6.27	-0.971	642	16	85
280	3	4506467	NP_002897.1	radixin [Homo sapiens]	68.6	6.37	-1.007	242	6	52
280	4	153791497	NP_055490.3	rootletin [Homo sapiens]	228.5	5.5	-0.915	37	1	3
281	1	4758786	NP_004541.1	NADH dehydrogenase [ubiquinone] iron-sulfur protein 2, mitochondrial isoform 1 precursor [Homo sapiens]	52.5	7.55	-0.266	636	16	154
281	2	260898743	NP_001159631.1	NADH dehydrogenase [ubiquinone] iron-sulfur protein 2, mitochondrial isoform 2 precursor [Homo sapiens]	51.9	8.15	-0.257	636	16	154
282	1	5031877	NP_005564.1	lamin-B1 isoform 1 [Homo sapiens]	66.4	5.16	-0.788	619	16	58
282	2	310689049	NP_001185486.1	lamin-B1 isoform 2 [Homo sapiens]	43	5.12	-0.846	415	10	36
282	3	27436946	NP_733821.1	prelamin-A/C isoform 1 precursor [Homo sapiens]	74.1	7.01	-0.863	25	1	2
282	4	5031875	NP_005563.1	prelamin-A/C isoform 2 [Homo sapiens]	65.1	6.84	-0.947	25	1	2
282	5	27436948	NP_733822.1	prelamin-A/C isoform 3 [Homo sapiens]	70.7	8.39	-0.862	25	1	2
283	1	8393516	NP_057006.1	sterol-4-alpha-carboxylate 3-dehydrogenase, decarboxylating [Homo sapiens]	41.9	8.06	-0.15	607	16	150
283	2	193211614	NP_001123237.1	sterol-4-alpha-carboxylate 3-dehydrogenase, decarboxylating [Homo sapiens]	41.9	8.06	-0.15	607	16	150
284	1	4758768	NP_004535.1	NADH dehydrogenase [ubiquinone] 1 alpha subcomplex subunit 10, mitochondrial precursor [Homo sapiens]	40.8	8.49	-0.452	605	16	69
285	1	71773106	NP_001025177.1	AP-2 complex subunit beta isoform a [Homo sapiens]	105.7	5.34	-0.088	600	16	71
285	2	4557469	NP_001273.1	AP-2 complex subunit beta isoform b [Homo sapiens]	104.6	5.38	-0.095	600	16	71
286	1	117647226	NP_060289.2	mitochondrial ribonuclease P protein 1 [Homo sapiens]	47.3	9.36	-0.582	597	16	107
287	1	4557735	NP_000231.1	amine oxidase [flavin-containing] A [Homo sapiens]	59.7	7.86	-0.279	597	16	79
287	2	38202207	NP_000889.3	amine oxidase [flavin-containing] B [Homo sapiens]	58.8	7.5	-0.236	123	4	15
288	1	5031873	NP_005561.1	protein ERGIC-53 precursor [Homo sapiens]	57.5	6.77	-0.542	577	16	68
288	2	6005824	NP_009121.1	SEC23-interacting protein [Homo sapiens]	111.1	5.54	-0.415	20	1	3
289	1	4503841	NP_001460.1	X-ray repair cross-complementing protein 6 [Homo sapiens]	69.8	6.64	-0.536	575	16	62
289	2	19743909	NP_005051.2	nuclear receptor ROR-gamma isoform a [Homo sapiens]	58.2	8.54	-0.513	22	1	2
289	3	48255918	NP_001001523.1	nuclear receptor ROR-gamma isoform b [Homo sapiens]	55.8	8.35	-0.472	22	1	2
289	4	33356128	NP_078837.3	N-alpha-acetyltransferase 16, NatA auxiliary subunit isoform 1 [Homo sapiens]	101.5	7.88	-0.533	22	1	2
290	1	20127454	NP_004035.2	bifunctional purine biosynthesis protein PURH [Homo sapiens]	64.6	6.72	-0.108	561	16	33
291	1	94721261	NP_149124.3	2',3'-cyclic-nucleotide 3'-phosphodiesterase [Homo sapiens]	47.6	9.07	-0.513	549	16	46
291	2	194688149	NP_001124164.1	serine/threonine-protein phosphatase 2B catalytic subunit alpha isoform isoform 3 [Homo sapiens]	52.7	6.23	-0.335	47	2	3
291	3	6715568	NP_000935.1	serine/threonine-protein phosphatase 2B catalytic subunit alpha isoform isoform 1 [Homo sapiens]	58.7	5.86	-0.316	47	2	3
291	4	21361290	NP_005596.2	serine/threonine-protein phosphatase 2B catalytic subunit gamma isoform [Homo sapiens]	58.1	6.97	-0.323	47	2	3
291	5	194688147	NP_001124163.1	serine/threonine-protein phosphatase 2B catalytic subunit alpha isoform isoform 2 [Homo sapiens]	57.7	6.31	-0.321	47	2	3
292	1	4503607	NP_000117.1	electron transfer flavoprotein subunit alpha, mitochondrial isoform a [Homo sapiens]	35.1	8.38	0.146	958	15	304
292	2	189181759	NP_001121188.1	electron transfer flavoprotein subunit alpha, mitochondrial isoform b [Homo sapiens]	30	8.57	0.106	899	14	292
293	1	296317337	NP_001171712.1	voltage-dependent anion-selective channel protein 2 isoform 1 [Homo sapiens]	33.4	7.59	-0.27	932	15	451
293	2	42476281	NP_003366.2	voltage-dependent anion-selective channel protein 2 isoform 2 [Homo sapiens]	31.6	7.57	-0.274	932	15	451
293	3	296317339	NP_001171752.1	voltage-dependent anion-selective channel protein 2 isoform 2 [Homo sapiens]	31.6	7.57	-0.274	932	15	451
294	1	4503571	NP_001419.1	alpha-enolase [Homo sapiens]	47.2	7.39	-0.221	848	15	104
294	2	301897479	NP_001180432.1	beta-enolase isoform 2 [Homo sapiens]	42.2	7.97	-0.175	205	2	13
294	3	301897477	NP_443739.3	beta-enolase isoform 1 [Homo sapiens]	47	7.71	-0.194	205	2	13
294	4	301897469	NP_001967.3	beta-enolase isoform 1 [Homo sapiens]	47	7.71	-0.194	205	2	13
294	5	5803011	NP_001966.1	gamma-enolase [Homo sapiens]	47.3	5.03	-0.188	90	1	5
295	1	94538354	NP_004270.2	mitochondrial-processing peptidase subunit beta precursor [Homo sapiens]	54.4	6.83	-0.169	817	15	118
296	1	55956788	NP_005372.2	nucleolin [Homo sapiens]	76.6	4.7	-1.126	757	15	89
297	1	61744477	NP_001012680.1	4F2 cell-surface antigen heavy chain isoform b [Homo sapiens]	68.1	5.05	-0.144	725	15	122
297	2	61744483	NP_001013269.1	4F2 cell-surface antigen heavy chain isoform f [Homo sapiens]	57.9	5.35	-0.162	725	15	122
297	3	65506891	NP_002385.3	4F2 cell-surface antigen heavy chain isoform c [Homo sapiens]	68	5.01	-0.147	725	15	122
297	4	61744481	NP_001012682.1	4F2 cell-surface antigen heavy chain isoform e [Homo sapiens]	61.8	5.21	-0.164	725	15	122
298	1	108773810	NP_064502.9	leucyl-tRNA synthetase, cytoplasmic [Homo sapiens]	134.5	7.29	-0.403	722	15	124
299	1	38201710	NP_006377.2	probable ATP-dependent RNA helicase DDX17 isoform 1 [Homo sapiens]	80.3	8.27	-0.615	716	15	68
299	2	148613856	NP_001091974.1	probable ATP-dependent RNA helicase DDX17 isoform 3 [Homo sapiens]	80.5	8.36	-0.619	716	15	68
299	3	13787204	NP_112020.1	probable ATP-dependent RNA helicase DDX17 isoform 2 [Homo sapiens]	19.2	9.7	-1.092	80	1	1
299	4	148613858	NP_001091975.1	probable ATP-dependent RNA helicase DDX17 isoform 4 [Homo sapiens]	19	9.62	-1.081	80	1	1
300	1	4502107	NP_001145.1	annexin A5 [Homo sapiens]	35.9	5.04	-0.33	709	15	61
301	1	7242140	NP_006651.2	ATP-dependent Clp protease ATP-binding subunit clpX-like, mitochondrial precursor [Homo sapiens]	69.2	7.58	-0.397	705	15	165
302	1	16905526	NP_387506.1	28S ribosomal protein S29, mitochondrial isoform 1 [Homo sapiens]	45.6	8.88	-0.444	701	15	188
302	2	4758118	NP_004623.1	28S ribosomal protein S29, mitochondrial isoform 1 [Homo sapiens]	45.6	8.88	-0.444	701	15	188
302	3	315434212	NP_001186778.1	28S ribosomal protein S29, mitochondrial isoform 1 [Homo sapiens]	45.6	8.88	-0.444	701	15	188
302	4	315434214	NP_001186779.1	28S ribosomal protein S29, mitochondrial isoform 2 [Homo sapiens]	41.7	9.08	-0.394	701	15	188
302	5	315434216	NP_001186780.1	28S ribosomal protein S29, mitochondrial isoform 3 [Homo sapiens]	41	8.98	-0.402	701	15	188
303	1	4885049	NP_005150.1	actin, alpha cardiac muscle 1 proprotein [Homo sapiens]	42	5.39	-0.228	697	15	447
303	2	4501881	NP_001091.1	actin, alpha skeletal muscle [Homo sapiens]	42.1	5.39	-0.232	697	15	447
303	3	213688375	NP_001135417.1	actin, aortic smooth muscle [Homo sapiens]	42	5.39	-0.233	644	14	430
303	4	4501883	NP_001604.1	actin, aortic smooth muscle [Homo sapiens]	42	5.39	-0.233	644	14	430
303	5	4501889	NP_001606.1	actin, gamma-enteric smooth muscle isoform 1 precursor [Homo sapiens]	41.9	5.48	-0.219	644	14	430
304	1	4757852	NP_004319.1	mitochondrial chaperone BCS1 [Homo sapiens]	47.5	8.5	-0.229	693	15	68
304	2	119964730	NP_001073335.1	mitochondrial chaperone BCS1 [Homo sapiens]	47.5	8.5	-0.229	693	15	68
305	1	4506661	NP_000963.1	60S ribosomal protein L7a [Homo sapiens]	30	10.61	-0.547	684	15	106
305	2	4505995	NP_002697.1	protein phosphatase 1B isoform 1 [Homo sapiens]	52.6	5.05	-0.545	33	1	8
305	3	29558099	NP_808908.1	protein phosphatase 1B isoform 3 [Homo sapiens]	20.8	4.75	-0.689	33	1	8
306	1	4506667	NP_000993.1	60S acidic ribosomal protein P0 [Homo sapiens]	34.3	5.97	0.04	683	15	280
306	2	16933546	NP_444505.1	60S acidic ribosomal protein P0 [Homo sapiens]	34.3	5.97	0.04	683	15	280
307	1	194018490	NP_001034300.2	ATPase family AAA domain-containing protein 3C [Homo sapiens]	46.4	9.3	-0.33	678	15	181
308	1	157412270	NP_112480.2	heterogeneous nuclear ribonucleoprotein M isoform b [Homo sapiens]	73.6	8.82	-0.376	670	15	108
308	2	14141152	NP_005959.2	heterogeneous nuclear ribonucleoprotein M isoform a [Homo sapiens]	77.5	8.7	-0.342	670	15	108
309	1	226958412	NP_002216.2	isovaleryl-CoA dehydrogenase, mitochondrial isoform 1 precursor [Homo sapiens]	46.7	8.05	-0.095	666	15	68
309	2	226958414	NP_001152980.1	isovaleryl-CoA dehydrogenase, mitochondrial isoform 2 precursor [Homo sapiens]	43.1	7.67	-0.025	625	14	63
310	1	122891870	NP_940953.2	melanoma inhibitory activity protein 3 precursor [Homo sapiens]	213.7	4.85	-0.887	663	15	65
311	1	4504009	NP_000160.1	alpha-galactosidase A precursor [Homo sapiens]	48.8	5.6	-0.25	652	15	102
312	1	32454741	NP_001226.2	serpin H1 precursor [Homo sapiens]	46.4	8.69	-0.224	639	15	71
313	1	5803227	NP_006817.1	14-3-3 protein theta [Homo sapiens]	27.8	4.78	-0.512	636	15	58
314	1	24430149	NP_705618.1	nuclear pore complex protein Nup155 isoform 1 [Homo sapiens]	155.2	6.16	-0.129	627	15	36
314	2	4758844	NP_004289.1	nuclear pore complex protein Nup155 isoform 2 [Homo sapiens]	149	6.34	-0.13	627	15	36
315	1	4504763	NP_002201.1	integrin alpha-V isoform 1 precursor [Homo sapiens]	116.1	5.68	-0.22	625	15	42
315	2	223468595	NP_001138471.1	integrin alpha-V isoform 2 [Homo sapiens]	111.1	5.61	-0.2	625	15	42
315	3	223468597	NP_001138472.1	integrin alpha-V isoform 3 precursor [Homo sapiens]	112.3	5.94	-0.222	625	15	42
316	1	197116386	NP_001127703.1	5'-nucleotidase domain-containing protein 2 isoform 1 [Homo sapiens]	64.1	7.74	-0.285	619	15	160
316	2	12597653	NP_075059.1	5'-nucleotidase domain-containing protein 2 isoform 2 [Homo sapiens]	60.7	6.77	-0.309	619	15	160
317	1	208431833	NP_001129125.1	polyadenylate-binding protein 4 isoform 1 [Homo sapiens]	72.4	9.34	-0.45	618	15	99
317	2	208431836	NP_001129126.1	polyadenylate-binding protein 4 isoform 3 [Homo sapiens]	69.6	9.52	-0.452	618	15	99
317	3	4504715	NP_003810.1	polyadenylate-binding protein 4 isoform 2 [Homo sapiens]	70.8	9.25	-0.443	618	15	99
318	1	288915539	NP_001165806.1	plastin-3 isoform 2 [Homo sapiens]	67.6	5.66	-0.319	594	15	36
318	2	7549809	NP_005023.2	plastin-3 isoform 1 [Homo sapiens]	70.8	5.61	-0.329	594	15	36
318	3	209862851	NP_001129497.1	plastin-3 isoform 1 [Homo sapiens]	70.8	5.61	-0.329	594	15	36
318	4	223718246	NP_002661.2	plastin-1 [Homo sapiens]	70.3	5.41	-0.258	88	2	9
318	5	223718250	NP_001138791.1	plastin-1 [Homo sapiens]	70.3	5.41	-0.258	88	2	9
318	6	288915536	NP_001165783.1	plastin-1 [Homo sapiens]	70.3	5.41	-0.258	88	2	9
319	1	4504733	NP_003595.1	insulin receptor substrate 4 [Homo sapiens]	133.8	8.45	-0.664	589	15	116
320	1	93004078	NP_036392.2	2-hydroxyacyl-CoA lyase 1 [Homo sapiens]	63.7	7.35	-0.043	589	15	62
321	1	4557701	NP_000413.1	keratin, type I cytoskeletal 17 [Homo sapiens]	48.1	5.02	-0.611	581	15	148
322	1	4506649	NP_000958.1	60S ribosomal protein L3 isoform a [Homo sapiens]	46.1	10.19	-0.647	580	15	104
322	2	76496472	NP_001029025.1	60S ribosomal protein L3 isoform b [Homo sapiens]	40.2	10.23	-0.599	520	13	93
322	3	310133085	XP_001718487.2	PREDICTED: 60S ribosomal protein L3-like, partial [Homo sapiens]	11.5	9.66	-0.496	71	3	8
322	4	4826988	NP_005052.1	60S ribosomal protein L3-like [Homo sapiens]	46.3	10.44	-0.616	28	1	1
323	1	32307132	NP_066923.3	cysteine desulfurase, mitochondrial isoform a precursor [Homo sapiens]	50.2	8.31	-0.218	563	15	61
323	2	312222769	NP_001185918.1	cysteine desulfurase, mitochondrial isoform b precursor [Homo sapiens]	44.4	7.54	-0.197	446	12	33
324	1	13236495	NP_001880.2	quinone oxidoreductase isoform a [Homo sapiens]	35.2	8.44	0.057	559	15	48
324	2	194239674	NP_001123514.1	quinone oxidoreductase isoform a [Homo sapiens]	35.2	8.44	0.057	559	15	48
324	3	194239676	NP_001123515.1	quinone oxidoreductase isoform b [Homo sapiens]	31.5	8.47	0.022	475	13	37
324	4	197927207	NP_001128231.1	quinone oxidoreductase isoform c [Homo sapiens]	20.4	7.18	0.143	365	8	35
325	1	4885661	NP_005424.1	proto-oncogene tyrosine-protein kinase Yes [Homo sapiens]	60.8	6.74	-0.411	534	15	92
325	2	23510362	NP_694592.1	tyrosine-protein kinase Fyn isoform b [Homo sapiens]	60.1	6.24	-0.466	281	8	79
325	3	23510364	NP_694593.1	tyrosine-protein kinase Fyn isoform c [Homo sapiens]	54.5	6.23	-0.524	281	8	79
325	4	112382241	NP_001036194.1	tyrosine-protein kinase Fgr [Homo sapiens]	59.5	5.6	-0.358	111	3	15
325	5	112382244	NP_001036212.1	tyrosine-protein kinase Fgr [Homo sapiens]	59.5	5.6	-0.358	111	3	15
325	6	4885235	NP_005239.1	tyrosine-protein kinase Fgr [Homo sapiens]	59.5	5.6	-0.358	111	3	15
325	7	112789548	NP_001036236.1	tyrosine-protein kinase Lck precursor [Homo sapiens]	58	5.37	-0.47	110	3	27
325	8	112789546	NP_005347.3	tyrosine-protein kinase Lck precursor [Homo sapiens]	58	5.37	-0.47	110	3	27
325	9	11496279	NP_005897.1	serine/threonine-protein kinase MAK [Homo sapiens]	70.6	9.66	-0.648	62	2	14
325	10	30795255	NP_848519.1	cell division protein kinase 20 isoform 1 [Homo sapiens]	37.6	7.03	-0.052	62	2	14
325	11	30795215	NP_036251.2	cell division protein kinase 20 isoform 2 [Homo sapiens]	36.1	6.89	-0.061	62	2	14
325	12	282402175	NP_001164110.1	cell division protein kinase 20 isoform 4 [Homo sapiens]	30.6	7.5	0.061	62	2	14
325	13	282402177	NP_001164111.1	cell division protein kinase 20 isoform 5 [Homo sapiens]	27.1	9.44	0.035	62	2	14
325	14	89903018	NP_001034892.1	cell division protein kinase 20 isoform 3 [Homo sapiens]	38.7	6.76	-0.101	62	2	14
325	15	281427158	NP_001163931.1	cell division protein kinase 16 isoform 3 [Homo sapiens]	63.5	8.14	-0.413	62	2	14
325	16	197333744	NP_148978.2	cell division protein kinase 16 isoform 2 [Homo sapiens]	56.4	7.38	-0.456	62	2	14
325	17	21040235	NP_631897.1	cell division protein kinase 15 [Homo sapiens]	43.6	7.47	-0.259	62	2	14
325	18	221316638	NP_075259.4	fibroblast growth factor receptor 2 isoform 2 precursor [Homo sapiens]	92.1	6.03	-0.37	62	2	14
325	19	222144235	NP_001138387.1	fibroblast growth factor receptor 2 isoform 5 precursor [Homo sapiens]	79.3	6.42	-0.329	62	2	14
325	20	222144237	NP_001138388.1	fibroblast growth factor receptor 2 isoform 6 precursor [Homo sapiens]	79.4	6.63	-0.318	62	2	14
325	21	222144241	NP_001138390.1	fibroblast growth factor receptor 2 isoform 8 precursor [Homo sapiens]	79.2	6.63	-0.324	62	2	14
325	22	222144244	NP_001138391.1	fibroblast growth factor receptor 2 isoform 9 precursor [Homo sapiens]	76.4	6.59	-0.344	62	2	14
325	23	291327491	NP_001167535.1	basic fibroblast growth factor receptor 1 isoform 11 precursor [Homo sapiens]	90.6	6.13	-0.388	62	2	14
325	24	291327497	NP_001167538.1	basic fibroblast growth factor receptor 1 isoform 14 precursor [Homo sapiens]	95.3	6.34	-0.369	62	2	14
325	25	13186234	NP_075593.1	basic fibroblast growth factor receptor 1 isoform 3 precursor [Homo sapiens]	82.2	6.64	-0.376	62	2	14
325	26	254028242	NP_001156685.1	fibroblast growth factor receptor 3 isoform 3 precursor [Homo sapiens]	88.2	6.08	-0.257	62	2	14
325	27	222144233	NP_001138386.1	fibroblast growth factor receptor 2 isoform 4 precursor [Homo sapiens]	79.8	5.75	-0.382	62	2	14
325	28	47524177	NP_075252.2	fibroblast growth factor receptor 4 isoform 2 precursor [Homo sapiens]	83.5	6.79	-0.2	62	2	14
325	29	13186236	NP_075594.1	basic fibroblast growth factor receptor 1 isoform 4 precursor [Homo sapiens]	81.9	6.57	-0.374	62	2	14
325	30	47078233	NP_997668.1	cell division protein kinase 18 isoform a [Homo sapiens]	57.6	9.01	-0.467	62	2	14
325	31	47524173	NP_002002.3	fibroblast growth factor receptor 4 isoform 1 precursor [Homo sapiens]	88	6.82	-0.179	62	2	14
325	32	222144239	NP_001138389.1	fibroblast growth factor receptor 2 isoform 7 precursor [Homo sapiens]	79.2	5.6	-0.431	62	2	14
325	33	281427168	NP_001163935.1	cell division protein kinase 17 isoform 2 [Homo sapiens]	59.5	8.8	-0.506	62	2	14
325	34	7662388	NP_055735.1	serine/threonine-protein kinase ICK [Homo sapiens]	71.4	9.78	-0.65	62	2	14
325	35	223718134	NP_001138778.1	cell division protein kinase 6 [Homo sapiens]	36.9	6.46	-0.247	62	2	14
325	36	13186251	NP_056934.2	basic fibroblast growth factor receptor 1 isoform 2 precursor [Homo sapiens]	91.6	6.15	-0.364	62	2	14
325	37	47078229	NP_002587.2	cell division protein kinase 18 isoform b [Homo sapiens]	54.4	8.66	-0.479	62	2	14
325	38	145309302	NP_003709.3	cell division protein kinase 13 isoform 1 [Homo sapiens]	164.9	9.69	-0.827	62	2	14
325	39	6912584	NP_036527.1	cell division protein kinase 14 [Homo sapiens]	50.7	8.79	-0.42	62	2	14
325	40	47524175	NP_998812.1	fibroblast growth factor receptor 4 isoform 1 precursor [Homo sapiens]	88	6.82	-0.179	62	2	14
325	41	33469982	NP_001706.2	tyrosine-protein kinase Blk [Homo sapiens]	57.7	7.87	-0.397	62	2	14
325	42	13112048	NP_075254.1	fibroblast growth factor receptor 3 isoform 2 precursor [Homo sapiens]	75.7	5.85	-0.316	62	2	14
325	43	157817073	NP_055898.1	cell division protein kinase 12 isoform 2 [Homo sapiens]	163.2	9.45	-0.916	62	2	14
325	44	4502741	NP_001250.1	cell division protein kinase 6 [Homo sapiens]	36.9	6.46	-0.247	62	2	14
325	45	27477122	NP_057597.2	serine/threonine-protein kinase ICK [Homo sapiens]	71.4	9.78	-0.65	62	2	14
325	46	291327493	NP_001167536.1	basic fibroblast growth factor receptor 1 isoform 2 precursor [Homo sapiens]	91.6	6.15	-0.364	62	2	14
325	47	4503711	NP_000133.1	fibroblast growth factor receptor 3 isoform 1 precursor [Homo sapiens]	87.7	5.9	-0.242	62	2	14
325	48	4502735	NP_000066.1	cell division protein kinase 4 [Homo sapiens]	33.7	7	-0.167	62	2	14
325	49	5453860	NP_006192.1	cell division protein kinase 16 isoform 1 [Homo sapiens]	55.7	7.62	-0.462	62	2	14
325	50	37595545	NP_002586.2	cell division protein kinase 17 isoform 1 [Homo sapiens]	59.6	9.02	-0.552	62	2	14
325	51	105990522	NP_075598.2	basic fibroblast growth factor receptor 1 isoform 1 precursor [Homo sapiens]	91.9	6.21	-0.367	62	2	14
325	52	291327489	NP_001167534.1	basic fibroblast growth factor receptor 1 isoform 10 precursor [Homo sapiens]	91.7	6.21	-0.372	62	2	14
325	53	47078231	NP_997667.1	cell division protein kinase 18 isoform b [Homo sapiens]	54.4	8.66	-0.479	62	2	14
325	54	145309300	NP_112557.2	cell division protein kinase 13 isoform 2 [Homo sapiens]	158.4	9.69	-0.862	62	2	14
325	55	221316639	NP_000132.3	fibroblast growth factor receptor 2 isoform 1 precursor [Homo sapiens]	92	5.88	-0.349	62	2	14
325	56	222144231	NP_001138385.1	fibroblast growth factor receptor 2 isoform 3 precursor [Homo sapiens]	86.2	6.46	-0.329	62	2	14
325	57	291327495	NP_001167537.1	basic fibroblast growth factor receptor 1 isoform 3 precursor [Homo sapiens]	82.2	6.64	-0.376	62	2	14
325	58	157817023	NP_057591.2	cell division protein kinase 12 isoform 1 [Homo sapiens]	164.2	9.43	-0.908	62	2	14
326	1	205277463	NP_001128527.1	transketolase [Homo sapiens]	67.9	7.67	-0.174	515	15	49
326	2	4507521	NP_001055.1	transketolase [Homo sapiens]	67.9	7.67	-0.174	515	15	49
327	1	7705805	NP_057118.1	28S ribosomal protein S2, mitochondrial [Homo sapiens]	33.2	9.26	-0.268	499	15	103
328	1	115387094	NP_002991.2	succinate dehydrogenase [ubiquinone] iron-sulfur subunit, mitochondrial precursor [Homo sapiens]	31.6	8.76	-0.408	493	15	113
329	1	186700629	NP_001119527.1	peripheral plasma membrane protein CASK isoform 3 [Homo sapiens]	102.1	6.36	-0.404	451	15	37
329	2	186972120	NP_003679.2	peripheral plasma membrane protein CASK isoform 1 [Homo sapiens]	104.5	6.47	-0.433	413	14	35
329	3	186700627	NP_001119526.1	peripheral plasma membrane protein CASK isoform 2 [Homo sapiens]	102.2	6.4	-0.405	413	14	35
330	1	14141193	NP_001004.2	40S ribosomal protein S9 [Homo sapiens]	22.6	10.66	-0.644	433	15	125
331	1	50592996	NP_006077.2	tubulin beta-3 chain isoform 1 [Homo sapiens]	50.4	4.93	-0.371	733	14	240
331	2	308235963	NP_001184110.1	tubulin beta-3 chain isoform 2 [Homo sapiens]	42.4	4.96	-0.371	621	12	193
332	1	50345988	NP_001001973.1	ATP synthase subunit gamma, mitochondrial isoform L (liver) precursor [Homo sapiens]	33	9.21	-0.18	729	14	118
333	1	21361454	NP_037460.2	pyrroline-5-carboxylate reductase 2 [Homo sapiens]	33.6	7.77	0.231	726	14	150
334	1	48526509	NP_001001563.1	mitochondrial import inner membrane translocase subunit TIM50 [Homo sapiens]	50.5	9.42	-0.42	719	14	372
335	1	295821216	NP_001171485.1	propionyl-CoA carboxylase beta chain, mitochondrial isoform 2 precursor [Homo sapiens]	60.5	7.24	0.038	710	14	49
335	2	119943100	NP_000523.2	propionyl-CoA carboxylase beta chain, mitochondrial isoform 1 precursor [Homo sapiens]	58.2	7.64	0.012	710	14	49
336	1	37594471	NP_055177.2	3-hydroxyisobutyryl-CoA hydrolase, mitochondrial isoform 1 precursor [Homo sapiens]	43.5	8.2	-0.269	706	14	87
336	2	37594469	NP_932164.1	3-hydroxyisobutyryl-CoA hydrolase, mitochondrial isoform 2 precursor [Homo sapiens]	38	8.54	-0.155	544	10	73
337	1	33469966	NP_057190.2	sec1 family domain-containing protein 1 isoform a [Homo sapiens]	72.4	6.27	-0.294	698	14	71
337	2	33469978	NP_878255.1	sec1 family domain-containing protein 1 isoform b [Homo sapiens]	65.1	5.83	-0.335	603	12	51
338	1	5031863	NP_005558.1	galectin-3-binding protein [Homo sapiens]	65.3	5.28	-0.135	692	14	130
339	1	193794826	NP_001123291.1	NADH-cytochrome b5 reductase 3 isoform 2 [Homo sapiens]	31.6	7.58	-0.298	682	14	339
339	2	6552328	NP_015565.1	NADH-cytochrome b5 reductase 3 isoform 2 [Homo sapiens]	31.6	7.58	-0.298	682	14	339
339	3	284448551	NP_001165131.1	NADH-cytochrome b5 reductase 3 isoform 3 [Homo sapiens]	38.2	6.9	-0.26	682	14	339
339	4	284448553	NP_001165132.1	NADH-cytochrome b5 reductase 3 isoform 2 [Homo sapiens]	31.6	7.58	-0.298	682	14	339
339	5	4503327	NP_000389.1	NADH-cytochrome b5 reductase 3 isoform 1 [Homo sapiens]	34.2	7.6	-0.18	682	14	339
340	1	76496475	NP_001029031.1	very long-chain specific acyl-CoA dehydrogenase, mitochondrial isoform 2 precursor [Homo sapiens]	68.1	8.55	-0.033	671	14	125
340	2	4557235	NP_000009.1	very long-chain specific acyl-CoA dehydrogenase, mitochondrial isoform 1 precursor [Homo sapiens]	70.4	8.76	-0.065	671	14	125
341	1	4885079	NP_005165.1	ATP synthase subunit gamma, mitochondrial isoform H (heart) precursor [Homo sapiens]	32.9	9.3	-0.169	659	14	115
342	1	166795301	NP_057381.3	prenylcysteine oxidase 1 precursor [Homo sapiens]	56.6	6.18	-0.061	650	14	181
343	1	171846268	NP_005717.3	elongation factor Ts, mitochondrial isoform 2 precursor [Homo sapiens]	35.4	8.39	-0.25	641	14	101
343	2	291084500	NP_001166167.1	elongation factor Ts, mitochondrial isoform 1 precursor [Homo sapiens]	37.7	7.72	-0.218	554	13	58
343	3	291084502	NP_001166168.1	elongation factor Ts, mitochondrial isoform 4 precursor [Homo sapiens]	23.6	9.45	-0.285	163	4	54
343	4	291084498	NP_001166166.1	elongation factor Ts, mitochondrial isoform 3 precursor [Homo sapiens]	18.7	9.75	-0.444	76	3	11
344	1	296080693	NP_001171651.1	glucose-6-phosphate isomerase isoform 1 [Homo sapiens]	64.3	8.91	-0.361	640	14	123
344	2	18201905	NP_000166.2	glucose-6-phosphate isomerase isoform 2 [Homo sapiens]	63.1	8.33	-0.344	640	14	123
344	3	40354216	NP_787071.2	homeobox protein SIX5 [Homo sapiens]	74.5	4.96	-0.052	34	1	4
345	1	268370295	NP_001161205.1	valyl-tRNA synthetase, mitochondrial isoform 3 [Homo sapiens]	102.4	6.55	-0.155	636	14	89
345	2	268370297	NP_001161206.1	valyl-tRNA synthetase, mitochondrial isoform 1 [Homo sapiens]	121.5	7.14	-0.244	636	14	89
345	3	268370293	NP_065175.4	valyl-tRNA synthetase, mitochondrial isoform 2 precursor [Homo sapiens]	118.5	7.02	-0.251	636	14	89
346	1	154355000	NP_003676.2	far upstream element-binding protein 2 [Homo sapiens]	73.1	7.3	-0.772	622	14	64
347	1	61742775	NP_787116.2	leucyl-cystinyl aminopeptidase isoform 2 [Homo sapiens]	115.6	5.73	-0.178	610	14	35
347	2	61742777	NP_005566.2	leucyl-cystinyl aminopeptidase isoform 1 [Homo sapiens]	117.3	5.73	-0.194	610	14	35
347	3	119703742	NP_060152.2	bestrophin-2 [Homo sapiens]	57.1	5.24	0.067	24	1	3
347	4	170014689	NP_065828.2	VPS10 domain-containing receptor SorCS2 precursor [Homo sapiens]	128.2	7.08	-0.271	24	1	3
347	5	14790190	NP_055816.2	msx2-interacting protein [Homo sapiens]	402.2	7.63	-0.864	24	1	3
348	1	256222019	NP_057215.3	ras-related protein Rab-10 [Homo sapiens]	22.5	8.39	-0.33	607	14	217
349	1	260436860	NP_663782.2	AP-1 complex subunit beta-1 isoform b [Homo sapiens]	103.5	5.17	-0.036	606	14	64
349	2	260436862	NP_001118.3	AP-1 complex subunit beta-1 isoform a [Homo sapiens]	104.6	5.06	-0.051	606	14	64
349	3	260436864	NP_001159491.1	AP-1 complex subunit beta-1 isoform c [Homo sapiens]	101.3	5.11	-0.037	562	13	56
350	1	117168248	NP_057479.2	3-hydroxyacyl-CoA dehydratase 3 [Homo sapiens]	43.2	8.95	0.003	599	14	328
350	2	310131980	XP_002347581.2	PREDICTED: 3-hydroxyacyl-CoA dehydratase 3-like isoform 1 [Homo sapiens]	21.6	7.55	-0.437	532	12	256
350	3	310131982	XP_003120859.1	PREDICTED: 3-hydroxyacyl-CoA dehydratase 3-like isoform 3, partial [Homo sapiens]	17.8	6.34	-0.483	361	9	165
350	4	310131984	XP_003120858.1	PREDICTED: 3-hydroxyacyl-CoA dehydratase 3-like isoform 2, partial [Homo sapiens]	18.2	6.79	-0.481	361	9	165
351	1	4758950	NP_000933.1	peptidyl-prolyl cis-trans isomerase B precursor [Homo sapiens]	23.7	9.41	-0.198	580	14	164
352	1	213511508	NP_001132929.1	B-cell receptor-associated protein 31 isoform a [Homo sapiens]	34.8	7.84	-0.182	567	14	229
352	2	213511012	NP_001132913.1	B-cell receptor-associated protein 31 isoform b [Homo sapiens]	28	8.44	-0.157	567	14	229
352	3	32171186	NP_005736.3	B-cell receptor-associated protein 31 isoform b [Homo sapiens]	28	8.44	-0.157	567	14	229
353	1	134142345	NP_063953.2	multidrug resistance-associated protein 1 isoform 3 [Homo sapiens]	165.6	6.92	0.162	566	14	54
353	2	134142337	NP_004987.2	multidrug resistance-associated protein 1 isoform 1 [Homo sapiens]	171.6	7.11	0.149	566	14	54
353	3	134142335	NP_063955.2	multidrug resistance-associated protein 1 isoform 5 [Homo sapiens]	164.3	7.27	0.149	534	13	52
353	4	134142340	NP_063915.2	multidrug resistance-associated protein 1 isoform 2 [Homo sapiens]	165	7.56	0.164	484	12	48
353	5	134142342	NP_063954.2	multidrug resistance-associated protein 1 isoform 4 [Homo sapiens]	158.9	7.35	0.178	484	12	48
353	6	9955970	NP_003777.2	canalicular multispecific organic anion transporter 2 isoform 1 [Homo sapiens]	169.3	7.19	0.233	32	1	2
354	1	14149738	NP_065777.1	neurolysin, mitochondrial precursor [Homo sapiens]	80.7	6.64	-0.338	556	14	34
355	1	10334859	NP_066270.1	creatine kinase U-type, mitochondrial precursor [Homo sapiens]	47	8.34	-0.417	552	14	100
355	2	66346730	NP_001015001.1	creatine kinase U-type, mitochondrial precursor [Homo sapiens]	47	8.34	-0.417	552	14	100
355	3	153251982	NP_001816.2	creatine kinase S-type, mitochondrial precursor [Homo sapiens]	47.5	8.2	-0.419	188	5	31
355	4	153252003	NP_001093206.1	creatine kinase S-type, mitochondrial precursor [Homo sapiens]	47.5	8.2	-0.419	188	5	31
355	5	153251984	NP_001093205.1	creatine kinase S-type, mitochondrial precursor [Homo sapiens]	47.5	8.2	-0.419	188	5	31
355	6	4503097	NP_001887.1	casein kinase II subunit alpha' [Homo sapiens]	41.2	8.56	-0.536	22	1	2
355	7	29570791	NP_808227.1	casein kinase II subunit alpha isoform a [Homo sapiens]	45.1	7.74	-0.476	22	1	2
355	8	4503095	NP_001886.1	casein kinase II subunit alpha isoform a [Homo sapiens]	45.1	7.74	-0.476	22	1	2
356	1	38505218	NP_115545.3	acyl-CoA dehydrogenase family member 11 [Homo sapiens]	87.3	8.02	-0.172	543	14	55
357	1	4758138	NP_004387.1	probable ATP-dependent RNA helicase DDX5 [Homo sapiens]	69.1	8.92	-0.641	533	14	66
358	1	7661872	NP_056155.1	probable leucyl-tRNA synthetase, mitochondrial precursor [Homo sapiens]	102	8.22	-0.295	529	14	50
359	1	4504047	NP_000507.1	protein ALEX GNASL [Homo sapiens]	45.7	5.83	-0.597	528	14	65
359	2	18426900	NP_536351.1	protein ALEX GNASS [Homo sapiens]	44.3	6.29	-0.552	528	14	65
359	3	117938762	NP_001070956.1	protein ALEX isoform f [Homo sapiens]	45.8	5.83	-0.598	528	14	65
359	4	117938759	NP_536350.2	protein ALEX XLas [Homo sapiens]	111	5.03	-0.6	528	14	65
359	5	117938765	NP_001070957.1	protein ALEX isoform g [Homo sapiens]	44.2	6.29	-0.551	528	14	65
359	6	33695153	NP_892023.1	guanine nucleotide-binding protein G(olf) subunit alpha isoform 1 [Homo sapiens]	52.5	7.09	-0.518	105	3	21
359	7	215272301	NP_001135811.1	guanine nucleotide-binding protein G(olf) subunit alpha isoform 2 [Homo sapiens]	44.3	6.66	-0.495	105	3	21
359	8	4504043	NP_002062.1	guanine nucleotide-binding protein G(olf) subunit alpha isoform 2 [Homo sapiens]	44.3	6.66	-0.495	105	3	21
360	1	4506723	NP_000997.1	40S ribosomal protein S3a [Homo sapiens]	29.9	9.74	-0.618	517	14	89
361	1	222831590	NP_060762.3	glutamyl-tRNA(Gln) amidotransferase subunit A homolog [Homo sapiens]	57.5	5.68	-0.114	502	14	30
362	1	11095441	NP_005580.1	methylmalonate-semialdehyde dehydrogenase [acylating], mitochondrial precursor [Homo sapiens]	57.8	8.49	-0.055	499	14	75
363	1	169636418	NP_115867.2	39S ribosomal protein L38, mitochondrial precursor [Homo sapiens]	44.6	7.53	-0.696	489	14	130
364	1	189181666	NP_000511.2	beta-hexosaminidase subunit alpha preproprotein [Homo sapiens]	60.7	5.16	-0.222	479	14	48
365	1	38202255	NP_689508.3	threonyl-tRNA synthetase, cytoplasmic [Homo sapiens]	83.4	6.66	-0.579	455	14	23
365	2	221139701	NP_001137389.1	lysM and putative peptidoglycan-binding domain-containing protein 2 isoform 2 [Homo sapiens]	14	4.59	-0.739	27	1	1
365	3	23503313	NP_699205.1	lysM and putative peptidoglycan-binding domain-containing protein 2 isoform 1 [Homo sapiens]	23.5	5.35	-0.667	27	1	1
366	1	27886570	NP_542984.2	39S ribosomal protein L39, mitochondrial isoform b [Homo sapiens]	40.5	7.91	-0.194	443	14	75
366	2	27886582	NP_059142.2	39S ribosomal protein L39, mitochondrial isoform a [Homo sapiens]	38.7	7.64	-0.287	443	14	75
367	1	4504373	NP_000512.1	beta-hexosaminidase subunit beta preproprotein [Homo sapiens]	63.1	6.76	-0.174	414	14	70
367	2	176866369	NP_076994.2	KDEL motif-containing protein 1 precursor [Homo sapiens]	58	7.7	-0.426	17	1	1
368	1	21536286	NP_001814.2	creatine kinase B-type [Homo sapiens]	42.6	5.59	-0.421	780	13	118
369	1	5031973	NP_005733.1	protein disulfide-isomerase A6 precursor [Homo sapiens]	48.1	5.09	-0.275	740	13	263
370	1	4501859	NP_001600.1	short/branched chain specific acyl-CoA dehydrogenase, mitochondrial precursor [Homo sapiens]	47.5	6.99	-0.128	708	13	133
371	1	20070197	NP_005207.2	dolichyl-diphosphooligosaccharide--protein glycosyltransferase 48 kDa subunit precursor [Homo sapiens]	50.7	6.4	-0.048	686	13	210
372	1	156564403	NP_000916.2	pyruvate dehydrogenase E1 component subunit beta, mitochondrial isoform 1 precursor [Homo sapiens]	39.2	6.65	0.002	685	13	271
372	2	291084858	NP_001166939.1	pyruvate dehydrogenase E1 component subunit beta, mitochondrial isoform 2 precursor [Homo sapiens]	37.5	6.44	-0.011	605	12	242
373	1	260275230	NP_001159482.1	peroxisomal 3,2-trans-enoyl-CoA isomerase isoform 1 [Homo sapiens]	40.2	8.77	-0.33	667	13	208
373	2	45643119	NP_006108.2	peroxisomal 3,2-trans-enoyl-CoA isomerase isoform 1 [Homo sapiens]	40.2	8.77	-0.33	667	13	208
373	3	260274832	NP_996667.2	peroxisomal 3,2-trans-enoyl-CoA isomerase isoform 2 [Homo sapiens]	43.6	9	-0.277	667	13	208
374	1	4504041	NP_002061.1	guanine nucleotide-binding protein G(i) subunit alpha-2 isoform 1 [Homo sapiens]	40.5	5.54	-0.364	663	13	63
374	2	261878575	NP_001159897.1	guanine nucleotide-binding protein G(i) subunit alpha-2 isoform 2 [Homo sapiens]	36.5	5.59	-0.356	586	11	45
375	1	4758988	NP_004152.1	ras-related protein Rab-1A isoform 1 [Homo sapiens]	22.7	6.21	-0.294	656	13	251
375	2	207442675	NP_056358.1	ras-related protein Rab-1A isoform 2 [Homo sapiens]	13.9	5.54	-0.097	362	7	119
376	1	154800489	NP_001094096.1	erlin-1 [Homo sapiens]	39.2	7.87	-0.271	649	13	60
376	2	154800487	NP_006450.2	erlin-1 [Homo sapiens]	39.2	7.87	-0.271	649	13	60
377	1	9910244	NP_064576.1	28S ribosomal protein S22, mitochondrial [Homo sapiens]	41.3	7.89	-0.453	637	13	187
378	1	284795266	NP_067026.3	signal recognition particle receptor subunit beta [Homo sapiens]	29.7	9.04	-0.021	625	13	205
379	1	7657689	NP_055078.1	ATP-dependent zinc metalloprotease YME1L1 isoform 3 [Homo sapiens]	79.8	8.55	-0.303	623	13	133
379	2	21327685	NP_647473.1	ATP-dependent zinc metalloprotease YME1L1 isoform 1 [Homo sapiens]	86.5	8.77	-0.303	623	13	133
380	1	33946324	NP_002060.4	guanine nucleotide-binding protein G(i) subunit alpha-1 [Homo sapiens]	40.4	5.97	-0.328	598	13	60
381	1	25777734	NP_003739.2	delta-1-pyrroline-5-carboxylate dehydrogenase, mitochondrial isoform a precursor [Homo sapiens]	61.7	8.07	-0.19	589	13	62
381	2	25777736	NP_733844.1	delta-1-pyrroline-5-carboxylate dehydrogenase, mitochondrial isoform a precursor [Homo sapiens]	61.7	8.07	-0.19	589	13	62
381	3	238859541	NP_001154976.1	delta-1-pyrroline-5-carboxylate dehydrogenase, mitochondrial isoform b [Homo sapiens]	55.1	6.8	-0.169	514	12	55
382	1	131412225	NP_705694.2	keratin, type I cytoskeletal 13 isoform a [Homo sapiens]	49.6	4.96	-0.469	589	13	71
382	2	131412228	NP_002265.2	keratin, type I cytoskeletal 13 isoform b [Homo sapiens]	45.8	4.88	-0.502	589	13	71
383	1	45387945	NP_065779.1	extended synaptotagmin-2 [Homo sapiens]	98.9	8.67	-0.288	581	13	76
384	1	4506243	NP_002810.1	polypyrimidine tract-binding protein 1 isoform a [Homo sapiens]	59.6	9.16	-0.116	575	13	78
384	2	14165464	NP_114367.1	polypyrimidine tract-binding protein 1 isoform b [Homo sapiens]	59	9.16	-0.132	575	13	78
384	3	14165466	NP_114368.1	polypyrimidine tract-binding protein 1 isoform c [Homo sapiens]	57.2	9.17	-0.15	575	13	78
384	4	28558998	NP_787041.1	polypyrimidine tract-binding protein 1 isoform d [Homo sapiens]	21.9	9.55	-0.388	183	6	15
384	5	255003738	NP_001157260.1	regulator of differentiation 1 isoform 2 [Homo sapiens]	56.8	9.2	-0.123	100	3	7
384	6	255003744	NP_001157262.1	regulator of differentiation 1 isoform 3 [Homo sapiens]	60	9.03	-0.095	100	3	7
384	7	38569466	NP_005147.3	regulator of differentiation 1 isoform 1 [Homo sapiens]	59.7	9.04	-0.1	100	3	7
384	8	10863997	NP_067013.1	polypyrimidine tract-binding protein 2 [Homo sapiens]	57.5	8.66	-0.14	79	2	6
385	1	20149598	NP_036272.2	mitochondrial dicarboxylate carrier [Homo sapiens]	31.3	9.54	0.148	573	13	186
386	1	7661672	NP_056399.1	polymerase delta-interacting protein 2 [Homo sapiens]	42	8.63	-0.553	567	13	82
387	1	14043022	NP_004981.2	methionyl-tRNA synthetase, cytoplasmic [Homo sapiens]	101.1	6.16	-0.241	561	13	100
388	1	153791158	NP_004684.2	keratin, type II cytoskeletal 75 [Homo sapiens]	59.6	7.74	-0.452	554	13	163
389	1	5453559	NP_006347.1	ATP synthase subunit d, mitochondrial isoform a [Homo sapiens]	18.5	5.29	-0.554	549	13	118
389	2	51479152	NP_001003785.1	ATP synthase subunit d, mitochondrial isoform b [Homo sapiens]	15.8	7.17	-0.477	403	10	104
389	3	310128929	XP_003120679.1	PREDICTED: ATP synthase subunit d, mitochondrial-like [Homo sapiens]	17.6	6.78	-0.492	143	3	19
390	1	11321583	NP_003841.1	succinyl-CoA ligase [ADP-forming] subunit beta, mitochondrial precursor [Homo sapiens]	50.3	7.42	-0.046	546	13	85
391	1	186928852	NP_057055.2	28S ribosomal protein S7, mitochondrial precursor [Homo sapiens]	28.1	9.99	-0.514	545	13	78
392	1	24234750	NP_036350.2	interleukin enhancer-binding factor 3 isoform a [Homo sapiens]	95.3	8.76	-0.74	530	13	55
392	2	212549553	NP_060090.2	interleukin enhancer-binding factor 3 isoform d [Homo sapiens]	95.8	8.81	-0.744	530	13	55
392	3	24234753	NP_004507.2	interleukin enhancer-binding factor 3 isoform b [Homo sapiens]	76	7.75	-0.512	530	13	55
392	4	212549555	NP_001131145.1	interleukin enhancer-binding factor 3 isoform e [Homo sapiens]	76.5	7.91	-0.518	530	13	55
392	5	24234756	NP_703194.1	interleukin enhancer-binding factor 3 isoform c [Homo sapiens]	74.6	8.24	-0.499	530	13	55
392	6	283806705	NP_001164608.1	spermatid perinuclear RNA-binding protein isoform 2 [Homo sapiens]	72	8.65	-0.417	27	1	1
392	7	21361745	NP_060857.2	spermatid perinuclear RNA-binding protein isoform 1 [Homo sapiens]	73.7	8.72	-0.429	27	1	1
393	1	167614504	NP_002282.2	laminin subunit beta-1 precursor [Homo sapiens]	198	4.95	-0.469	527	13	66
394	1	4503481	NP_001395.1	elongation factor 1-gamma [Homo sapiens]	50.1	6.66	-0.481	522	13	111
395	1	6005872	NP_009145.1	translocation protein SEC63 homolog [Homo sapiens]	88	5.31	-0.678	521	13	83
396	1	4758582	NP_004126.1	isocitrate dehydrogenase [NAD] subunit gamma, mitochondrial isoform a precursor [Homo sapiens]	42.8	8.5	-0.08	518	13	44
396	2	28178838	NP_777358.1	isocitrate dehydrogenase [NAD] subunit gamma, mitochondrial isoform b precursor [Homo sapiens]	41.5	8.82	-0.047	446	12	32
397	1	56237027	NP_006537.3	insulin-like growth factor 2 mRNA-binding protein 1 isoform 1 [Homo sapiens]	63.5	9.2	-0.471	517	13	61
397	2	238624257	NP_001153895.1	insulin-like growth factor 2 mRNA-binding protein 1 isoform 2 [Homo sapiens]	48.6	9	-0.443	397	10	42
398	1	66346674	NP_150648.2	vacuolar protein sorting-associated protein 13A isoform A [Homo sapiens]	360.3	6.33	-0.199	517	13	42
398	2	66346676	NP_001018048.1	vacuolar protein sorting-associated protein 13A isoform D [Homo sapiens]	347.7	6.16	-0.188	517	13	42
398	3	15619008	NP_056001.1	vacuolar protein sorting-associated protein 13A isoform B [Homo sapiens]	350.9	5.96	-0.206	517	13	42
398	4	66346672	NP_001018047.1	vacuolar protein sorting-associated protein 13A isoform C [Homo sapiens]	355.9	6.39	-0.205	517	13	42
399	1	42741679	NP_036595.2	V-type proton ATPase 116 kDa subunit a isoform 2 [Homo sapiens]	98.1	6.61	0.135	517	13	42
400	1	6598323	NP_001485.2	rab GDP dissociation inhibitor beta isoform 1 [Homo sapiens]	50.7	6.47	-0.332	514	13	35
400	2	169646441	NP_001108628.1	rab GDP dissociation inhibitor beta isoform 2 [Homo sapiens]	45.6	6.23	-0.366	449	11	33
401	1	281604138	NP_001164015.1	serine/threonine-protein phosphatase PGAM5, mitochondrial isoform 2 [Homo sapiens]	31.9	8.68	-0.368	511	13	168
401	2	281604136	NP_001164014.1	serine/threonine-protein phosphatase PGAM5, mitochondrial isoform 1 [Homo sapiens]	32	8.68	-0.379	511	13	168
401	3	281604151	NP_612642.2	serine/threonine-protein phosphatase PGAM5, mitochondrial isoform 3 [Homo sapiens]	28	7.25	-0.298	445	11	149
401	4	7706681	NP_057400.1	DNA repair protein REV1 isoform 1 [Homo sapiens]	138.2	8.52	-0.519	37	1	9
401	5	84043967	NP_001032961.1	DNA repair protein REV1 isoform 2 [Homo sapiens]	138.2	8.52	-0.52	37	1	9
401	6	22748877	NP_689627.1	class E basic helix-loop-helix protein 22 [Homo sapiens]	37	7.39	-0.207	27	1	8
402	1	116805322	NP_001449.3	filamin-C isoform a [Homo sapiens]	291	5.97	-0.32	510	13	82
402	2	188595687	NP_001120959.1	filamin-C isoform b [Homo sapiens]	287.3	5.98	-0.308	510	13	82
403	1	7656991	NP_055140.1	coronin-1C isoform 1 [Homo sapiens]	53.2	7.08	-0.349	509	13	34
404	1	8922701	NP_060708.1	acylglycerol kinase, mitochondrial precursor [Homo sapiens]	47.1	8.09	-0.313	506	13	158
405	1	116805340	NP_002038.2	glycyl-tRNA synthetase [Homo sapiens]	83.2	7.04	-0.296	504	13	30
405	2	56550051	NP_006581.2	U4/U6.U5 tri-snRNP-associated protein 2 [Homo sapiens]	65.4	8.91	-0.606	29	1	2
406	1	81295407	NP_001032248.1	acyl-coenzyme A thioesterase 9, mitochondrial isoform a precursor [Homo sapiens]	50.9	8.53	-0.284	503	13	103
406	2	81295404	NP_001028755.2	acyl-coenzyme A thioesterase 9, mitochondrial isoform b precursor [Homo sapiens]	49.9	8.6	-0.293	503	13	103
407	1	31982936	NP_003892.2	sphingosine-1-phosphate lyase 1 [Homo sapiens]	63.5	9.15	-0.112	483	13	65
408	1	23308697	NP_003130.2	signal recognition particle receptor subunit alpha isoform 1 [Homo sapiens]	69.8	8.95	-0.3	482	13	101
408	2	295424842	NP_001171313.1	signal recognition particle receptor subunit alpha isoform 2 [Homo sapiens]	66.6	9.04	-0.29	451	12	100
408	3	89111941	NP_870988.2	myotubularin-related protein 11 isoform b [Homo sapiens]	72.1	7.38	-0.32	31	1	1
408	4	224994251	NP_001139334.1	myotubularin-related protein 11 isoform a [Homo sapiens]	79.5	7.04	-0.354	31	1	1
409	1	15029520	NP_036340.1	probable histidyl-tRNA synthetase, mitochondrial precursor [Homo sapiens]	56.9	8.24	-0.164	480	13	30
410	1	296179427	NP_001171634.2	hydroxyacyl-coenzyme A dehydrogenase, mitochondrial isoform 1 precursor [Homo sapiens]	36	8.53	-0.136	480	13	97
410	2	296179429	NP_005318.3	hydroxyacyl-coenzyme A dehydrogenase, mitochondrial isoform 2 precursor [Homo sapiens]	34.3	8.85	-0.123	480	13	97
410	3	38569480	NP_054767.3	MKL/myocardin-like protein 2 [Homo sapiens]	114.1	6.02	-0.632	29	1	10
411	1	5031987	NP_005720.1	peptidyl-prolyl cis-trans isomerase F, mitochondrial precursor [Homo sapiens]	22	9.39	-0.192	473	13	101
411	2	4826932	NP_005029.1	peptidyl-prolyl cis-trans isomerase D [Homo sapiens]	40.8	7.21	-0.428	43	2	6
411	3	50878302	NP_001002901.1	Fc receptor-like B [Homo sapiens]	46.9	9.01	-0.201	42	1	19
411	4	5454154	NP_006338.1	peptidyl-prolyl cis-trans isomerase H [Homo sapiens]	19.2	8.08	-0.057	40	2	5
411	5	221139811	NP_001137504.1	peptidylprolyl isomerase A (cyclophilin A)-like 4E [Homo sapiens]	18.2	9.36	-0.425	22	1	4
411	6	256017251	NP_001157733.1	peptidylprolyl isomerase A (cyclophilin A)-like 4D [Homo sapiens]	18.2	9.36	-0.425	22	1	4
411	7	256017253	NP_001157734.1	peptidylprolyl isomerase A (cyclophilin A)-like 4F [Homo sapiens]	18.2	9.36	-0.425	22	1	4
411	8	178057341	NP_001116540.1	peptidylprolyl cis-trans isomerase A-like 4G [Homo sapiens]	18.2	9.06	-0.406	22	1	4
411	9	310110104	XP_002344580.2	PREDICTED: peptidyl-prolyl cis-trans isomerase A-like, partial [Homo sapiens]	17.4	8.45	-0.372	22	1	4
411	10	310120620	XP_003118684.1	PREDICTED: peptidyl-prolyl cis-trans isomerase A-like, partial [Homo sapiens]	17.4	8.18	-0.364	22	1	4
411	11	310129267	XP_003120725.1	PREDICTED: peptidyl-prolyl cis-trans isomerase A-like, partial [Homo sapiens]	17.4	8.18	-0.364	22	1	4
411	12	45439316	NP_982281.1	peptidyl-prolyl cis-trans isomerase E isoform 2 [Homo sapiens]	33.1	5.59	-0.557	20	1	1
411	13	5174637	NP_006103.1	peptidyl-prolyl cis-trans isomerase E isoform 1 [Homo sapiens]	33.4	5.6	-0.521	20	1	1
411	14	303305009	NP_001181936.1	peptidyl-prolyl cis-trans isomerase E isoform 4 [Homo sapiens]	35	6.38	-0.639	20	1	1
411	15	6631100	NP_005376.2	NK-tumor recognition protein [Homo sapiens]	165.7	10	-1.414	18	1	1
412	1	40068047	NP_951060.1	metal transporter CNNM3 isoform 2 [Homo sapiens]	70.6	7.12	0.066	464	13	53
412	2	40068049	NP_060093.3	metal transporter CNNM3 isoform 1 [Homo sapiens]	76.1	6.09	0.037	464	13	53
413	1	21389315	NP_005975.1	tricarboxylate transport protein, mitochondrial precursor [Homo sapiens]	34	9.89	-0.065	439	13	261
414	1	4503509	NP_003741.1	eukaryotic translation initiation factor 3 subunit A [Homo sapiens]	166.6	6.78	-1.489	403	13	34
415	1	4507645	NP_000356.1	triosephosphate isomerase isoform 1 [Homo sapiens]	26.7	6.91	-0.118	719	12	85
415	2	226529917	NP_001152759.1	triosephosphate isomerase isoform 2 [Homo sapiens]	30.8	5.92	-0.167	719	12	85
416	1	9955963	NP_005680.1	ATP-binding cassette sub-family B member 6, mitochondrial [Homo sapiens]	93.9	8.49	0.139	681	12	53
417	1	4502303	NP_001688.1	ATP synthase subunit O, mitochondrial precursor [Homo sapiens]	23.3	9.96	-0.02	676	12	222
418	1	34419635	NP_002146.2	heat shock 70 kDa protein 6 [Homo sapiens]	71	6.14	-0.46	661	12	284
419	1	32483377	NP_054817.2	thioredoxin-dependent peroxide reductase, mitochondrial isoform b [Homo sapiens]	25.8	7.47	0.071	648	12	259
419	2	5802974	NP_006784.1	thioredoxin-dependent peroxide reductase, mitochondrial isoform a precursor [Homo sapiens]	27.7	7.78	0.061	648	12	259
420	1	145309326	NP_002284.3	laminin subunit gamma-1 precursor [Homo sapiens]	177.6	5.13	-0.615	639	12	62
421	1	7661678	NP_056461.1	ras-related protein Rap-1b precursor [Homo sapiens]	20.8	5.77	-0.39	629	12	128
421	2	58219792	NP_001010942.1	ras-related protein Rap-1b precursor [Homo sapiens]	20.8	5.77	-0.39	629	12	128
421	3	310114787	XP_003120000.1	PREDICTED: ras-related protein Rap-1b-like protein-like [Homo sapiens]	20.9	5.48	-0.41	546	10	103
421	4	310128054	XP_003120513.1	PREDICTED: ras-related protein Rap-1b-like protein-like [Homo sapiens]	20.9	5.48	-0.41	546	10	103
422	1	54607135	NP_055635.3	mitochondrial import receptor subunit TOM70 [Homo sapiens]	67.5	7.12	-0.546	622	12	128
423	1	5453549	NP_006397.1	peroxiredoxin-4 [Homo sapiens]	30.5	6.29	-0.218	621	12	135
424	1	81230485	NP_001032238.1	acyl-coenzyme A thioesterase 1 [Homo sapiens]	46.3	7.34	-0.159	605	12	93
424	2	148727286	NP_006812.3	acyl-coenzyme A thioesterase 2, mitochondrial [Homo sapiens]	53.2	8.47	-0.166	543	11	81
425	1	24308324	NP_115604.1	fatty acyl-CoA reductase 1 [Homo sapiens]	59.4	9.18	-0.153	596	12	202
425	2	193083148	NP_001122397.1	cytochrome P450 2C18 isoform 2 [Homo sapiens]	48.8	7.74	-0.095	22	1	3
425	3	13699816	NP_000763.1	cytochrome P450 2C18 isoform 1 [Homo sapiens]	55.7	7.2	-0.116	22	1	3
426	1	5174419	NP_006003.1	putative ATP-dependent Clp protease proteolytic subunit, mitochondrial precursor [Homo sapiens]	30.2	8.09	-0.072	589	12	127
427	1	66346721	NP_004554.2	phosphoenolpyruvate carboxykinase [GTP], mitochondrial isoform 1 precursor [Homo sapiens]	70.7	7.62	-0.278	583	12	41
427	2	66346723	NP_001018083.1	phosphoenolpyruvate carboxykinase [GTP], mitochondrial isoform 2 precursor [Homo sapiens]	47.6	8.13	-0.16	326	7	20
427	3	187281517	NP_002582.3	phosphoenolpyruvate carboxykinase, cytosolic [GTP] [Homo sapiens]	69.2	6.14	-0.272	43	1	2
428	1	40068518	NP_002622.2	6-phosphogluconate dehydrogenase, decarboxylating [Homo sapiens]	53.1	7.22	-0.15	575	12	34
429	1	21735625	NP_663723.1	14-3-3 protein zeta/delta [Homo sapiens]	27.7	4.79	-0.621	574	12	57
429	2	208973242	NP_001129173.1	14-3-3 protein zeta/delta [Homo sapiens]	27.7	4.79	-0.621	574	12	57
429	3	208973238	NP_001129171.1	14-3-3 protein zeta/delta [Homo sapiens]	27.7	4.79	-0.621	574	12	57
429	4	208973244	NP_001129174.1	14-3-3 protein zeta/delta [Homo sapiens]	27.7	4.79	-0.621	574	12	57
429	5	4507953	NP_003397.1	14-3-3 protein zeta/delta [Homo sapiens]	27.7	4.79	-0.621	574	12	57
429	6	208973240	NP_001129172.1	14-3-3 protein zeta/delta [Homo sapiens]	27.7	4.79	-0.621	574	12	57
430	1	301129159	NP_001180291.1	exonuclease 3'-5' domain-containing protein 2 isoform 1 [Homo sapiens]	70.4	8.33	-0.506	569	12	104
430	2	301129155	NP_001180289.1	exonuclease 3'-5' domain-containing protein 2 isoform 1 [Homo sapiens]	70.4	8.33	-0.506	569	12	104
430	3	301129161	NP_001180292.1	exonuclease 3'-5' domain-containing protein 2 isoform 1 [Homo sapiens]	70.4	8.33	-0.506	569	12	104
430	4	301129157	NP_001180290.1	exonuclease 3'-5' domain-containing protein 2 isoform 1 [Homo sapiens]	70.4	8.33	-0.506	569	12	104
430	5	8922631	NP_060669.1	exonuclease 3'-5' domain-containing protein 2 isoform 2 [Homo sapiens]	56.3	8.29	-0.54	498	10	95
431	1	192448443	NP_068758.3	peptidyl-prolyl cis-trans isomerase FKBP10 precursor [Homo sapiens]	64.2	5.62	-0.274	563	12	54
431	2	32698884	NP_872333.1	calcium-binding protein 7 [Homo sapiens]	24.5	4.66	-0.118	31	1	4
432	1	14043072	NP_112533.1	heterogeneous nuclear ribonucleoproteins A2/B1 isoform B1 [Homo sapiens]	37.4	8.95	-0.931	557	12	47
432	2	4504447	NP_002128.1	heterogeneous nuclear ribonucleoproteins A2/B1 isoform A2 [Homo sapiens]	36	8.65	-0.922	532	11	45
433	1	115387104	NP_000687.3	4-trimethylaminobutyraldehyde dehydrogenase [Homo sapiens]	56.3	6.56	-0.004	547	12	89
434	1	21265040	NP_054899.2	39S ribosomal protein L22, mitochondrial isoform a [Homo sapiens]	23.6	9.94	-0.453	544	12	76
434	2	62530388	NP_001014990.1	39S ribosomal protein L22, mitochondrial isoform b [Homo sapiens]	14.5	9.55	-0.39	498	10	73
434	3	270265793	NP_065810.2	stAR-related lipid transfer protein 9 [Homo sapiens]	516.3	6.32	-0.667	54	2	10
435	1	21328448	NP_647539.1	14-3-3 protein beta/alpha [Homo sapiens]	28.1	4.82	-0.729	543	12	55
435	2	4507949	NP_003395.1	14-3-3 protein beta/alpha [Homo sapiens]	28.1	4.82	-0.729	543	12	55
436	1	7706563	NP_057614.1	ras-related protein Rab-8B [Homo sapiens]	23.6	9.07	-0.36	527	12	142
437	1	70166599	NP_001002019.1	tRNA pseudouridine synthase A, mitochondrial isoform 2 [Homo sapiens]	44.4	7.71	-0.548	520	12	59
437	2	70166634	NP_001002020.1	tRNA pseudouridine synthase A, mitochondrial isoform 2 [Homo sapiens]	44.4	7.71	-0.548	520	12	59
437	3	70166645	NP_079491.2	tRNA pseudouridine synthase A, mitochondrial isoform 1 [Homo sapiens]	47.5	8.41	-0.517	520	12	59
438	1	33946291	NP_079106.3	lysophosphatidylcholine acyltransferase 1 [Homo sapiens]	59.2	6.02	-0.058	519	12	78
439	1	163644321	NP_005994.2	cytochrome b-c1 complex subunit Rieske, mitochondrial [Homo sapiens]	29.7	8.32	-0.078	519	12	58
440	1	4758332	NP_004449.1	long-chain-fatty-acid--CoA ligase 4 isoform 1 [Homo sapiens]	74.4	8.04	-0.265	518	12	96
440	2	12669909	NP_075266.1	long-chain-fatty-acid--CoA ligase 4 isoform 2 [Homo sapiens]	79.2	8.38	-0.194	518	12	96
441	1	48255889	NP_002734.2	glucosidase 2 subunit beta isoform 1 [Homo sapiens]	59.4	4.41	-0.91	517	12	108
441	2	48255891	NP_001001329.1	glucosidase 2 subunit beta isoform 2 [Homo sapiens]	59.2	4.42	-0.919	517	12	108
442	1	116534898	NP_001934.2	desmoglein-2 preproprotein [Homo sapiens]	122.3	5.24	-0.301	510	12	79
443	1	30795212	NP_006538.2	insulin-like growth factor 2 mRNA-binding protein 3 [Homo sapiens]	63.7	8.87	-0.427	500	12	51
444	1	92091583	NP_001035202.1	myosin-11 isoform SM2B [Homo sapiens]	224.3	5.53	-0.844	491	12	45
444	2	13124875	NP_074035.1	myosin-11 isoform SM2A [Homo sapiens]	223.6	5.53	-0.846	491	12	45
444	3	92091586	NP_001035203.1	myosin-11 isoform SM1B [Homo sapiens]	228.1	5.51	-0.853	491	12	45
444	4	13124879	NP_002465.1	myosin-11 isoform SM1A [Homo sapiens]	227.3	5.51	-0.855	491	12	45
445	1	32490572	NP_036439.2	band 4.1-like protein 3 [Homo sapiens]	120.7	5.18	-0.649	490	12	44
446	1	21361361	NP_006835.2	acetolactate synthase-like protein [Homo sapiens]	67.9	8.14	0.184	482	12	128
447	1	7657069	NP_055399.1	ERO1-like protein alpha precursor [Homo sapiens]	54.4	5.68	-0.49	478	12	49
448	1	66392203	NP_001018146.1	NME1-NME2 protein [Homo sapiens]	30.1	8.93	-0.209	477	12	153
448	2	66392205	NP_001018148.1	nucleoside diphosphate kinase B isoform a [Homo sapiens]	17.3	8.41	-0.277	375	9	131
448	3	4505409	NP_002503.1	nucleoside diphosphate kinase B isoform a [Homo sapiens]	17.3	8.41	-0.277	375	9	131
448	4	66392192	NP_001018147.1	nucleoside diphosphate kinase B isoform a [Homo sapiens]	17.3	8.41	-0.277	375	9	131
448	5	66392227	NP_001018149.1	nucleoside diphosphate kinase B isoform a [Homo sapiens]	17.3	8.41	-0.277	375	9	131
448	6	310923127	NP_001185611.1	nucleoside diphosphate kinase B isoform b [Homo sapiens]	9.6	9.7	-0.333	135	4	61
449	1	15055539	NP_002943.2	40S ribosomal protein S2 [Homo sapiens]	31.3	10.24	-0.233	464	12	134
450	1	4505257	NP_002435.1	moesin [Homo sapiens]	67.8	6.4	-0.975	424	12	60
451	1	4503579	NP_001422.1	band 4.1-like protein 2 isoform a [Homo sapiens]	112.6	5.44	-0.815	420	12	36
451	2	313661408	NP_001186318.1	band 4.1-like protein 2 isoform c [Homo sapiens]	95.5	5.77	-0.843	396	11	34
451	3	313747586	NP_001186317.1	band 4.1-like protein 2 isoform c [Homo sapiens]	95.5	5.77	-0.843	396	11	34
451	4	207113199	NP_001129027.1	band 4.1-like protein 2 isoform b [Homo sapiens]	76.1	6.97	-0.815	298	9	26
451	5	207113195	NP_001129026.1	band 4.1-like protein 2 isoform b [Homo sapiens]	76.1	6.97	-0.815	298	9	26
452	1	10863945	NP_066964.1	X-ray repair cross-complementing protein 5 [Homo sapiens]	82.7	5.81	-0.336	411	12	42
453	1	24308201	NP_065392.1	adipocyte plasma membrane-associated protein [Homo sapiens]	46.5	6.16	-0.186	392	12	85
454	1	108773793	NP_001035810.1	glucose-6-phosphate 1-dehydrogenase isoform b [Homo sapiens]	59.3	6.85	-0.37	367	12	27
454	2	109389365	NP_000393.4	glucose-6-phosphate 1-dehydrogenase isoform a [Homo sapiens]	62.5	8.04	-0.428	350	11	26
455	1	41393547	NP_056993.2	neuroblastoma-amplified sequence [Homo sapiens]	268.6	5.96	-0.29	358	12	21
456	1	4504445	NP_002127.1	heterogeneous nuclear ribonucleoprotein A1 isoform a [Homo sapiens]	34.2	9.23	-0.879	666	11	64
456	2	14043070	NP_112420.1	heterogeneous nuclear ribonucleoprotein A1 isoform b [Homo sapiens]	38.7	9.13	-0.893	666	11	64
456	3	58761496	NP_001011724.1	heterogeneous nuclear ribonucleoprotein A1-like 2 [Homo sapiens]	34.2	9	-0.844	395	7	39
456	4	58761498	NP_001011725.1	heterogeneous nuclear ribonucleoprotein A1-like 2 [Homo sapiens]	34.2	9	-0.844	395	7	39
457	1	23308751	NP_689953.1	3-hydroxyisobutyrate dehydrogenase, mitochondrial precursor [Homo sapiens]	35.3	8.13	0.122	617	11	71
458	1	19923142	NP_002256.2	importin subunit beta-1 [Homo sapiens]	97.2	4.78	-0.092	599	11	118
459	1	12597661	NP_075066.1	39S ribosomal protein L44, mitochondrial precursor [Homo sapiens]	37.5	8.4	-0.293	599	11	84
460	1	11321585	NP_002065.1	guanine nucleotide-binding protein G(I)/G(S)/G(T) subunit beta-1 [Homo sapiens]	37.4	6	-0.231	597	11	96
461	1	7705855	NP_057226.1	estradiol 17-beta-dehydrogenase 12 [Homo sapiens]	34.3	9.32	0.108	565	11	191
462	1	94400921	NP_775826.2	peroxisomal leader peptide-processing protease isoform a [Homo sapiens]	59.3	6.2	0.176	549	11	87
462	2	94400923	NP_001035363.1	peroxisomal leader peptide-processing protease isoform b [Homo sapiens]	41.6	7.14	0.163	497	9	80
463	1	13569962	NP_112243.1	ras-related protein Rab-1B [Homo sapiens]	22.2	5.73	-0.305	547	11	220
464	1	7705925	NP_057370.1	L-xylulose reductase isoform 1 [Homo sapiens]	25.9	8.11	0.256	545	11	112
464	2	304571975	NP_001182147.1	L-xylulose reductase isoform 2 [Homo sapiens]	25.7	8.11	0.241	545	11	112
465	1	222080062	NP_066552.2	NADH dehydrogenase [ubiquinone] flavoprotein 2, mitochondrial precursor [Homo sapiens]	27.4	8.07	-0.267	539	11	44
466	1	31652226	NP_852615.1	39S ribosomal protein L21, mitochondrial isoform d [Homo sapiens]	22.8	9.89	-0.05	539	11	51
466	2	31652228	NP_852616.1	39S ribosomal protein L21, mitochondrial isoform a [Homo sapiens]	13.7	10.07	0.09	337	7	36
467	1	149193319	NP_001091947.1	G-rich sequence factor 1 isoform 2 [Homo sapiens]	36.6	5.69	-0.56	538	11	83
467	2	149193321	NP_002083.3	G-rich sequence factor 1 isoform 1 [Homo sapiens]	53.1	6.19	-0.329	538	11	83
468	1	4506365	NP_002856.1	ras-related protein Rab-2A [Homo sapiens]	23.5	6.53	-0.354	538	11	76
469	1	119393891	NP_000143.2	lysosomal alpha-glucosidase preproprotein [Homo sapiens]	105.3	6	-0.129	530	11	51
469	2	119393893	NP_001073271.1	lysosomal alpha-glucosidase preproprotein [Homo sapiens]	105.3	6	-0.129	530	11	51
469	3	119393895	NP_001073272.1	lysosomal alpha-glucosidase preproprotein [Homo sapiens]	105.3	6	-0.129	530	11	51
469	4	133925809	NP_002208.3	inter-alpha-trypsin inhibitor heavy chain H3 preproprotein [Homo sapiens]	99.8	5.74	-0.335	33	1	6
470	1	14165435	NP_112552.1	heterogeneous nuclear ribonucleoprotein K isoform b [Homo sapiens]	51	5.55	-0.705	527	11	70
470	2	14165439	NP_002131.2	heterogeneous nuclear ribonucleoprotein K isoform a [Homo sapiens]	51	5.32	-0.701	527	11	70
470	3	14165437	NP_112553.1	heterogeneous nuclear ribonucleoprotein K isoform a [Homo sapiens]	51	5.32	-0.701	527	11	70
471	1	31541941	NP_055093.2	heat shock 70 kDa protein 4L [Homo sapiens]	94.5	5.88	-0.53	522	11	32
472	1	22035672	NP_006431.2	thioredoxin reductase 2, mitochondrial precursor [Homo sapiens]	56.5	7.51	-0.086	517	11	50
472	2	211971072	NP_055543.2	FERM and PDZ domain-containing protein 4 [Homo sapiens]	144.4	5.25	-0.467	24	1	4
473	1	17136148	NP_001174.2	V-type proton ATPase subunit S1 precursor [Homo sapiens]	52	6.13	0.145	511	11	79
474	1	20357529	NP_005264.2	guanine nucleotide-binding protein G(I)/G(S)/G(T) subunit beta-2 [Homo sapiens]	37.3	6	-0.177	510	11	95
474	2	4504053	NP_002066.1	guanine nucleotide-binding protein G(I)/G(S)/G(T) subunit beta-3 [Homo sapiens]	37.2	5.67	-0.06	57	2	8
475	1	4503143	NP_001900.1	cathepsin D preproprotein [Homo sapiens]	44.6	6.54	0.023	509	11	89
476	1	19923231	NP_002860.2	ras-related protein Rab-6A isoform a [Homo sapiens]	23.5	5.55	-0.413	508	11	103
476	2	117938299	NP_001071105.1	RAB6C-like [Homo sapiens]	28.2	6.75	-0.271	126	3	6
476	3	116875763	NP_115520.2	ras-related protein Rab-6C [Homo sapiens]	28.4	7.71	-0.291	104	2	5
477	1	4557303	NP_000373.1	fatty aldehyde dehydrogenase isoform 2 [Homo sapiens]	54.8	7.88	-0.076	507	11	206
477	2	73466520	NP_001026976.1	fatty aldehyde dehydrogenase isoform 1 [Homo sapiens]	57.7	8.93	-0.075	507	11	206
477	3	71773324	NP_001025181.1	aldehyde dehydrogenase family 3 member B1 isoform b [Homo sapiens]	47.7	7.81	-0.089	35	1	11
477	4	73695879	NP_000686.2	aldehyde dehydrogenase family 3 member B2 [Homo sapiens]	42.6	6.03	-0.048	35	1	11
477	5	73695881	NP_001026786.1	aldehyde dehydrogenase family 3 member B2 [Homo sapiens]	42.6	6.03	-0.048	35	1	11
477	6	206597439	NP_001128639.1	aldehyde dehydrogenase, dimeric NADP-preferring [Homo sapiens]	50.4	6.54	-0.201	35	1	11
477	7	206597441	NP_001128640.1	aldehyde dehydrogenase, dimeric NADP-preferring [Homo sapiens]	50.4	6.54	-0.201	35	1	11
477	8	238814371	NP_001154945.1	aldehyde dehydrogenase family 3 member B1 isoform a [Homo sapiens]	51.8	7.61	-0.106	35	1	11
477	9	4502043	NP_000685.1	aldehyde dehydrogenase family 3 member B1 isoform a [Homo sapiens]	51.8	7.61	-0.106	35	1	11
477	10	22907049	NP_000682.3	aldehyde dehydrogenase, dimeric NADP-preferring [Homo sapiens]	50.4	6.54	-0.201	35	1	11
478	1	154090976	NP_055892.2	sterile alpha and TIR motif-containing protein 1 [Homo sapiens]	79.4	6.55	-0.108	505	11	20
479	1	4502599	NP_001748.1	carbonyl reductase [NADPH] 1 [Homo sapiens]	30.4	8.32	-0.211	503	11	36
479	2	4502601	NP_001227.1	carbonyl reductase [NADPH] 3 [Homo sapiens]	30.9	6.17	-0.308	137	2	8
480	1	7549793	NP_036585.1	transducin beta-like protein 2 [Homo sapiens]	49.8	9.43	-0.445	486	11	99
481	1	4502981	NP_001852.1	cytochrome c oxidase subunit 4 isoform 1, mitochondrial precursor [Homo sapiens]	19.6	9.51	-0.459	486	11	159
482	1	8922532	NP_060615.1	regulator of microtubule dynamics protein 3 [Homo sapiens]	52.1	5.1	-0.501	485	11	49
483	1	4504523	NP_002148.1	10 kDa heat shock protein, mitochondrial [Homo sapiens]	10.9	8.93	-0.041	481	11	135
483	2	239752758	XP_002345365.1	PREDICTED: 10 kDa heat shock protein, mitochondrial-like [Homo sapiens]	11.1	9.99	-0.448	189	4	51
483	3	310118571	XP_003119015.1	PREDICTED: 10 kDa heat shock protein, mitochondrial-like [Homo sapiens]	11.1	9.99	-0.448	189	4	51
483	4	310125356	XP_003120403.1	PREDICTED: 10 kDa heat shock protein, mitochondrial-like [Homo sapiens]	11.1	9.99	-0.448	189	4	51
483	5	169210012	XP_001726842.1	PREDICTED: 10 kDa heat shock protein, mitochondrial-like [Homo sapiens]	11.1	9.27	-0.072	99	3	15
484	1	13376331	NP_079160.1	L-2-hydroxyglutarate dehydrogenase, mitochondrial precursor [Homo sapiens]	50.3	8.15	-0.012	480	11	67
485	1	38679888	NP_942599.1	ras-related protein Rab-6A isoform b [Homo sapiens]	23.6	5.55	-0.415	480	11	100
486	1	24308295	NP_079472.1	grpE protein homolog 1, mitochondrial precursor [Homo sapiens]	24.3	8.12	-0.505	475	11	54
487	1	190358517	NP_004209.2	ras-related protein Rab-11B [Homo sapiens]	24.5	5.94	-0.435	472	11	100
487	2	4758984	NP_004654.1	ras-related protein Rab-11A [Homo sapiens]	24.4	6.56	-0.421	399	9	98
487	3	116812567	NP_065120.2	ras-related protein Rab-25 [Homo sapiens]	23.5	5.96	-0.152	41	1	4
488	1	19923483	NP_057406.2	ras-related protein Rab-14 [Homo sapiens]	23.9	6.21	-0.399	468	11	97
489	1	38202214	NP_006355.2	protein transport protein Sec23A [Homo sapiens]	86.2	7.07	-0.238	460	11	35
489	2	14591928	NP_006354.2	protein transport protein Sec23B isoform 1 [Homo sapiens]	86.5	6.88	-0.226	93	2	8
489	3	14591926	NP_116781.1	protein transport protein Sec23B isoform 1 [Homo sapiens]	86.5	6.88	-0.226	93	2	8
489	4	289629265	NP_001166216.1	protein transport protein Sec23B isoform 1 [Homo sapiens]	86.5	6.88	-0.226	93	2	8
489	5	289629267	NP_001166217.1	protein transport protein Sec23B isoform 2 [Homo sapiens]	84.5	6.99	-0.247	93	2	8
489	6	14591924	NP_116780.1	protein transport protein Sec23B isoform 1 [Homo sapiens]	86.5	6.88	-0.226	93	2	8
490	1	108773782	NP_002931.2	ATP-binding cassette sub-family E member 1 [Homo sapiens]	67.3	8.33	-0.191	458	11	29
490	2	108773784	NP_001035809.1	ATP-binding cassette sub-family E member 1 [Homo sapiens]	67.3	8.33	-0.191	458	11	29
491	1	228008398	NP_001153146.1	heterogeneous nuclear ribonucleoprotein Q isoform 3 [Homo sapiens]	58.7	7.56	-0.773	457	11	58
491	2	228008295	NP_001153147.1	heterogeneous nuclear ribonucleoprotein Q isoform 4 [Homo sapiens]	65.7	8.6	-0.898	457	11	58
491	3	228008293	NP_001153148.1	heterogeneous nuclear ribonucleoprotein Q isoform 5 [Homo sapiens]	62.5	7.56	-0.757	457	11	58
491	4	228008400	NP_001153149.1	heterogeneous nuclear ribonucleoprotein Q isoform 6 [Homo sapiens]	62.7	7.56	-0.761	457	11	58
491	5	228008291	NP_006363.4	heterogeneous nuclear ribonucleoprotein Q isoform 1 [Homo sapiens]	69.6	8.59	-0.881	457	11	58
491	6	228008396	NP_001153145.1	heterogeneous nuclear ribonucleoprotein Q isoform 2 [Homo sapiens]	52	9.16	-0.871	367	9	52
492	1	24233517	NP_710154.1	inhibitor of nuclear factor kappa-B kinase-interacting protein isoform 1 [Homo sapiens]	43.1	4.91	-0.681	452	11	100
493	1	186928854	NP_005821.2	28S ribosomal protein S31, mitochondrial precursor [Homo sapiens]	45.3	9.3	-0.77	451	11	85
494	1	119703746	NP_004444.2	electron transfer flavoprotein-ubiquinone oxidoreductase, mitochondrial precursor [Homo sapiens]	68.5	7.55	-0.284	437	11	47
495	1	15431295	NP_150254.1	60S ribosomal protein L13 [Homo sapiens]	24.3	11.65	-0.855	434	11	122
495	2	15431297	NP_000968.2	60S ribosomal protein L13 [Homo sapiens]	24.3	11.65	-0.855	434	11	122
496	1	5729875	NP_006658.1	membrane-associated progesterone receptor component 1 [Homo sapiens]	21.7	4.7	-0.564	434	11	94
497	1	51243032	NP_001003712.1	oxysterol-binding protein-related protein 8 isoform b [Homo sapiens]	97	7.54	-0.694	426	11	56
497	2	18079218	NP_065892.1	oxysterol-binding protein-related protein 8 isoform a [Homo sapiens]	101.2	6.96	-0.684	426	11	56
498	1	16950603	NP_068593.2	28S ribosomal protein S35, mitochondrial isoform 1 precursor [Homo sapiens]	36.8	8.23	-0.574	426	11	67
498	2	300068923	NP_001177793.1	28S ribosomal protein S35, mitochondrial isoform 2 precursor [Homo sapiens]	21.4	9.41	-0.257	158	5	16
499	1	28872792	NP_788276.1	CDK5 regulatory subunit-associated protein 3 [Homo sapiens]	56.9	4.75	-0.298	418	11	70
499	2	117553613	NP_659482.3	coiled-coil domain-containing protein 151 [Homo sapiens]	69.1	9.07	-0.935	21	1	1
499	3	38569426	NP_071379.3	ankyrin repeat domain-containing protein 5 [Homo sapiens]	86.7	8.29	-0.389	21	1	1
499	4	38569428	NP_942093.1	ankyrin repeat domain-containing protein 5 [Homo sapiens]	86.7	8.29	-0.389	21	1	1
499	5	188035877	NP_001026895.2	probable ATP-dependent RNA helicase DDX59 [Homo sapiens]	68.8	7.45	-0.284	21	1	1
500	1	52632383	NP_001524.2	heterogeneous nuclear ribonucleoprotein L isoform a [Homo sapiens]	64.1	8.22	-0.649	418	11	24
500	2	52632385	NP_001005335.1	heterogeneous nuclear ribonucleoprotein L isoform b [Homo sapiens]	50.6	7.5	-0.613	361	10	22
500	3	20149709	NP_612403.2	heterogeneous nuclear ribonucleoprotein L-like isoform 1 [Homo sapiens]	60.1	7.73	-0.39	21	1	3
500	4	217416379	NP_001136122.1	heterogeneous nuclear ribonucleoprotein L-like isoform 2 [Homo sapiens]	59.6	7.73	-0.371	21	1	3
501	1	19913416	NP_570603.2	AP-2 complex subunit alpha-1 isoform 2 [Homo sapiens]	105.4	7.66	-0.088	414	11	46
501	2	19913414	NP_055018.2	AP-2 complex subunit alpha-1 isoform 1 [Homo sapiens]	107.5	7.04	-0.09	414	11	46
502	1	46409324	NP_997227.1	SPRY domain-containing protein 4 [Homo sapiens]	23.1	6.94	-0.085	412	11	43
503	1	224493972	NP_001139021.1	thioredoxin domain-containing protein 5 isoform 3 [Homo sapiens]	36.2	5.47	-0.466	408	11	45
503	2	42794771	NP_110437.2	thioredoxin domain-containing protein 5 isoform 1 precursor [Homo sapiens]	47.6	5.97	-0.4	408	11	45
504	1	5031573	NP_005712.1	actin-related protein 3 [Homo sapiens]	47.4	5.89	-0.266	399	11	30
504	2	92373393	NP_001035225.1	actin-related protein 3B isoform 2 [Homo sapiens]	39.7	5.11	-0.17	86	2	6
504	3	9966913	NP_065178.1	actin-related protein 3B isoform 1 [Homo sapiens]	47.6	5.89	-0.19	86	2	6
504	4	256574835	NP_001157930.1	actin-related protein 3C precursor [Homo sapiens]	23.7	5.57	-0.083	67	1	5
504	5	256574837	NP_001157931.1	actin-related protein 3C precursor [Homo sapiens]	23.7	5.57	-0.083	67	1	5
504	6	239749318	XP_002346994.1	PREDICTED: actin-related protein 3B-like [Homo sapiens]	18.6	7.43	-0.347	19	1	1
505	1	22035590	NP_663781.1	39S ribosomal protein L24, mitochondrial precursor [Homo sapiens]	24.9	9.3	-0.56	388	11	42
505	2	22035588	NP_078816.2	39S ribosomal protein L24, mitochondrial precursor [Homo sapiens]	24.9	9.3	-0.56	388	11	42
506	1	57634534	NP_055950.1	nuclear pore complex protein Nup205 [Homo sapiens]	227.9	6.21	-0.091	380	11	38
507	1	21361598	NP_057531.2	MAGUK p55 subfamily member 6 [Homo sapiens]	61.1	6.18	-0.358	373	11	33
507	2	52630447	NP_005365.3	MAGUK p55 subfamily member 2 [Homo sapiens]	61.6	6.55	-0.344	85	2	9
508	1	34304322	NP_115727.3	39S ribosomal protein L45, mitochondrial precursor [Homo sapiens]	35.2	9.02	-0.489	371	11	31
509	1	31657142	NP_852478.1	integrin alpha-1 precursor [Homo sapiens]	130.8	6.3	-0.226	354	11	24
510	1	38788380	NP_061176.3	probable 2-oxoglutarate dehydrogenase E1 component DHKTD1, mitochondrial precursor [Homo sapiens]	103	6.94	-0.284	347	11	31
511	1	11596859	NP_071344.1	39S ribosomal protein L17, mitochondrial precursor [Homo sapiens]	20.1	10.11	-0.515	339	11	42
512	1	169881252	NP_001509.3	general transcription factor II-I isoform 4 [Homo sapiens]	108	7.94	-0.498	337	11	17
512	2	14670352	NP_127493.1	general transcription factor II-I isoform 2 [Homo sapiens]	110.3	6.74	-0.51	337	11	17
512	3	14670354	NP_127494.1	general transcription factor II-I isoform 3 [Homo sapiens]	110.1	7.4	-0.515	337	11	17
512	4	254692934	NP_001157108.1	general transcription factor II-I isoform 5 [Homo sapiens]	110	7.4	-0.517	337	11	17
512	5	14670350	NP_127492.1	general transcription factor II-I isoform 1 [Homo sapiens]	112.4	6.39	-0.526	337	11	17
513	1	4501853	NP_001598.1	3-ketoacyl-CoA thiolase, peroxisomal isoform a [Homo sapiens]	44.3	8.44	0.004	586	10	49
513	2	194353979	NP_001123882.1	3-ketoacyl-CoA thiolase, peroxisomal isoform b [Homo sapiens]	34.7	8.38	-0.037	286	5	29
514	1	59859885	NP_001012321.1	40S ribosomal protein SA [Homo sapiens]	32.9	4.87	-0.309	581	10	131
514	2	9845502	NP_002286.2	40S ribosomal protein SA [Homo sapiens]	32.9	4.87	-0.309	581	10	131
515	1	4506607	NP_000970.1	60S ribosomal protein L18 [Homo sapiens]	21.6	11.73	-0.724	520	10	137
516	1	40254986	NP_115679.2	hydroxysteroid dehydrogenase-like protein 2 isoform 1 [Homo sapiens]	45.4	7.99	-0.067	514	10	75
516	2	308044580	NP_001182751.1	hydroxysteroid dehydrogenase-like protein 2 isoform 2 [Homo sapiens]	37.3	6.09	-0.085	514	10	75
517	1	7706318	NP_057113.1	dehydrogenase/reductase SDR family member 7 precursor [Homo sapiens]	38.3	8.33	0.058	512	10	38
518	1	24797097	NP_008838.2	pyrroline-5-carboxylate reductase 1, mitochondrial isoform 1 [Homo sapiens]	33.4	7.61	0.177	511	10	68
518	2	24797095	NP_722546.1	pyrroline-5-carboxylate reductase 1, mitochondrial isoform 2 [Homo sapiens]	33.3	6.8	0.19	465	8	64
519	1	6912238	NP_036226.1	peroxiredoxin-5, mitochondrial isoform a precursor [Homo sapiens]	22	8.58	0.17	507	10	52
519	2	32455260	NP_857634.1	peroxiredoxin-5, mitochondrial isoform b precursor [Homo sapiens]	17.4	8.76	0.237	441	9	47
519	3	32455262	NP_857635.1	peroxiredoxin-5, mitochondrial isoform c precursor [Homo sapiens]	12.8	9.14	0.267	257	5	24
520	1	58331202	NP_001010935.1	ras-related protein Rap-1A precursor [Homo sapiens]	21	6.66	-0.375	506	10	108
520	2	4506413	NP_002875.1	ras-related protein Rap-1A precursor [Homo sapiens]	21	6.66	-0.375	506	10	108
521	1	224177556	NP_001138908.1	lanosterol synthase isoform 2 [Homo sapiens]	82.2	6.68	-0.324	486	10	48
521	2	47933395	NP_002331.3	lanosterol synthase isoform 1 [Homo sapiens]	83.3	6.62	-0.319	486	10	48
521	3	47933397	NP_001001438.1	lanosterol synthase isoform 1 [Homo sapiens]	83.3	6.62	-0.319	486	10	48
521	4	224177558	NP_001138909.1	lanosterol synthase isoform 3 [Homo sapiens]	74.2	6.46	-0.233	334	8	35
522	1	18379349	NP_006364.2	synaptic vesicle membrane protein VAT-1 homolog [Homo sapiens]	41.9	6.3	-0.038	484	10	176
523	1	13376617	NP_079348.1	prostaglandin E synthase 2 [Homo sapiens]	41.9	9.16	-0.247	481	10	47
524	1	30795231	NP_006308.3	brain acid soluble protein 1 [Homo sapiens]	22.7	4.63	-1.256	470	10	78
525	1	9951915	NP_000678.1	adenosylhomocysteinase isoform 1 [Homo sapiens]	47.7	6.34	-0.102	462	10	22
525	2	239937451	NP_001155238.1	adenosylhomocysteinase isoform 2 [Homo sapiens]	44.7	6.47	-0.092	354	8	18
526	1	4506289	NP_002818.1	tyrosine-protein phosphatase non-receptor type 1 [Homo sapiens]	50	6.26	-0.602	460	10	52
527	1	62198232	NP_000182.2	hydroxymethylglutaryl-CoA lyase, mitochondrial isoform 1 precursor [Homo sapiens]	34.4	8.54	0.197	457	10	40
527	2	260654708	NP_001159531.1	hydroxymethylglutaryl-CoA lyase, mitochondrial isoform 2 precursor [Homo sapiens]	26.9	8.7	0.191	122	3	10
527	3	122937398	NP_001073932.1	cytoplasmic dynein 2 heavy chain 1 isoform 2 [Homo sapiens]	493.4	6.56	-0.325	55	2	9
527	4	283806679	NP_001368.2	cytoplasmic dynein 2 heavy chain 1 isoform 1 [Homo sapiens]	492.6	6.54	-0.327	55	2	9
527	5	109150427	NP_061909.2	probable 3-hydroxymethyl-3-methylglutaryl-CoA lyase 2 isoform a [Homo sapiens]	39.5	6.59	0.075	34	1	1
527	6	109150422	NP_001035865.1	probable 3-hydroxymethyl-3-methylglutaryl-CoA lyase 2 isoform b [Homo sapiens]	36.3	6.61	0.02	34	1	1
528	1	10863927	NP_066953.1	peptidyl-prolyl cis-trans isomerase A [Homo sapiens]	18	7.82	-0.316	454	10	127
528	2	30102944	NP_839944.1	peptidylprolyl cis-trans isomerase A-like 4B [Homo sapiens]	18.2	9.22	-0.333	83	2	19
528	3	219842199	NP_001137355.1	peptidylprolyl cis-trans isomerase A-like 4A/B/C [Homo sapiens]	18.2	9.22	-0.333	83	2	19
528	4	209417936	NP_001129261.1	peptidylprolyl cis-trans isomerase A-like 4A/B/C [Homo sapiens]	18.2	9.22	-0.333	83	2	19
528	5	169214050	XP_001718975.1	PREDICTED: peptidyl-prolyl cis-trans isomerase A-like [Homo sapiens]	23	6.21	-0.268	61	1	15
528	6	113428306	XP_372741.4	PREDICTED: peptidyl-prolyl cis-trans isomerase A-like [Homo sapiens]	20.4	6.41	-0.317	61	1	15
528	7	239751853	XP_941994.4	PREDICTED: peptidyl-prolyl cis-trans isomerase A-like [Homo sapiens]	20.4	6.41	-0.317	61	1	15
529	1	189027129	NP_808881.3	2',5'-phosphodiesterase 12 [Homo sapiens]	67.4	6.56	-0.238	453	10	42
530	1	9507215	NP_061816.1	tubulin alpha-8 chain isoform 1 [Homo sapiens]	50.1	5.06	-0.209	450	10	119
530	2	301171345	NP_001180343.1	tubulin alpha-8 chain isoform 2 [Homo sapiens]	43	5.09	-0.211	450	10	119
531	1	13540606	NP_110440.1	caseinolytic peptidase B protein homolog [Homo sapiens]	78.7	9.01	-0.459	449	10	35
532	1	7705433	NP_057175.1	eukaryotic translation initiation factor 3 subunit L [Homo sapiens]	66.7	6.34	-0.472	448	10	29
533	1	38569475	NP_002446.2	metaxin-1 isoform 1 [Homo sapiens]	51.5	9.78	-0.437	446	10	70
533	2	38569477	NP_942584.1	metaxin-1 isoform 2 [Homo sapiens]	48	10.01	-0.466	195	6	29
533	3	310133406	XP_003118491.1	PREDICTED: metaxin-1-like [Homo sapiens]	25.3	5.46	-0.256	162	5	11
533	4	310133408	XP_003118492.1	PREDICTED: metaxin-1-like [Homo sapiens]	38.1	7.6	-0.402	162	5	11
534	1	5031753	NP_005511.1	heterogeneous nuclear ribonucleoprotein H [Homo sapiens]	49.2	6.3	-0.602	444	10	63
534	2	9624998	NP_062543.1	heterogeneous nuclear ribonucleoprotein H2 [Homo sapiens]	49.3	6.3	-0.6	141	3	29
534	3	74099697	NP_001027565.1	heterogeneous nuclear ribonucleoprotein H2 [Homo sapiens]	49.3	6.3	-0.6	141	3	29
535	1	19923437	NP_057366.2	GTP:AMP phosphotransferase, mitochondrial isoform a [Homo sapiens]	25.6	9.16	-0.352	444	10	27
535	2	315434225	NP_001186783.1	GTP:AMP phosphotransferase, mitochondrial isoform a [Homo sapiens]	25.6	9.16	-0.352	444	10	27
535	3	315434223	NP_001186782.1	GTP:AMP phosphotransferase, mitochondrial isoform c [Homo sapiens]	18.2	8.78	-0.542	346	7	21
535	4	315434227	NP_001186784.1	GTP:AMP phosphotransferase, mitochondrial isoform c [Homo sapiens]	18.2	8.78	-0.542	346	7	21
535	5	315434229	NP_001186785.1	GTP:AMP phosphotransferase, mitochondrial isoform c [Homo sapiens]	18.2	8.78	-0.542	346	7	21
535	6	315434220	NP_001186781.1	GTP:AMP phosphotransferase, mitochondrial isoform b [Homo sapiens]	21	9.52	-0.452	311	7	20
536	1	94721354	NP_006627.2	bifunctional methylenetetrahydrofolate dehydrogenase/cyclohydrolase, mitochondrial precursor [Homo sapiens]	37.9	8.73	-0.031	443	10	58
537	1	148833484	NP_001092090.1	poly(rC)-binding protein 2 isoform c [Homo sapiens]	34.9	8	-0.068	443	10	63
537	2	193083114	NP_001122386.1	poly(rC)-binding protein 2 isoform g [Homo sapiens]	33.5	8.24	-0.042	443	10	63
537	3	193083110	NP_001122384.1	poly(rC)-binding protein 2 isoform e [Homo sapiens]	38.2	6.78	-0.135	443	10	63
537	4	14141166	NP_114366.1	poly(rC)-binding protein 2 isoform b [Homo sapiens]	38.2	6.78	-0.13	443	10	63
537	5	193083112	NP_001122385.1	poly(rC)-binding protein 2 isoform f [Homo sapiens]	35.3	8	-0.07	418	9	62
537	6	193083108	NP_001122383.1	poly(rC)-binding protein 2 isoform d [Homo sapiens]	38.6	6.78	-0.137	418	9	62
537	7	14141168	NP_005007.2	poly(rC)-binding protein 2 isoform a [Homo sapiens]	38.7	6.78	-0.131	418	9	62
537	8	194306631	NP_065389.2	poly(rC)-binding protein 3 isoform 1 [Homo sapiens]	39.5	8.08	-0.206	260	6	40
537	9	194306633	NP_001123613.1	poly(rC)-binding protein 3 isoform 2 [Homo sapiens]	36.8	7.19	-0.184	235	5	39
537	10	14670369	NP_127501.1	poly(rC)-binding protein 4 isoform c [Homo sapiens]	41.5	8.16	0.065	17	1	1
537	11	14670373	NP_127503.1	poly(rC)-binding protein 4 isoform c [Homo sapiens]	41.5	8.16	0.065	17	1	1
537	12	291575150	NP_065151.2	poly(rC)-binding protein 4 isoform a [Homo sapiens]	37.1	8.7	-0.013	17	1	1
537	13	291575148	NP_001167571.1	poly(rC)-binding protein 4 isoform c [Homo sapiens]	41.5	8.16	0.065	17	1	1
538	1	110349780	NP_073582.2	ATP synthase mitochondrial F1 complex assembly factor 1 isoform 1 precursor [Homo sapiens]	36.4	7.96	-0.279	442	10	31
538	2	110349782	NP_001036011.1	ATP synthase mitochondrial F1 complex assembly factor 1 isoform 2 precursor [Homo sapiens]	28.7	8.85	-0.362	333	8	25
539	1	24430190	NP_002266.2	keratin, type I cytoskeletal 15 [Homo sapiens]	49.2	4.77	-0.451	441	10	113
540	1	7705618	NP_057134.1	39S ribosomal protein L11, mitochondrial isoform a [Homo sapiens]	20.7	9.91	-0.104	436	10	79
540	2	25306272	NP_733934.1	39S ribosomal protein L11, mitochondrial isoform b [Homo sapiens]	18.2	9.73	-0.26	384	8	76
540	3	25306275	NP_733935.1	39S ribosomal protein L11, mitochondrial isoform c [Homo sapiens]	19.5	10.48	-0.121	325	8	59
541	1	55743096	NP_066933.1	collagen alpha-1(XIV) chain precursor [Homo sapiens]	193.5	5.3	-0.326	436	10	33
542	1	4505029	NP_000886.1	leukotriene A-4 hydrolase [Homo sapiens]	69.3	6.18	-0.256	436	10	19
543	1	4507357	NP_003555.1	transgelin-2 [Homo sapiens]	22.4	8.24	-0.614	435	10	26
543	2	56549137	NP_001008273.1	transgelin-3 [Homo sapiens]	22.5	7.33	-0.592	46	1	2
543	3	56549139	NP_001008274.1	transgelin-3 [Homo sapiens]	22.5	7.33	-0.592	46	1	2
543	4	56549135	NP_037391.2	transgelin-3 [Homo sapiens]	22.5	7.33	-0.592	46	1	2
544	1	119372312	NP_001073279.1	beta-galactosidase isoform b [Homo sapiens]	72.8	6.25	-0.236	432	10	31
544	2	119372308	NP_000395.2	beta-galactosidase isoform a preproprotein [Homo sapiens]	76.1	6.57	-0.189	432	10	31
544	3	208022658	NP_001129074.1	beta-galactosidase isoform c preproprotein [Homo sapiens]	60.5	6.99	-0.227	407	9	27
545	1	11386135	NP_000700.1	2-oxoisovalerate dehydrogenase subunit alpha, mitochondrial isoform 1 precursor [Homo sapiens]	50.5	8.26	-0.545	431	10	33
545	2	258645172	NP_001158255.1	2-oxoisovalerate dehydrogenase subunit alpha, mitochondrial isoform 2 precursor [Homo sapiens]	50.4	8.26	-0.55	431	10	33
546	1	4759034	NP_004721.1	eukaryotic peptide chain release factor subunit 1 [Homo sapiens]	49	5.71	-0.311	430	10	35
547	1	187761345	NP_001120686.1	acyl-CoA synthetase family member 3, mitochondrial precursor [Homo sapiens]	64.1	8.37	-0.083	430	10	28
547	2	187761343	NP_777577.2	acyl-CoA synthetase family member 3, mitochondrial precursor [Homo sapiens]	64.1	8.37	-0.083	430	10	28
548	1	28416953	NP_115890.2	acetyl-coenzyme A synthetase 2-like, mitochondrial precursor [Homo sapiens]	74.9	7.1	-0.078	427	10	30
549	1	21359867	NP_001907.2	cytochrome c1, heme protein, mitochondrial [Homo sapiens]	35.4	9	-0.13	425	10	58
550	1	34932414	NP_031389.3	non-POU domain-containing octamer-binding protein isoform 1 [Homo sapiens]	54.2	8.95	-0.999	421	10	50
550	2	224028244	NP_001138880.1	non-POU domain-containing octamer-binding protein isoform 1 [Homo sapiens]	54.2	8.95	-0.999	421	10	50
550	3	224028246	NP_001138881.1	non-POU domain-containing octamer-binding protein isoform 1 [Homo sapiens]	54.2	8.95	-0.999	421	10	50
550	4	224028248	NP_001138882.1	non-POU domain-containing octamer-binding protein isoform 2 [Homo sapiens]	43.9	8.63	-0.846	367	9	41
551	1	17999541	NP_060676.2	vacuolar protein sorting-associated protein 35 [Homo sapiens]	91.7	5.49	-0.306	421	10	25
551	2	310128665	XP_001713892.2	PREDICTED: vacuolar protein sorting-associated protein 35-like [Homo sapiens]	21.9	5.82	-0.492	66	2	4
552	1	4503729	NP_002005.1	peptidyl-prolyl cis-trans isomerase FKBP4 [Homo sapiens]	51.8	5.43	-0.643	418	10	18
553	1	4506003	NP_002699.1	serine/threonine-protein phosphatase PP1-alpha catalytic subunit isoform 1 [Homo sapiens]	37.5	6.32	-0.301	415	10	24
553	2	56790945	NP_001008709.1	serine/threonine-protein phosphatase PP1-alpha catalytic subunit isoform 3 [Homo sapiens]	38.6	6.63	-0.293	364	9	20
553	3	4506005	NP_002700.1	serine/threonine-protein phosphatase PP1-beta catalytic subunit isoform 1 [Homo sapiens]	37.2	6.18	-0.243	303	7	18
553	4	46249376	NP_996759.1	serine/threonine-protein phosphatase PP1-beta catalytic subunit isoform 1 [Homo sapiens]	37.2	6.18	-0.243	303	7	18
553	5	45827798	NP_996756.1	serine/threonine-protein phosphatase PP1-alpha catalytic subunit isoform 2 [Homo sapiens]	32.6	6.1	-0.337	234	6	14
554	1	312836806	NP_001186128.1	adenylate kinase 2, mitochondrial isoform c [Homo sapiens]	24.6	6.7	-0.35	406	10	52
554	2	7524346	NP_037543.1	adenylate kinase 2, mitochondrial isoform b [Homo sapiens]	25.6	7.89	-0.346	406	10	52
554	3	4502013	NP_001616.1	adenylate kinase 2, mitochondrial isoform a [Homo sapiens]	26.5	7.82	-0.281	406	10	52
555	1	313747436	NP_001186397.1	cleft lip and palate transmembrane protein 1 isoform 1 [Homo sapiens]	78	6.29	-0.111	406	10	54
555	2	4502897	NP_001285.1	cleft lip and palate transmembrane protein 1 isoform 2 [Homo sapiens]	76.1	6.3	-0.185	406	10	54
556	1	260763955	NP_057049.5	NADH dehydrogenase [ubiquinone] 1 alpha subcomplex subunit 13 [Homo sapiens]	16.7	8.43	-0.413	405	10	86
557	1	55741641	NP_065789.1	kinase D-interacting substrate of 220 kDa [Homo sapiens]	196.5	6.62	-0.369	404	10	26
558	1	94557305	NP_055578.2	39S ribosomal protein L19, mitochondrial precursor [Homo sapiens]	33.5	9.49	-0.482	391	10	108
559	1	156151445	NP_079425.3	acyl-CoA synthetase family member 2, mitochondrial precursor [Homo sapiens]	68.1	7.55	-0.13	386	10	21
560	1	32455264	NP_859047.1	peroxiredoxin-1 [Homo sapiens]	22.1	8.13	-0.265	382	10	135
560	2	32455266	NP_859048.1	peroxiredoxin-1 [Homo sapiens]	22.1	8.13	-0.265	382	10	135
560	3	4505591	NP_002565.1	peroxiredoxin-1 [Homo sapiens]	22.1	8.13	-0.265	382	10	135
561	1	7662004	NP_055689.1	mitofusin-2 [Homo sapiens]	86.4	6.98	-0.325	382	10	38
561	2	189083768	NP_001121132.1	mitofusin-2 [Homo sapiens]	86.4	6.98	-0.325	382	10	38
562	1	28416946	NP_510880.2	myosin-XVIIIa isoform a [Homo sapiens]	233.1	6.31	-0.752	380	10	17
562	2	42794779	NP_976063.1	myosin-XVIIIa isoform b [Homo sapiens]	231.2	6.2	-0.747	380	10	17
563	1	14165270	NP_054797.2	39S ribosomal protein L13, mitochondrial [Homo sapiens]	20.7	9.15	-0.456	380	10	33
564	1	167614506	NP_002289.2	plastin-2 [Homo sapiens]	70.3	5.43	-0.312	378	10	22
565	1	13899231	NP_113608.1	39S ribosomal protein L9, mitochondrial precursor [Homo sapiens]	30.2	10.08	-0.464	373	10	33
566	1	134152683	NP_001077059.1	transmembrane protein 214 isoform 2 [Homo sapiens]	72	9.26	-0.158	370	10	106
566	2	134152721	NP_060197.4	transmembrane protein 214 isoform 1 [Homo sapiens]	77.2	9.14	-0.139	370	10	106
567	1	4758958	NP_004148.1	cAMP-dependent protein kinase type II-alpha regulatory subunit [Homo sapiens]	45.5	5.07	-0.496	367	10	24
568	1	21361399	NP_055040.2	serine/threonine-protein phosphatase 2A 65 kDa regulatory subunit A alpha isoform [Homo sapiens]	65.3	5.11	0.075	364	10	33
568	2	294774574	NP_001171033.1	serine/threonine-protein phosphatase 2A 65 kDa regulatory subunit A beta isoform isoform d [Homo sapiens]	61.3	4.94	0.069	135	3	14
568	3	294774576	NP_001171034.1	serine/threonine-protein phosphatase 2A 65 kDa regulatory subunit A beta isoform isoform e [Homo sapiens]	52.2	4.85	0.131	135	3	14
568	4	32455244	NP_859050.1	serine/threonine-protein phosphatase 2A 65 kDa regulatory subunit A beta isoform isoform b [Homo sapiens]	73.6	5.07	-0.023	135	3	14
568	5	32455246	NP_002707.3	serine/threonine-protein phosphatase 2A 65 kDa regulatory subunit A beta isoform isoform a [Homo sapiens]	66.2	4.95	0.08	135	3	14
568	6	294774572	NP_859051.1	serine/threonine-protein phosphatase 2A 65 kDa regulatory subunit A beta isoform isoform c [Homo sapiens]	66.6	5.12	-0.066	96	2	12
569	1	19923640	NP_115756.2	ribosome-releasing factor 2, mitochondrial isoform 1 [Homo sapiens]	86.6	6.51	-0.171	360	10	35
569	2	25306287	NP_733792.1	ribosome-releasing factor 2, mitochondrial isoform 2 [Homo sapiens]	81.2	6.18	-0.169	334	9	34
569	3	25306283	NP_733781.1	ribosome-releasing factor 2, mitochondrial isoform 3 [Homo sapiens]	57.1	7.1	-0.179	157	5	18
570	1	4759000	NP_004274.1	ras-related protein Rab-3D [Homo sapiens]	24.3	4.93	-0.345	359	10	67
570	2	4506367	NP_002857.1	ras-related protein Rab-3A [Homo sapiens]	25	5.03	-0.48	250	8	60
570	3	19923985	NP_612462.1	ras-related protein Rab-3C [Homo sapiens]	26	5.23	-0.526	217	7	58
570	4	19923750	NP_002858.2	ras-related protein Rab-3B [Homo sapiens]	24.8	5.02	-0.353	194	6	56
571	1	18375623	NP_542165.1	spliceosome RNA helicase BAT1 [Homo sapiens]	49	5.67	-0.274	358	10	38
571	2	4758112	NP_004631.1	spliceosome RNA helicase BAT1 [Homo sapiens]	49	5.67	-0.274	358	10	38
571	3	21040371	NP_005795.2	ATP-dependent RNA helicase DDX39 [Homo sapiens]	49.1	5.68	-0.298	288	8	29
572	1	14269586	NP_110438.1	28S ribosomal protein S26, mitochondrial precursor [Homo sapiens]	24.2	10.39	-0.922	355	10	58
573	1	4758874	NP_004791.1	transmembrane 9 superfamily member 2 precursor [Homo sapiens]	75.8	7.44	0.272	353	10	38
574	1	155030240	NP_886552.2	tRNA-nucleotidyltransferase 1, mitochondrial [Homo sapiens]	50.1	8.1	-0.463	351	10	26
575	1	45827729	NP_056171.2	protein scribble homolog isoform b [Homo sapiens]	174.9	5.07	-0.449	351	10	53
575	2	45827731	NP_874365.2	protein scribble homolog isoform a [Homo sapiens]	177.7	5.1	-0.448	351	10	53
576	1	33239445	NP_003742.2	eukaryotic translation initiation factor 3 subunit B [Homo sapiens]	92.5	4.99	-0.632	348	10	28
576	2	83367072	NP_001032360.1	eukaryotic translation initiation factor 3 subunit B [Homo sapiens]	92.5	4.99	-0.632	348	10	28
577	1	31377697	NP_078932.2	procollagen galactosyltransferase 1 precursor [Homo sapiens]	71.6	7.31	-0.413	345	10	58
578	1	31711992	NP_001922.2	dihydrolipoyllysine-residue acetyltransferase component of pyruvate dehydrogenase complex, mitochondrial precursor [Homo sapiens]	69	7.83	-0.091	343	10	42
579	1	31542785	NP_689753.2	sec1 family domain-containing protein 2 [Homo sapiens]	75.1	6.68	0.078	341	10	20
580	1	40789233	NP_064708.1	ubiquinone biosynthesis protein COQ9, mitochondrial precursor [Homo sapiens]	35.5	5.93	-0.459	341	10	25
581	1	30578410	NP_849193.1	dolichyl-diphosphooligosaccharide--protein glycosyltransferase subunit STT3B [Homo sapiens]	93.7	8.91	0.038	328	10	82
582	1	4885609	NP_005408.1	proto-oncogene tyrosine-protein kinase Src [Homo sapiens]	59.8	7.42	-0.473	326	10	72
582	2	38202217	NP_938033.1	proto-oncogene tyrosine-protein kinase Src [Homo sapiens]	59.8	7.42	-0.473	326	10	72
583	1	296080710	NP_001171657.1	GPI transamidase component PIG-T isoform 2 precursor [Homo sapiens]	59.6	8.76	-0.158	312	10	44
583	2	23397653	NP_057021.2	GPI transamidase component PIG-T isoform 1 precursor [Homo sapiens]	65.7	8.38	-0.13	312	10	44
583	3	296080714	NP_001171659.1	GPI transamidase component PIG-T isoform 4 precursor [Homo sapiens]	54.1	8.2	-0.142	312	10	44
583	4	296080712	NP_001171658.1	GPI transamidase component PIG-T isoform 3 precursor [Homo sapiens]	58	8.01	-0.114	251	8	41
584	1	190194386	NP_064508.3	transmembrane 9 superfamily member 3 precursor [Homo sapiens]	67.9	7.21	0.246	307	10	51
585	1	217035105	NP_060668.2	dnaJ homolog subfamily C member 11 [Homo sapiens]	63.3	8.39	-0.411	295	10	71
586	1	310129356	XP_003120746.1	PREDICTED: DNA damage-binding protein 1-like isoform 2 [Homo sapiens]	127	5.26	-0.111	228	10	16
586	2	239750064	XP_002347285.1	PREDICTED: DNA damage-binding protein 1-like isoform 1 [Homo sapiens]	127	5.26	-0.111	228	10	16
586	3	310129359	XP_003120747.1	PREDICTED: DNA damage-binding protein 1-like isoform 3 [Homo sapiens]	127	5.26	-0.111	228	10	16
586	4	148529014	NP_001914.3	DNA damage-binding protein 1 [Homo sapiens]	127	5.26	-0.111	228	10	16
586	5	310129365	XP_003120748.1	PREDICTED: DNA damage-binding protein 1-like isoform 4 [Homo sapiens]	121.7	5.51	-0.108	210	9	15
586	6	310129363	XP_003120749.1	PREDICTED: DNA damage-binding protein 1-like isoform 5 [Homo sapiens]	112.2	5.2	-0.095	174	7	12
586	7	310129361	XP_003120750.1	PREDICTED: DNA damage-binding protein 1-like isoform 6 [Homo sapiens]	92	5.3	-0.103	155	6	10
587	1	41393545	NP_004574.2	ras-related protein Rab-5C isoform b [Homo sapiens]	23.5	8.42	-0.333	551	9	277
587	2	41393614	NP_958842.1	ras-related protein Rab-5C isoform a [Homo sapiens]	23.5	8.42	-0.333	551	9	277
588	1	5174723	NP_006105.1	mitochondrial import receptor subunit TOM40 homolog [Homo sapiens]	37.9	7.26	-0.099	546	9	195
588	2	193083120	NP_001122388.1	mitochondrial import receptor subunit TOM40 homolog [Homo sapiens]	37.9	7.26	-0.099	546	9	195
588	3	193083122	NP_001122389.1	mitochondrial import receptor subunit TOM40 homolog [Homo sapiens]	37.9	7.26	-0.099	546	9	195
589	1	134133226	NP_001077007.1	POTE ankyrin domain family member E [Homo sapiens]	121.4	6.2	-0.683	524	9	249
589	2	88953571	XP_933678.1	PREDICTED: POTE ankyrin domain family member I isoform 2 [Homo sapiens]	121.3	6.21	-0.671	279	6	96
589	3	113413200	XP_934799.2	PREDICTED: POTE ankyrin domain family member J [Homo sapiens]	117.4	5.97	-0.662	228	5	88
590	1	4507231	NP_003134.1	single-stranded DNA-binding protein, mitochondrial precursor [Homo sapiens]	17.3	9.6	-0.561	516	9	142
591	1	7661910	NP_055488.1	tetratricopeptide repeat protein 35 [Homo sapiens]	34.8	6.57	-0.7	510	9	105
592	1	23308577	NP_006614.2	D-3-phosphoglycerate dehydrogenase [Homo sapiens]	56.7	6.72	0.093	505	9	83
593	1	52630440	NP_036313.3	peptidyl-prolyl cis-trans isomerase FKBP8 [Homo sapiens]	44.6	4.84	-0.274	498	9	222
594	1	255652944	NP_000262.2	Niemann-Pick C1 protein precursor [Homo sapiens]	142.2	5.37	0.222	484	9	28
594	2	156231351	NP_037521.2	Niemann-Pick C1-like protein 1 isoform 1 precursor [Homo sapiens]	148.7	6.36	0.3	82	2	7
594	3	156231353	NP_001095118.1	Niemann-Pick C1-like protein 1 isoform 2 precursor [Homo sapiens]	145.8	6.45	0.302	82	2	7
595	1	45267832	NP_055744.2	FAST kinase domain-containing protein 2 [Homo sapiens]	81.5	8.04	-0.048	470	9	66
595	2	209969830	NP_001129665.1	FAST kinase domain-containing protein 2 [Homo sapiens]	81.5	8.04	-0.048	470	9	66
595	3	209969832	NP_001129666.1	FAST kinase domain-containing protein 2 [Homo sapiens]	81.5	8.04	-0.048	470	9	66
596	1	24797067	NP_002107.3	HLA class I histocompatibility antigen, A-1 alpha chain precursor [Homo sapiens]	40.8	5.99	-0.499	469	9	146
596	2	310124887	XP_003119327.1	PREDICTED: HLA class I histocompatibility antigen, A-32 alpha chain-like isoform 8 [Homo sapiens]	41.9	7.15	-0.391	241	5	74
596	3	310124889	XP_003119320.1	PREDICTED: HLA class I histocompatibility antigen, A-32 alpha chain-like isoform 1 [Homo sapiens]	40.8	6.73	-0.501	241	5	74
596	4	310124891	XP_003119322.1	PREDICTED: HLA class I histocompatibility antigen, A-32 alpha chain-like isoform 3 [Homo sapiens]	40.8	6.73	-0.501	241	5	74
596	5	310124893	XP_003119321.1	PREDICTED: HLA class I histocompatibility antigen, A-32 alpha chain-like isoform 2 [Homo sapiens]	40.8	6.73	-0.501	241	5	74
596	6	310124895	XP_003119324.1	PREDICTED: HLA class I histocompatibility antigen, A-32 alpha chain-like isoform 5 [Homo sapiens]	41.5	6.8	-0.491	241	5	74
596	7	310124899	XP_003119325.1	PREDICTED: HLA class I histocompatibility antigen, A-32 alpha chain-like isoform 6 [Homo sapiens]	36.8	6.19	-0.657	241	5	74
596	8	310124901	XP_003119330.1	PREDICTED: HLA class I histocompatibility antigen, A-32 alpha chain-like isoform 11 [Homo sapiens]	35.4	6.88	-0.437	241	5	74
596	9	310124907	XP_003119328.1	PREDICTED: HLA class I histocompatibility antigen, A-32 alpha chain-like isoform 9 [Homo sapiens]	34.1	6.18	-0.639	241	5	74
596	10	310124911	XP_003119323.1	PREDICTED: HLA class I histocompatibility antigen, A-32 alpha chain-like isoform 4 [Homo sapiens]	37.9	6.45	-0.629	241	5	74
596	11	310124903	XP_003119332.1	PREDICTED: HLA class I histocompatibility antigen, A-32 alpha chain-like isoform 13 [Homo sapiens]	34.3	6.56	-0.433	220	4	73
596	12	310124909	XP_003119331.1	PREDICTED: HLA class I histocompatibility antigen, A-32 alpha chain-like isoform 12 [Homo sapiens]	32.3	7.86	-0.385	202	4	70
596	13	310125043	XP_003119396.1	PREDICTED: HLA class I histocompatibility antigen, A-43 alpha chain-like isoform 12 [Homo sapiens]	42.1	6.84	-0.481	201	4	59
596	14	310125045	XP_003119395.1	PREDICTED: HLA class I histocompatibility antigen, A-43 alpha chain-like isoform 11 [Homo sapiens]	42.2	6.68	-0.464	201	4	59
596	15	310125047	XP_003119391.1	PREDICTED: HLA class I histocompatibility antigen, A-43 alpha chain-like isoform 7 [Homo sapiens]	43.3	6.54	-0.476	201	4	59
596	16	310125049	XP_003119392.1	PREDICTED: HLA class I histocompatibility antigen, A-43 alpha chain-like isoform 8 [Homo sapiens]	43.3	6.39	-0.467	201	4	59
596	17	310125051	XP_003119386.1	PREDICTED: HLA class I histocompatibility antigen, A-43 alpha chain-like isoform 2 [Homo sapiens]	41.1	6.54	-0.593	201	4	59
596	18	310125053	XP_003119385.1	PREDICTED: HLA class I histocompatibility antigen, A-43 alpha chain-like isoform 1 [Homo sapiens]	41.1	6.54	-0.593	201	4	59
596	19	310125055	XP_003119387.1	PREDICTED: HLA class I histocompatibility antigen, A-43 alpha chain-like isoform 3 [Homo sapiens]	41.1	6.54	-0.593	201	4	59
596	20	310125057	XP_003119390.1	PREDICTED: HLA class I histocompatibility antigen, A-43 alpha chain-like isoform 6 [Homo sapiens]	41.7	6.61	-0.581	201	4	59
596	21	310125059	XP_003119389.1	PREDICTED: HLA class I histocompatibility antigen, A-43 alpha chain-like isoform 5 [Homo sapiens]	41.6	6.54	-0.601	201	4	59
596	22	310125061	XP_003119388.1	PREDICTED: HLA class I histocompatibility antigen, A-43 alpha chain-like isoform 4 [Homo sapiens]	41.2	6.39	-0.574	201	4	59
596	23	310125065	XP_003119393.1	PREDICTED: HLA class I histocompatibility antigen, A-43 alpha chain-like isoform 9 [Homo sapiens]	37.1	6.24	-0.785	201	4	59
596	24	310125067	XP_003119404.1	PREDICTED: HLA class I histocompatibility antigen, A-43 alpha chain-like isoform 20 [Homo sapiens]	36.6	5.84	-0.451	201	4	59
596	25	310125073	XP_003119397.1	PREDICTED: HLA class I histocompatibility antigen, A-43 alpha chain-like isoform 13 [Homo sapiens]	34.4	6.24	-0.779	201	4	59
596	26	310125075	XP_003119398.1	PREDICTED: HLA class I histocompatibility antigen, A-43 alpha chain-like isoform 14, partial [Homo sapiens]	40.3	6.1	-0.592	201	4	59
596	27	310125079	XP_003119399.1	PREDICTED: HLA class I histocompatibility antigen, A-43 alpha chain-like isoform 15 [Homo sapiens]	38.2	6.3	-0.716	201	4	59
596	28	310125164	XP_003119445.1	PREDICTED: HLA class I histocompatibility antigen, A-74 alpha chain-like isoform 7 [Homo sapiens]	42.1	6.79	-0.402	201	4	59
596	29	310125166	XP_003119439.1	PREDICTED: HLA class I histocompatibility antigen, A-74 alpha chain-like isoform 1 [Homo sapiens]	41	6.46	-0.511	201	4	59
596	30	310125168	XP_003119440.1	PREDICTED: HLA class I histocompatibility antigen, A-74 alpha chain-like isoform 2 [Homo sapiens]	41	6.46	-0.511	201	4	59
596	31	310125170	XP_003119442.1	PREDICTED: HLA class I histocompatibility antigen, A-74 alpha chain-like isoform 4 [Homo sapiens]	41.7	6.54	-0.501	201	4	59
596	32	310125174	XP_003119443.1	PREDICTED: HLA class I histocompatibility antigen, A-74 alpha chain-like isoform 5 [Homo sapiens]	37	5.98	-0.662	201	4	59
596	33	310125176	XP_003119448.1	PREDICTED: HLA class I histocompatibility antigen, A-74 alpha chain-like isoform 10 [Homo sapiens]	35.4	6.65	-0.427	201	4	59
596	34	310125184	XP_003119446.1	PREDICTED: HLA class I histocompatibility antigen, A-74 alpha chain-like isoform 8 [Homo sapiens]	34.3	5.97	-0.644	201	4	59
596	35	310125186	XP_003119441.1	PREDICTED: HLA class I histocompatibility antigen, A-74 alpha chain-like isoform 3 [Homo sapiens]	38.1	6.2	-0.64	201	4	59
596	36	310114958	XP_003120031.1	PREDICTED: HLA class I histocompatibility antigen, A-69 alpha chain-like isoform 13 [Homo sapiens]	30.4	8.25	-0.415	180	4	39
596	37	310124897	XP_003119326.1	PREDICTED: HLA class I histocompatibility antigen, A-32 alpha chain-like isoform 7 [Homo sapiens]	30.3	8.24	-0.41	180	4	32
596	38	310124905	XP_003119333.1	PREDICTED: HLA class I histocompatibility antigen, A-32 alpha chain-like isoform 14 [Homo sapiens]	30.2	6.88	-0.416	180	3	58
596	39	310124981	XP_003119364.1	PREDICTED: HLA class I histocompatibility antigen, A-69 alpha chain-like isoform 12 [Homo sapiens]	30.1	8.25	-0.45	180	4	39
596	40	310125069	XP_003119403.1	PREDICTED: HLA class I histocompatibility antigen, A-43 alpha chain-like isoform 19 [Homo sapiens]	30.2	6.73	-0.452	180	3	58
596	41	310125071	XP_003119400.1	PREDICTED: HLA class I histocompatibility antigen, A-43 alpha chain-like isoform 16 [Homo sapiens]	35	5.85	-0.525	180	3	58
596	42	310125180	XP_003119450.1	PREDICTED: HLA class I histocompatibility antigen, A-74 alpha chain-like isoform 12 [Homo sapiens]	34.5	6.16	-0.445	180	3	58
596	43	310125182	XP_003119451.1	PREDICTED: HLA class I histocompatibility antigen, A-74 alpha chain-like isoform 13 [Homo sapiens]	30.4	6.73	-0.434	180	3	58
596	44	310128255	XP_003120548.1	PREDICTED: HLA class I histocompatibility antigen, A-30 alpha chain-like isoform 6 [Homo sapiens]	30.3	8.24	-0.405	180	4	32
596	45	310125077	XP_003119405.1	PREDICTED: HLA class I histocompatibility antigen, A-43 alpha chain-like isoform 21 [Homo sapiens]	32.5	6.73	-0.409	162	3	55
596	46	310125178	XP_003119449.1	PREDICTED: HLA class I histocompatibility antigen, A-74 alpha chain-like isoform 11 [Homo sapiens]	32.6	7.5	-0.347	162	3	55
596	47	310124995	XP_003119367.1	PREDICTED: HLA class I histocompatibility antigen, A-69 alpha chain-like isoform 15 [Homo sapiens]	19.3	8.72	-0.253	159	3	38
596	48	310125063	XP_003119394.1	PREDICTED: HLA class I histocompatibility antigen, A-43 alpha chain-like isoform 10 [Homo sapiens]	30.6	7.4	-0.533	140	3	17
596	49	310125172	XP_003119444.1	PREDICTED: HLA class I histocompatibility antigen, A-74 alpha chain-like isoform 6 [Homo sapiens]	30.5	7.34	-0.425	140	3	17
596	50	310124913	XP_003119329.1	PREDICTED: HLA class I histocompatibility antigen, A-32 alpha chain-like isoform 10 [Homo sapiens]	27.3	6.54	-0.503	122	3	58
596	51	310125089	XP_003119414.1	PREDICTED: HLA class I histocompatibility antigen, Cw-15 alpha chain-like isoform 8 [Homo sapiens]	41.5	8.22	-0.465	115	2	71
596	52	310125091	XP_003119413.1	PREDICTED: HLA class I histocompatibility antigen, Cw-15 alpha chain-like isoform 7 [Homo sapiens]	38.9	7.23	-0.563	115	2	71
596	53	310125093	XP_003119407.1	PREDICTED: HLA class I histocompatibility antigen, Cw-15 alpha chain-like isoform 1 [Homo sapiens]	40.9	7.45	-0.553	115	2	71
596	54	310125095	XP_003119409.1	PREDICTED: HLA class I histocompatibility antigen, Cw-15 alpha chain-like isoform 3 [Homo sapiens]	41.6	7.47	-0.542	115	2	71
596	55	310125097	XP_003119408.1	PREDICTED: HLA class I histocompatibility antigen, Cw-15 alpha chain-like isoform 2 [Homo sapiens]	41.6	7.7	-0.57	115	2	71
596	56	310125099	XP_003119412.1	PREDICTED: HLA class I histocompatibility antigen, Cw-15 alpha chain-like isoform 6 [Homo sapiens]	39.3	7.73	-0.563	115	2	71
596	57	310125101	XP_003119417.1	PREDICTED: HLA class I histocompatibility antigen, Cw-15 alpha chain-like isoform 11 [Homo sapiens]	35.1	6.72	-0.403	115	2	71
596	58	310125103	XP_003119411.1	PREDICTED: HLA class I histocompatibility antigen, Cw-15 alpha chain-like isoform 5 [Homo sapiens]	37	6.79	-0.783	115	2	71
596	59	310125105	XP_003119418.1	PREDICTED: HLA class I histocompatibility antigen, Cw-15 alpha chain-like isoform 12 [Homo sapiens]	32.4	7.45	-0.319	115	2	71
596	60	310125107	XP_003119419.1	PREDICTED: HLA class I histocompatibility antigen, Cw-15 alpha chain-like isoform 13 [Homo sapiens]	30.2	6.72	-0.414	115	2	71
596	61	310125109	XP_003119416.1	PREDICTED: HLA class I histocompatibility antigen, Cw-15 alpha chain-like isoform 10 [Homo sapiens]	34.5	7.31	-0.519	115	2	71
596	62	310125111	XP_003119420.1	PREDICTED: HLA class I histocompatibility antigen, Cw-15 alpha chain-like isoform 14 [Homo sapiens]	26.6	5.97	-0.284	115	2	71
596	63	310125113	XP_003119410.1	PREDICTED: HLA class I histocompatibility antigen, Cw-15 alpha chain-like isoform 4, partial [Homo sapiens]	40.7	7.2	-0.557	115	2	71
596	64	310125115	XP_003119421.1	PREDICTED: HLA class I histocompatibility antigen, Cw-15 alpha chain-like isoform 15, partial [Homo sapiens]	35.8	6.18	-0.402	115	2	71
596	65	310125117	XP_003119415.1	PREDICTED: HLA class I histocompatibility antigen, Cw-15 alpha chain-like isoform 9, partial [Homo sapiens]	36	6.99	-0.811	115	2	71
596	66	310125198	XP_003119460.1	PREDICTED: HLA class I histocompatibility antigen, Cw-15 alpha chain-like isoform 8 [Homo sapiens]	41.5	8.22	-0.465	115	2	71
596	67	310125200	XP_003119459.1	PREDICTED: HLA class I histocompatibility antigen, Cw-15 alpha chain-like isoform 7 [Homo sapiens]	38.9	7.23	-0.563	115	2	71
596	68	310125202	XP_003119453.1	PREDICTED: HLA class I histocompatibility antigen, Cw-15 alpha chain-like isoform 1 [Homo sapiens]	40.9	7.45	-0.553	115	2	71
596	69	310125204	XP_003119455.1	PREDICTED: HLA class I histocompatibility antigen, Cw-15 alpha chain-like isoform 3 [Homo sapiens]	41.6	7.47	-0.542	115	2	71
596	70	310125206	XP_003119454.1	PREDICTED: HLA class I histocompatibility antigen, Cw-15 alpha chain-like isoform 2 [Homo sapiens]	41.6	7.7	-0.57	115	2	71
596	71	310125208	XP_003119458.1	PREDICTED: HLA class I histocompatibility antigen, Cw-15 alpha chain-like isoform 6 [Homo sapiens]	39.3	7.73	-0.563	115	2	71
596	72	310125210	XP_003119463.1	PREDICTED: HLA class I histocompatibility antigen, Cw-15 alpha chain-like isoform 11 [Homo sapiens]	35.1	6.72	-0.403	115	2	71
596	73	310125212	XP_003119457.1	PREDICTED: HLA class I histocompatibility antigen, Cw-15 alpha chain-like isoform 5 [Homo sapiens]	37	6.79	-0.783	115	2	71
596	74	310125214	XP_003119464.1	PREDICTED: HLA class I histocompatibility antigen, Cw-15 alpha chain-like isoform 12 [Homo sapiens]	32.4	7.45	-0.319	115	2	71
596	75	310125216	XP_003119465.1	PREDICTED: HLA class I histocompatibility antigen, Cw-15 alpha chain-like isoform 13 [Homo sapiens]	30.2	6.72	-0.414	115	2	71
596	76	310125218	XP_003119462.1	PREDICTED: HLA class I histocompatibility antigen, Cw-15 alpha chain-like isoform 10 [Homo sapiens]	34.5	7.31	-0.519	115	2	71
596	77	310125220	XP_003119466.1	PREDICTED: HLA class I histocompatibility antigen, Cw-15 alpha chain-like isoform 14 [Homo sapiens]	26.6	5.97	-0.284	115	2	71
596	78	310125222	XP_003119456.1	PREDICTED: HLA class I histocompatibility antigen, Cw-15 alpha chain-like isoform 4, partial [Homo sapiens]	40.7	7.2	-0.557	115	2	71
596	79	310125224	XP_003119467.1	PREDICTED: HLA class I histocompatibility antigen, Cw-15 alpha chain-like isoform 15, partial [Homo sapiens]	35.8	6.18	-0.402	115	2	71
596	80	310125226	XP_003119461.1	PREDICTED: HLA class I histocompatibility antigen, Cw-15 alpha chain-like isoform 9, partial [Homo sapiens]	36	6.99	-0.811	115	2	71
596	81	310125081	XP_003119401.1	PREDICTED: HLA class I histocompatibility antigen, A-43 alpha chain-like isoform 17 [Homo sapiens]	33.6	6.13	-0.73	82	2	43
596	82	310125083	XP_003119402.1	PREDICTED: HLA class I histocompatibility antigen, A-43 alpha chain-like isoform 18 [Homo sapiens]	27.3	6.02	-0.55	82	2	43
596	83	310125188	XP_003119447.1	PREDICTED: HLA class I histocompatibility antigen, A-74 alpha chain-like isoform 9 [Homo sapiens]	27.3	6.3	-0.507	82	2	43
596	84	4504415	NP_002118.1	HLA class I histocompatibility antigen, alpha chain G precursor [Homo sapiens]	38.2	5.69	-0.436	54	1	29
596	85	310128273	XP_003120558.1	PREDICTED: HLA class I histocompatibility antigen, B-44 alpha chain-like isoform 1 [Homo sapiens]	27.1	8.72	-0.817	21	1	1
596	86	149158698	NP_061823.2	HLA class I histocompatibility antigen, alpha chain F isoform 2 precursor [Homo sapiens]	39.1	5.56	-0.535	21	1	1
596	87	149158700	NP_001091948.1	HLA class I histocompatibility antigen, alpha chain F isoform 3 precursor [Homo sapiens]	28.6	5.7	-0.484	21	1	1
596	88	149158702	NP_001091949.1	HLA class I histocompatibility antigen, alpha chain F isoform 1 precursor [Homo sapiens]	50.4	7.17	-0.328	21	1	1
597	1	21914862	NP_060299.4	cat eye syndrome chromosome region, candidate 5 isoform 1 [Homo sapiens]	43.6	6.91	-0.111	458	9	47
597	2	14861834	NP_149061.1	cat eye syndrome chromosome region, candidate 5 isoform 2 precursor [Homo sapiens]	46.3	8.13	-0.092	458	9	47
598	1	34147522	NP_064632.2	chaperone activity of bc1 complex-like, mitochondrial precursor [Homo sapiens]	72	6.98	-0.289	456	9	92
599	1	156104878	NP_055720.3	glutaminase kidney isoform, mitochondrial precursor [Homo sapiens]	73.5	7.76	-0.257	454	9	48
600	1	4502215	NP_001163.1	arginase-2, mitochondrial precursor [Homo sapiens]	38.6	6.47	-0.123	454	9	52
601	1	23308607	NP_110416.1	minor histocompatibility antigen H13 isoform 1 [Homo sapiens]	41.5	6.43	0.364	454	9	86
601	2	30581111	NP_848696.1	minor histocompatibility antigen H13 isoform 3 [Homo sapiens]	46.8	7.23	0.237	337	7	59
601	3	30581109	NP_848695.1	minor histocompatibility antigen H13 isoform 2 [Homo sapiens]	43.4	7.81	0.375	303	6	56
601	4	30581113	NP_848697.1	minor histocompatibility antigen H13 isoform 4 [Homo sapiens]	15.4	8.02	0.255	92	1	32
602	1	34098946	NP_004550.2	nuclease-sensitive element-binding protein 1 [Homo sapiens]	35.9	9.88	-1.484	445	9	58
602	2	156415990	NP_057066.2	Y-box-binding protein 2 [Homo sapiens]	38.5	10.8	-0.907	152	3	19
603	1	4557657	NP_001536.1	peptidyl-tRNA hydrolase ICT1, mitochondrial precursor [Homo sapiens]	23.6	10.07	-0.778	432	9	38
604	1	109255249	NP_002263.2	keratin, type II cytoskeletal 4 [Homo sapiens]	63.9	8.25	-0.37	429	9	69
605	1	10092657	NP_061326.1	NADH dehydrogenase [ubiquinone] 1 alpha subcomplex subunit 12 [Homo sapiens]	17.1	9.63	-0.851	428	9	58
606	1	4758668	NP_004854.1	serine palmitoyltransferase 2 [Homo sapiens]	62.9	7.79	-0.197	426	9	55
607	1	10835063	NP_002511.1	nucleophosmin isoform 1 [Homo sapiens]	32.6	4.78	-0.97	424	9	44
607	2	40353734	NP_954654.1	nucleophosmin isoform 2 [Homo sapiens]	29.5	4.61	-0.863	424	9	44
607	3	83641870	NP_001032827.1	nucleophosmin isoform 3 [Homo sapiens]	28.4	4.71	-1.023	352	7	36
608	1	5803023	NP_006807.1	vesicular integral-membrane protein VIP36 precursor [Homo sapiens]	40.2	6.95	-0.364	417	9	111
609	1	68163411	NP_001618.2	CD166 antigen precursor [Homo sapiens]	65.1	6.25	-0.328	395	9	45
610	1	14591909	NP_000960.2	60S ribosomal protein L5 [Homo sapiens]	34.4	9.71	-0.743	394	9	66
611	1	19923260	NP_004569.2	ras-related protein Rab-4A [Homo sapiens]	24.4	6.08	-0.315	394	9	56
611	2	82659107	NP_057238.3	ras-related protein Rab-4B [Homo sapiens]	23.6	6.06	-0.24	188	4	47
612	1	222352151	NP_006187.2	poly(rC)-binding protein 1 [Homo sapiens]	37.5	7.1	-0.106	392	9	82
613	1	24797086	NP_002262.3	importin-5 [Homo sapiens]	125.5	4.91	-0.141	389	9	41
613	2	45331213	NP_036548.1	ran-binding protein 6 [Homo sapiens]	124.7	5	-0.085	89	2	6
614	1	115529482	NP_851996.2	neural cell adhesion molecule 1 isoform 2 [Homo sapiens]	94.6	4.87	-0.411	386	9	52
614	2	94420689	NP_000606.3	neural cell adhesion molecule 1 isoform 1 [Homo sapiens]	93.4	4.86	-0.391	386	9	52
614	3	115529478	NP_001070150.1	neural cell adhesion molecule 1 isoform 3 [Homo sapiens]	83.8	4.87	-0.323	346	8	44
615	1	56237029	NP_002196.2	integrin alpha-5 precursor [Homo sapiens]	114.5	5.77	-0.22	386	9	26
616	1	114155142	NP_003283.2	nucleoprotein TPR [Homo sapiens]	267.3	5.02	-0.969	385	9	16
617	1	4557233	NP_000008.1	short-chain specific acyl-CoA dehydrogenase, mitochondrial precursor [Homo sapiens]	44.3	7.99	0.014	384	9	23
618	1	311893396	NP_001185808.1	ATP5J2-PTCD1 fusion protein [Homo sapiens]	84.1	8.72	-0.396	383	9	92
618	2	38492358	NP_056360.2	pentatricopeptide repeat-containing protein 1 [Homo sapiens]	78.9	8.58	-0.417	240	6	30
618	3	85794908	NP_001034267.1	ATP synthase subunit f, mitochondrial isoform 2d [Homo sapiens]	5.7	9.7	-0.314	143	3	62
618	4	51479129	NP_001003713.1	ATP synthase subunit f, mitochondrial isoform 2b [Homo sapiens]	10.4	9.86	-0.149	143	3	62
618	5	51479132	NP_001003714.1	ATP synthase subunit f, mitochondrial isoform 2c [Homo sapiens]	6.3	8.88	-0.331	143	3	62
618	6	4757812	NP_004880.1	ATP synthase subunit f, mitochondrial isoform 2a [Homo sapiens]	10.9	9.68	-0.169	143	3	62
618	7	310133492	XP_003118530.1	PREDICTED: ATP synthase subunit f, mitochondrial-like [Homo sapiens]	10.4	8.97	-0.1	24	1	2
618	8	10835073	NP_066565.1	glycylpeptide N-tetradecanoyltransferase 1 [Homo sapiens]	56.8	7.8	-0.528	24	1	2
619	1	153791670	NP_056932.2	keratin, type II cytoskeletal 2 oral [Homo sapiens]	65.8	8.12	-0.409	380	9	142
620	1	4506631	NP_000980.1	60S ribosomal protein L30 [Homo sapiens]	12.8	9.62	-0.295	379	9	130
621	1	48762687	NP_001001485.1	calcium-transporting ATPase type 2C member 1 isoform 1c [Homo sapiens]	97	6.31	0.165	377	9	18
621	2	48762685	NP_055197.2	calcium-transporting ATPase type 2C member 1 isoform 1a [Homo sapiens]	100.6	6.74	0.172	377	9	18
621	3	312836763	NP_001186108.1	calcium-transporting ATPase type 2C member 1 isoform 1a [Homo sapiens]	100.6	6.74	0.172	377	9	18
621	4	312836765	NP_001186109.1	calcium-transporting ATPase type 2C member 1 isoform 2a [Homo sapiens]	107.1	6.86	0.123	377	9	18
621	5	312836767	NP_001186110.1	calcium-transporting ATPase type 2C member 1 isoform 2b [Homo sapiens]	104.7	7.19	0.134	377	9	18
621	6	312836769	NP_001186111.1	calcium-transporting ATPase type 2C member 1 isoform 2c [Homo sapiens]	103.5	6.91	0.172	377	9	18
621	7	312836771	NP_001186112.1	calcium-transporting ATPase type 2C member 1 isoform 1e [Homo sapiens]	101.2	6.4	0.181	377	9	18
621	8	312836773	NP_001186113.1	calcium-transporting ATPase type 2C member 1 isoform 1f [Homo sapiens]	98.7	6.62	0.194	377	9	18
621	9	312836775	NP_001186114.1	calcium-transporting ATPase type 2C member 1 isoform 1c [Homo sapiens]	97	6.31	0.165	377	9	18
621	10	48762689	NP_001001486.1	calcium-transporting ATPase type 2C member 1 isoform 1d [Homo sapiens]	104	6.4	0.161	377	9	18
621	11	48762691	NP_001001487.1	calcium-transporting ATPase type 2C member 1 isoform 1b [Homo sapiens]	103	6.5	0.16	377	9	18
622	1	4506007	NP_002701.1	serine/threonine-protein phosphatase PP1-gamma catalytic subunit [Homo sapiens]	37	6.54	-0.25	376	9	23
623	1	38045913	NP_937818.1	nucleoside diphosphate kinase A isoform a [Homo sapiens]	19.7	5.58	-0.075	369	9	119
623	2	4557797	NP_000260.1	nucleoside diphosphate kinase A isoform b [Homo sapiens]	17.1	6.19	-0.194	369	9	119
624	1	7705704	NP_057001.1	glutathione S-transferase kappa 1 isoform a [Homo sapiens]	25.5	8.42	-0.135	368	9	71
624	2	219842317	NP_001137151.1	glutathione S-transferase kappa 1 isoform b [Homo sapiens]	31.6	8.74	-0.064	291	8	42
624	3	219842333	NP_001137152.1	glutathione S-transferase kappa 1 isoform c [Homo sapiens]	24.2	9.19	-0.114	291	8	42
624	4	219842335	NP_001137153.1	glutathione S-transferase kappa 1 isoform d [Homo sapiens]	20.5	6.54	-0.102	264	5	51
625	1	224028248	NP_001138882.1	non-POU domain-containing octamer-binding protein isoform 2 [Homo sapiens]	43.9	8.63	-0.846	367	9	41
626	1	51477714	NP_002363.2	alpha-mannosidase 2 [Homo sapiens]	131.1	7.57	-0.334	364	9	25
627	1	143770802	NP_064621.3	39S ribosomal protein L1, mitochondrial precursor [Homo sapiens]	36.9	8.77	-0.442	364	9	35
628	1	23200008	NP_683710.1	abhydrolase domain-containing protein 11 isoform 1 [Homo sapiens]	34.7	9.47	-0.09	363	9	32
628	2	23200012	NP_683711.1	abhydrolase domain-containing protein 11 isoform 2 [Homo sapiens]	33.9	9.24	-0.085	337	8	30
629	1	296531406	NP_004640.3	ES1 protein homolog, mitochondrial isoform Ia precursor [Homo sapiens]	28.1	8.26	0.03	361	9	89
629	2	296531408	NP_937798.3	ES1 protein homolog, mitochondrial isoform Ib precursor [Homo sapiens]	24.7	8.13	0.115	307	8	75
630	1	109148552	NP_476429.2	keratin, type II cytoskeletal 3 [Homo sapiens]	64.4	6.48	-0.389	358	9	107
631	1	13994259	NP_114108.1	28S ribosomal protein S5, mitochondrial [Homo sapiens]	48	9.91	-0.562	353	9	50
632	1	162287326	NP_001104567.1	tyrosine-protein kinase Lyn isoform B [Homo sapiens]	56	6.49	-0.448	352	9	73
632	2	4505055	NP_002341.1	tyrosine-protein kinase Lyn isoform A [Homo sapiens]	58.6	7.11	-0.503	352	9	73
632	3	287326139	NP_001165600.1	tyrosine-protein kinase HCK isoform b [Homo sapiens]	57.3	6.86	-0.478	179	5	67
632	4	287326622	NP_001165602.1	tyrosine-protein kinase HCK isoform d [Homo sapiens]	57.2	6.86	-0.482	179	5	67
632	5	287326753	NP_001165603.1	tyrosine-protein kinase HCK isoform e [Homo sapiens]	57.4	6.86	-0.473	179	5	67
632	6	287326900	NP_001165604.1	tyrosine-protein kinase HCK isoform b [Homo sapiens]	57.3	6.86	-0.478	179	5	67
632	7	287326432	NP_001165601.1	tyrosine-protein kinase HCK isoform c [Homo sapiens]	59.5	6.7	-0.528	179	5	67
632	8	30795229	NP_002101.2	tyrosine-protein kinase HCK isoform a [Homo sapiens]	59.6	6.7	-0.524	179	5	67
633	1	31377644	NP_116199.2	ATPase family AAA domain-containing protein 1 [Homo sapiens]	40.7	6.91	-0.253	350	9	52
634	1	12962937	NP_056480.1	aladin isoform 1 [Homo sapiens]	59.6	7.5	-0.084	345	9	59
634	2	291045307	NP_001166937.1	aladin isoform 2 [Homo sapiens]	55.8	7.33	-0.091	239	7	41
635	1	153792148	NP_079114.3	threonine synthase-like 1 [Homo sapiens]	83.1	7.12	-0.138	345	9	21
636	1	115270970	NP_001041675.1	chloride channel CLIC-like protein 1 isoform 1 [Homo sapiens]	62	5.55	-0.408	345	9	29
636	2	13194195	NP_055942.1	chloride channel CLIC-like protein 1 isoform 2 [Homo sapiens]	56.3	6	-0.39	318	8	23
637	1	32189392	NP_005800.3	peroxiredoxin-2 isoform a [Homo sapiens]	21.9	5.97	-0.199	343	9	60
637	2	33188454	NP_859428.1	peroxiredoxin-2 isoform c [Homo sapiens]	15.8	9.05	0.111	26	1	1
638	1	4503943	NP_000150.1	glutaryl-CoA dehydrogenase, mitochondrial isoform a precursor [Homo sapiens]	48.1	8.06	-0.199	342	9	29
638	2	7669494	NP_039663.1	glutaryl-CoA dehydrogenase, mitochondrial isoform b precursor [Homo sapiens]	47.4	8.3	-0.231	324	8	28
639	1	4503015	NP_003900.1	copine-3 [Homo sapiens]	60.1	5.85	-0.252	341	9	29
639	2	5174421	NP_006023.1	copine-6 [Homo sapiens]	62	5.52	-0.325	44	1	12
639	3	7656993	NP_055242.1	copine-7 isoform b [Homo sapiens]	70.3	6.38	-0.235	44	1	12
639	4	25141328	NP_705900.1	copine-7 isoform a [Homo sapiens]	61.9	5.72	-0.265	44	1	12
639	5	18677733	NP_570720.1	copine-4 [Homo sapiens]	62.4	6.33	-0.29	44	1	12
639	6	88703066	NP_705899.2	copine-9 [Homo sapiens]	61.9	5.34	-0.295	44	1	12
639	7	25121972	NP_705898.1	copine-8 [Homo sapiens]	63.1	5.97	-0.274	44	1	12
639	8	30181236	NP_689940.3	copine-2 [Homo sapiens]	61.2	6.08	-0.214	44	1	12
639	9	25141323	NP_065990.1	copine-5 [Homo sapiens]	65.7	5.98	-0.286	44	1	12
640	1	58331150	NP_057724.2	28S ribosomal protein S30, mitochondrial [Homo sapiens]	50.4	7.98	-0.359	341	9	25
641	1	50659095	NP_004719.2	nucleolar RNA helicase 2 [Homo sapiens]	87.3	9.27	-0.763	338	9	57
641	2	13129006	NP_076950.1	ATP-dependent RNA helicase DDX50 [Homo sapiens]	82.6	9.18	-0.714	40	1	2
642	1	32967311	NP_004422.2	ephrin type-A receptor 2 precursor [Homo sapiens]	108.3	6.22	-0.25	337	9	24
642	2	27734955	NP_775926.1	ephrin type-A receptor 6 isoform b [Homo sapiens]	37.3	8.51	-0.087	83	2	6
642	3	4758284	NP_004432.1	ephrin type-B receptor 1 precursor [Homo sapiens]	109.9	6.41	-0.214	83	2	6
642	4	145312251	NP_001073917.2	ephrin type-A receptor 6 isoform a [Homo sapiens]	126.6	6.95	-0.287	83	2	6
642	5	4758282	NP_004431.1	ephrin type-A receptor 7 precursor [Homo sapiens]	112.1	5.8	-0.284	83	2	6
642	6	221625422	NP_872272.2	ephrin type-A receptor 5 isoform b precursor [Homo sapiens]	112.6	7	-0.268	61	2	4
642	7	221625401	NP_004430.4	ephrin type-A receptor 5 isoform a precursor [Homo sapiens]	114.8	6.93	-0.242	61	2	4
642	8	4557377	NP_000052.1	tyrosine-protein kinase BTK [Homo sapiens]	76.3	7.77	-0.555	43	1	3
642	9	21361241	NP_005224.2	ephrin type-A receptor 3 isoform a precursor [Homo sapiens]	110.1	6.75	-0.292	43	1	3
642	10	10140845	NP_065387.1	ephrin type-A receptor 8 isoform 1 precursor [Homo sapiens]	111	8.07	-0.225	43	1	3
642	11	4758280	NP_004429.1	ephrin type-A receptor 4 precursor [Homo sapiens]	109.9	6.6	-0.285	40	1	3
643	1	4507401	NP_003192.1	transcription factor A, mitochondrial precursor [Homo sapiens]	29.1	9.72	-0.909	329	9	63
644	1	83641874	NP_112601.3	probable serine carboxypeptidase CPVL precursor [Homo sapiens]	54.2	5.62	-0.209	325	9	38
644	2	83641876	NP_061902.2	probable serine carboxypeptidase CPVL precursor [Homo sapiens]	54.2	5.62	-0.209	325	9	38
645	1	5803181	NP_006810.1	stress-induced-phosphoprotein 1 [Homo sapiens]	62.6	6.81	-0.938	324	9	26
646	1	14110414	NP_002129.2	heterogeneous nuclear ribonucleoprotein D0 isoform c [Homo sapiens]	32.8	8.17	-0.811	324	9	50
646	2	14110420	NP_112738.1	heterogeneous nuclear ribonucleoprotein D0 isoform a [Homo sapiens]	38.4	7.81	-0.924	324	9	50
646	3	51477708	NP_001003810.1	heterogeneous nuclear ribonucleoprotein D0 isoform d [Homo sapiens]	30.7	8.41	-0.747	263	8	45
646	4	14110417	NP_112737.1	heterogeneous nuclear ribonucleoprotein D0 isoform b [Homo sapiens]	36.3	8.1	-0.875	263	8	45
647	1	4506695	NP_001013.1	40S ribosomal protein S19 [Homo sapiens]	16.1	10.31	-0.611	323	9	46
648	1	4506741	NP_001002.1	40S ribosomal protein S7 [Homo sapiens]	22.1	10.09	-0.459	321	9	56
649	1	5031631	NP_005497.1	lysosome membrane protein 2 [Homo sapiens]	54.3	5.14	-0.039	319	9	23
650	1	132814467	NP_001968.3	glutamyl aminopeptidase [Homo sapiens]	109.2	5.46	-0.39	316	9	29
651	1	7661786	NP_054884.1	NADH dehydrogenase [ubiquinone] 1 alpha subcomplex assembly factor 4 [Homo sapiens]	20.3	8.82	-0.533	314	9	85
652	1	4826686	NP_004930.1	ATP-dependent RNA helicase DDX1 [Homo sapiens]	82.4	7.22	-0.396	314	9	27
653	1	310110345	XP_003119578.1	PREDICTED: adenylate kinase isoenzyme 4, mitochondrial-like [Homo sapiens]	25.3	8.39	-0.376	312	9	38
653	2	8051579	NP_037542.1	adenylate kinase isoenzyme 4, mitochondrial isoform 6 [Homo sapiens]	25.3	8.39	-0.376	312	9	38
653	3	53832003	NP_001005353.1	adenylate kinase isoenzyme 4, mitochondrial isoform 5 [Homo sapiens]	25.3	8.39	-0.376	312	9	38
653	4	53832001	NP_982289.1	adenylate kinase isoenzyme 4, mitochondrial isoform 7 [Homo sapiens]	25.3	8.39	-0.376	312	9	38
654	1	22749197	NP_689794.1	motile sperm domain-containing protein 2 isoform 1 [Homo sapiens]	59.7	5.96	-0.464	311	9	33
654	2	294489346	NP_001170946.1	motile sperm domain-containing protein 2 isoform 2 [Homo sapiens]	52.1	6.13	-0.347	281	8	26
655	1	4503823	NP_002028.1	tyrosine-protein kinase Fyn isoform a [Homo sapiens]	60.8	6.67	-0.489	297	9	80
656	1	5454152	NP_006285.1	cytochrome b-c1 complex subunit 7 isoform 1 [Homo sapiens]	13.5	8.78	-1.05	296	9	18
656	2	316983136	NP_001186904.1	cytochrome b-c1 complex subunit 7 isoform 2 [Homo sapiens]	10	5.63	-1.37	236	7	12
657	1	14589889	NP_001783.2	cadherin-2 preproprotein [Homo sapiens]	99.8	4.81	-0.346	294	9	34
657	2	14589893	NP_001785.2	cadherin-4 preproprotein [Homo sapiens]	100.3	4.82	-0.323	35	2	3
658	1	124028525	NP_005678.3	phenylalanyl-tRNA synthetase beta chain [Homo sapiens]	66.1	6.84	-0.119	289	9	41
659	1	7661920	NP_055555.1	eukaryotic initiation factor 4A-III [Homo sapiens]	46.9	6.72	-0.258	288	9	23
660	1	194097403	NP_001123493.1	V-type proton ATPase 116 kDa subunit a isoform 1 isoform b [Homo sapiens]	96.4	6.43	0.009	285	9	21
660	2	19913418	NP_005168.2	V-type proton ATPase 116 kDa subunit a isoform 1 isoform c [Homo sapiens]	95.8	6.66	0.019	285	9	21
660	3	194097401	NP_001123492.1	V-type proton ATPase 116 kDa subunit a isoform 1 isoform a [Homo sapiens]	96.6	6.65	0.005	285	9	21
661	1	31543380	NP_009193.2	protein DJ-1 [Homo sapiens]	19.9	6.78	0.005	279	9	30
661	2	183227678	NP_001116849.1	protein DJ-1 [Homo sapiens]	19.9	6.78	0.005	279	9	30
662	1	21361647	NP_006612.2	putative adenosylhomocysteinase 2 [Homo sapiens]	59	6.88	-0.265	265	9	20
662	2	298286489	NP_001124194.2	putative adenosylhomocysteinase 3 isoform c [Homo sapiens]	56.7	8.08	-0.301	161	6	16
662	3	195539349	NP_001124195.1	putative adenosylhomocysteinase 3 isoform d [Homo sapiens]	56.9	7.11	-0.322	161	6	16
662	4	195539337	NP_001124192.1	putative adenosylhomocysteinase 3 isoform b [Homo sapiens]	66.6	7.36	-0.313	161	6	16
662	5	24308043	NP_056143.1	putative adenosylhomocysteinase 3 isoform a [Homo sapiens]	66.7	7.36	-0.318	161	6	16
662	6	150456451	NP_060264.3	hypothetical protein LOC54914 [Homo sapiens]	200.1	6.62	0.135	32	1	4
663	1	4502105	NP_001144.1	annexin A4 [Homo sapiens]	36.1	6.12	-0.426	514	8	17
664	1	94429050	NP_004883.2	vesicle-trafficking protein SEC22b [Homo sapiens]	24.6	6.91	-0.139	501	8	268
665	1	38372925	NP_940991.1	basigin isoform 2 precursor [Homo sapiens]	29.2	5.65	-0.268	486	8	133
665	2	38372919	NP_001719.2	basigin isoform 1 precursor [Homo sapiens]	42.2	5.65	-0.323	486	8	133
665	3	38372923	NP_940993.1	basigin isoform 4 [Homo sapiens]	22.8	5.46	-0.604	425	7	95
666	1	98986464	NP_006818.3	transmembrane emp24 domain-containing protein 10 precursor [Homo sapiens]	25	7.45	-0.171	479	8	156
667	1	238776793	NP_001154481.1	armadillo repeat-containing protein 10 isoform b [Homo sapiens]	33.9	6.79	0.045	455	8	38
667	2	238776799	NP_001154484.1	armadillo repeat-containing protein 10 isoform d [Homo sapiens]	27.4	7.46	0.011	455	8	38
667	3	238776797	NP_001154483.1	armadillo repeat-containing protein 10 isoform e [Homo sapiens]	31.2	6.79	0.023	363	7	28
667	4	238776801	NP_001154485.1	armadillo repeat-containing protein 10 isoform f [Homo sapiens]	24.8	7.46	-0.022	363	7	28
667	5	238776795	NP_001154482.1	armadillo repeat-containing protein 10 isoform c [Homo sapiens]	31.1	7.08	-0.136	351	7	33
667	6	31377663	NP_114111.2	armadillo repeat-containing protein 10 isoform a [Homo sapiens]	37.5	6.61	-0.08	351	7	33
667	7	310127694	XP_003120472.1	PREDICTED: armadillo repeat-containing protein 10-like [Homo sapiens]	31.3	7.04	0.01	330	6	27
668	1	7661922	NP_055814.1	ras-related protein Rab-21 [Homo sapiens]	24.3	7.94	-0.377	426	8	46
669	1	4506743	NP_001003.1	40S ribosomal protein S8 [Homo sapiens]	24.2	10.31	-1.02	423	8	251
670	1	24431933	NP_722550.1	reticulon-4 isoform B [Homo sapiens]	40.3	4.78	-0.109	419	8	56
670	2	24431935	NP_065393.1	reticulon-4 isoform A [Homo sapiens]	129.9	4.5	-0.414	363	7	46
670	3	5902016	NP_008939.1	reticulon-4 isoform C [Homo sapiens]	22.4	9.3	0.359	300	5	39
670	4	47519562	NP_997404.1	reticulon-4 isoform E [Homo sapiens]	108.4	4.59	-0.356	300	5	39
671	1	10880989	NP_067075.1	ras-related protein Rab-18 [Homo sapiens]	23	5.23	-0.315	413	8	52
672	1	4557541	NP_000104.1	torsin-1A precursor [Homo sapiens]	37.8	6.99	-0.025	412	8	22
673	1	295842266	NP_001171500.1	3,2-trans-enoyl-CoA isomerase, mitochondrial isoform 2 precursor [Homo sapiens]	30.9	8.9	-0.006	411	8	65
673	2	62530384	NP_001910.2	3,2-trans-enoyl-CoA isomerase, mitochondrial isoform 1 precursor [Homo sapiens]	32.8	8.55	0.035	411	8	65
674	1	47519490	NP_997403.1	reticulon-4 isoform D [Homo sapiens]	42.3	4.74	-0.091	410	8	47
675	1	31621303	NP_112233.2	sideroflexin-3 [Homo sapiens]	36	9.09	0.08	409	8	52
676	1	148727341	NP_009109.3	serine-threonine kinase receptor-associated protein [Homo sapiens]	38.4	5.12	-0.316	408	8	21
677	1	255308875	NP_001157289.1	7-dehydrocholesterol reductase [Homo sapiens]	54.5	8.7	0.232	405	8	95
677	2	119943112	NP_001351.2	7-dehydrocholesterol reductase [Homo sapiens]	54.5	8.7	0.232	405	8	95
678	1	13375695	NP_078813.1	probable cysteinyl-tRNA synthetase, mitochondrial precursor [Homo sapiens]	62.2	8.33	-0.249	397	8	44
679	1	41327781	NP_951032.1	NADH dehydrogenase [ubiquinone] 1 alpha subcomplex assembly factor 3 isoform a precursor [Homo sapiens]	20.4	8.22	-0.184	397	8	122
679	2	41327783	NP_951033.1	NADH dehydrogenase [ubiquinone] 1 alpha subcomplex assembly factor 3 isoform b [Homo sapiens]	13.8	5.75	-0.024	172	4	45
679	3	41327785	NP_951047.1	NADH dehydrogenase [ubiquinone] 1 alpha subcomplex assembly factor 3 isoform b [Homo sapiens]	13.8	5.75	-0.024	172	4	45
679	4	41327787	NP_951056.1	NADH dehydrogenase [ubiquinone] 1 alpha subcomplex assembly factor 3 isoform b [Homo sapiens]	13.8	5.75	-0.024	172	4	45
679	5	160948610	NP_742067.3	E3 ubiquitin-protein ligase UBR3 [Homo sapiens]	212.4	6.1	-0.241	74	2	21
680	1	4502203	NP_001650.1	ADP-ribosylation factor 3 [Homo sapiens]	20.6	7.43	-0.246	392	8	55
680	2	4502201	NP_001649.1	ADP-ribosylation factor 1 [Homo sapiens]	20.7	6.8	-0.262	392	8	55
680	3	66879660	NP_001019397.1	ADP-ribosylation factor 1 [Homo sapiens]	20.7	6.8	-0.262	392	8	55
680	4	66879662	NP_001019398.1	ADP-ribosylation factor 1 [Homo sapiens]	20.7	6.8	-0.262	392	8	55
680	5	66879664	NP_001019399.1	ADP-ribosylation factor 1 [Homo sapiens]	20.7	6.8	-0.262	392	8	55
680	6	4502209	NP_001653.1	ADP-ribosylation factor 5 [Homo sapiens]	20.5	6.79	-0.204	190	4	38
680	7	166063999	NP_001107210.1	ADP-ribosylation factor-like 17-like isoform a [Homo sapiens]	19.4	9.82	-0.085	22	1	5
680	8	166064001	NP_057716.2	ADP-ribosylation factor-like 17-like isoform b [Homo sapiens]	14	9.41	-0.081	22	1	5
680	9	310123659	XP_003118789.1	PREDICTED: ADP-ribosylation factor-like protein 17-like [Homo sapiens]	14	9.41	-0.081	22	1	5
680	10	310125284	XP_003119495.1	PREDICTED: ADP-ribosylation factor-like protein 17-like [Homo sapiens]	19.4	9.82	-0.085	22	1	5
680	11	239740959	XP_002344109.1	PREDICTED: ADP-ribosylation factor-like protein 17-like [Homo sapiens]	14	9.41	-0.098	22	1	5
680	12	156938237	NP_001034172.3	ADP-ribosylation factor-like protein 17 isoform a [Homo sapiens]	19.4	9.82	-0.085	22	1	5
680	13	19923979	NP_612459.1	ADP-ribosylation factor-like protein 11 [Homo sapiens]	21.4	6.39	-0.207	22	1	5
680	14	157041217	NP_001096624.1	ADP-ribosylation factor-like protein 17 isoform b [Homo sapiens]	14	9.41	-0.081	22	1	5
681	1	5031755	NP_005817.1	heterogeneous nuclear ribonucleoprotein R isoform 2 [Homo sapiens]	70.9	8.13	-0.933	390	8	54
681	2	156151394	NP_001095868.1	heterogeneous nuclear ribonucleoprotein R isoform 1 [Homo sapiens]	71.2	8.13	-0.924	390	8	54
681	3	156151392	NP_001095867.1	heterogeneous nuclear ribonucleoprotein R isoform 4 [Homo sapiens]	59.7	9.16	-1.034	295	6	49
681	4	156151396	NP_001095869.1	heterogeneous nuclear ribonucleoprotein R isoform 3 [Homo sapiens]	60	9.16	-1.023	295	6	49
682	1	8923001	NP_060864.1	abhydrolase domain-containing protein 10, mitochondrial precursor [Homo sapiens]	33.9	8.58	-0.009	386	8	32
683	1	4557553	NP_000108.1	emerin [Homo sapiens]	29	5.5	-0.716	383	8	40
684	1	27545315	NP_057444.2	translational activator of cytochrome c oxidase 1 [Homo sapiens]	32.5	8.13	-0.414	380	8	31
685	1	31543415	NP_443082.2	growth arrest and DNA damage-inducible proteins-interacting protein 1 [Homo sapiens]	25.4	10.02	-1.028	379	8	28
686	1	22547136	NP_057040.2	39S ribosomal protein L4, mitochondrial isoform a [Homo sapiens]	34.9	9.72	-0.373	378	8	71
686	2	22547138	NP_666499.1	39S ribosomal protein L4, mitochondrial isoform a [Homo sapiens]	34.9	9.72	-0.373	378	8	71
686	3	22547140	NP_666500.1	39S ribosomal protein L4, mitochondrial isoform b [Homo sapiens]	29.5	10.12	-0.444	267	5	63
687	1	67188443	NP_001019907.1	CD276 antigen isoform a [Homo sapiens]	57.2	4.91	-0.072	377	8	37
687	2	13376852	NP_079516.1	CD276 antigen isoform b [Homo sapiens]	33.8	4.85	-0.034	269	6	24
688	1	4506371	NP_002859.1	ras-related protein Rab-5B [Homo sapiens]	23.7	8.14	-0.377	375	8	82
689	1	71361682	NP_006176.2	nuclear mitotic apparatus protein 1 [Homo sapiens]	238.3	5.78	-0.916	375	8	16
690	1	21361884	NP_116235.2	ras-related protein Rab-2B isoform 1 [Homo sapiens]	24.2	7.83	-0.368	374	8	47
690	2	254281345	NP_001156852.1	ras-related protein Rab-2B isoform 2 [Homo sapiens]	19	7.41	-0.542	277	5	31
691	1	7661948	NP_055545.1	malectin precursor [Homo sapiens]	32.2	5.41	-0.156	370	8	102
692	1	62988276	NP_055487.2	mitochondrial ribonuclease P protein 3 precursor [Homo sapiens]	67.3	8.78	-0.425	369	8	80
693	1	170650615	NP_001116236.1	protoporphyrinogen oxidase [Homo sapiens]	50.8	8.16	0.041	364	8	64
693	2	4506001	NP_000300.1	protoporphyrinogen oxidase [Homo sapiens]	50.8	8.16	0.041	364	8	64
694	1	4502111	NP_001147.1	annexin A7 isoform 1 [Homo sapiens]	50.3	6.62	-0.47	362	8	24
694	2	4809279	NP_004025.1	annexin A7 isoform 2 [Homo sapiens]	52.7	5.67	-0.457	362	8	24
695	1	27477041	NP_036437.1	AP-2 complex subunit alpha-2 [Homo sapiens]	104	6.97	-0.087	360	8	41
696	1	11968182	NP_072045.1	40S ribosomal protein S18 [Homo sapiens]	17.7	10.99	-0.71	360	8	139
697	1	7706322	NP_057123.1	homeobox prox 1 [Homo sapiens]	28.1	6.66	-0.462	360	8	44
697	2	110349786	NP_055935.4	Alstrom syndrome protein 1 [Homo sapiens]	461.2	6.27	-0.72	17	1	1
698	1	63252888	NP_001017962.1	prolyl 4-hydroxylase subunit alpha-1 isoform 2 precursor [Homo sapiens]	61	6.01	-0.525	360	8	20
698	2	217272849	NP_001136067.1	prolyl 4-hydroxylase subunit alpha-1 isoform 2 precursor [Homo sapiens]	61	6.01	-0.525	360	8	20
698	3	217272851	NP_001136068.1	prolyl 4-hydroxylase subunit alpha-1 isoform 3 precursor [Homo sapiens]	59	6.03	-0.539	360	8	20
698	4	63252886	NP_000908.2	prolyl 4-hydroxylase subunit alpha-1 isoform 1 precursor [Homo sapiens]	61	6.01	-0.539	360	8	20
699	1	17158044	NP_001001.2	40S ribosomal protein S6 [Homo sapiens]	28.7	10.85	-0.945	359	8	67
700	1	24307899	NP_005693.1	GTP-binding protein era homolog [Homo sapiens]	48.4	8.83	-0.157	353	8	33
701	1	24234747	NP_004506.2	interleukin enhancer-binding factor 2 [Homo sapiens]	43.1	5.26	-0.235	353	8	67
702	1	32567786	NP_787028.1	keratin, type II cytoskeletal 79 [Homo sapiens]	57.8	7.2	-0.484	351	8	113
703	1	96975097	NP_057661.3	ras-related protein Rab-6B [Homo sapiens]	23.5	5.53	-0.385	350	8	83
704	1	209969686	NP_001129671.1	GRAM domain-containing protein 1A isoform 2 [Homo sapiens]	79.4	6.66	-0.448	344	8	65
704	2	92110010	NP_065946.2	GRAM domain-containing protein 1A isoform 1 [Homo sapiens]	80.7	6.74	-0.44	344	8	65
704	3	144227752	NP_065767.1	GRAM domain-containing protein 1B [Homo sapiens]	85.4	6.21	-0.69	39	1	1
705	1	91984773	NP_658985.2	apolipoprotein A-I-binding protein precursor [Homo sapiens]	31.7	7.67	-0.097	336	8	37
706	1	24308436	NP_612404.1	methionyl-tRNA synthetase, mitochondrial precursor [Homo sapiens]	66.6	8.09	-0.207	335	8	14
707	1	8923415	NP_060294.1	E3 ubiquitin-protein ligase MARCH5 [Homo sapiens]	31.2	8.7	0.126	335	8	36
708	1	38327552	NP_938405.1	ras GTPase-activating protein-binding protein 1 [Homo sapiens]	52.2	5.52	-0.834	333	8	64
708	2	5031703	NP_005745.1	ras GTPase-activating protein-binding protein 1 [Homo sapiens]	52.2	5.52	-0.834	333	8	64
709	1	4505891	NP_001075.1	procollagen-lysine,2-oxoglutarate 5-dioxygenase 3 precursor [Homo sapiens]	84.8	6.05	-0.422	332	8	23
710	1	190885499	NP_004246.2	cytochrome c oxidase subunit 5A, mitochondrial precursor [Homo sapiens]	16.8	6.78	-0.295	330	8	90
711	1	5730023	NP_006657.1	ruvB-like 2 [Homo sapiens]	51.2	5.64	-0.23	329	8	24
712	1	134288865	NP_003606.3	sodium bicarbonate cotransporter 3 [Homo sapiens]	136	6.71	-0.131	324	8	26
712	2	295821223	NP_001171487.1	sodium-driven chloride bicarbonate exchanger isoform 3 [Homo sapiens]	123.8	6.49	-0.088	59	1	5
712	3	295821221	NP_001171486.1	sodium-driven chloride bicarbonate exchanger isoform 1 [Homo sapiens]	125.9	6.49	-0.133	59	1	5
712	4	155722998	NP_071341.2	sodium-driven chloride bicarbonate exchanger isoform 2 [Homo sapiens]	122.6	6.34	-0.082	59	1	5
713	1	11055992	NP_067639.1	retinoid-inducible serine carboxypeptidase precursor [Homo sapiens]	50.8	5.8	-0.075	323	8	14
714	1	291621647	NP_006311.2	membrane-associated progesterone receptor component 2 [Homo sapiens]	26.2	5.31	-0.534	322	8	54
715	1	151101292	NP_110382.3	thioredoxin-related transmembrane protein 1 precursor [Homo sapiens]	31.8	4.98	-0.296	322	8	115
716	1	67944630	NP_001020092.1	60S ribosomal protein L9 [Homo sapiens]	21.9	9.95	-0.354	321	8	133
716	2	15431303	NP_000652.2	60S ribosomal protein L9 [Homo sapiens]	21.9	9.95	-0.354	321	8	133
716	3	310118095	XP_003120349.1	PREDICTED: 60S ribosomal protein L9-like, partial [Homo sapiens]	16.3	10.85	-0.352	219	6	87
716	4	310133141	XP_003121076.1	PREDICTED: 60S ribosomal protein L9-like, partial [Homo sapiens]	18.7	10.2	-0.273	219	6	87
717	1	39725636	NP_059980.2	transmembrane emp24 domain-containing protein 9 precursor [Homo sapiens]	27.3	8.02	-0.342	318	8	82
718	1	221316602	NP_001137407.1	peroxisomal carnitine O-octanoyltransferase isoform 1 [Homo sapiens]	73.4	7.18	-0.371	316	8	24
718	2	31542325	NP_066974.2	peroxisomal carnitine O-octanoyltransferase isoform 2 [Homo sapiens]	70.2	7.08	-0.36	316	8	24
719	1	4506753	NP_003698.1	ruvB-like 1 [Homo sapiens]	50.2	6.42	-0.251	314	8	32
720	1	24638433	NP_056146.1	nicastrin precursor [Homo sapiens]	78.4	5.98	-0.14	314	8	43
721	1	4826898	NP_005013.1	profilin-1 [Homo sapiens]	15.1	8.27	-0.116	313	8	30
722	1	13027604	NP_076425.1	28S ribosomal protein S34, mitochondrial [Homo sapiens]	25.7	9.98	-0.767	312	8	118
723	1	157168362	NP_000261.2	purine nucleoside phosphorylase [Homo sapiens]	32.1	6.94	-0.166	311	8	28
724	1	52487191	NP_055866.1	endoplasmic reticulum resident protein 44 precursor [Homo sapiens]	47	5.27	-0.401	309	8	22
725	1	7657345	NP_055156.1	mitochondrial carrier homolog 1 [Homo sapiens]	39.9	9.48	0.167	308	8	44
726	1	162417971	NP_055567.2	signal peptidase complex subunit 2 [Homo sapiens]	25	8.47	-0.169	307	8	69
727	1	49574502	NP_057327.2	NADH-cytochrome b5 reductase 1 [Homo sapiens]	34.1	9.38	-0.16	305	8	48
728	1	4758868	NP_004190.1	prolyl 4-hydroxylase subunit alpha-2 isoform 1 precursor [Homo sapiens]	60.9	5.7	-0.436	300	8	13
728	2	217272863	NP_001136071.1	prolyl 4-hydroxylase subunit alpha-2 isoform 1 precursor [Homo sapiens]	60.9	5.7	-0.436	300	8	13
728	3	63252891	NP_001017973.1	prolyl 4-hydroxylase subunit alpha-2 isoform 2 precursor [Homo sapiens]	60.6	5.71	-0.423	300	8	13
728	4	63252893	NP_001017974.1	prolyl 4-hydroxylase subunit alpha-2 isoform 2 precursor [Homo sapiens]	60.6	5.71	-0.423	300	8	13
728	5	217272861	NP_001136070.1	prolyl 4-hydroxylase subunit alpha-2 isoform 2 precursor [Homo sapiens]	60.6	5.71	-0.423	300	8	13
729	1	21396487	NP_653337.1	protein midA homolog, mitochondrial isoform 1 [Homo sapiens]	49.2	8.33	-0.14	300	8	22
729	2	145701028	NP_001077415.1	protein midA homolog, mitochondrial isoform 3 [Homo sapiens]	38	8.61	-0.096	281	7	21
730	1	5803013	NP_006808.1	endoplasmic reticulum resident protein 29 isoform 1 precursor [Homo sapiens]	29	7.31	-0.297	299	8	37
730	2	77628151	NP_001029197.1	endoplasmic reticulum resident protein 29 isoform 2 precursor [Homo sapiens]	5.5	9.71	0.906	40	1	8
731	1	11141903	NP_068598.1	FAST kinase domain-containing protein 5 [Homo sapiens]	86.6	8.14	-0.108	292	8	26
732	1	4506691	NP_001011.1	40S ribosomal protein S16 [Homo sapiens]	16.4	10.21	-0.445	289	8	136
733	1	4505355	NP_002479.1	NADH dehydrogenase [ubiquinone] 1 alpha subcomplex subunit 2 isoform 1 [Homo sapiens]	10.9	9.57	-0.311	288	8	21
733	2	297206774	NP_001171941.1	NADH dehydrogenase [ubiquinone] 1 alpha subcomplex subunit 2 isoform 2 [Homo sapiens]	8.5	10.11	-0.387	148	5	5
733	3	17864088	NP_055947.1	sorting nexin-13 [Homo sapiens]	111	6.75	-0.385	18	1	1
733	4	148747373	NP_775799.2	hypothetical protein LOC161502 [Homo sapiens]	34.3	6.28	-0.491	18	1	1
734	1	109452591	NP_003840.2	succinyl-CoA ligase [GDP-forming] subunit alpha, mitochondrial precursor [Homo sapiens]	36.2	8.79	-0.023	286	8	40
735	1	94536784	NP_078937.3	coiled-coil domain-containing protein 51 [Homo sapiens]	45.8	8.19	-0.384	284	8	45
736	1	116284396	NP_001070654.1	myosin-14 isoform 1 [Homo sapiens]	228.7	5.6	-0.805	282	8	27
736	2	116284394	NP_079005.3	myosin-14 isoform 2 [Homo sapiens]	227.9	5.6	-0.811	282	8	27
736	3	224831241	NP_001139281.1	myosin-14 isoform 3 [Homo sapiens]	232	5.6	-0.799	282	8	27
737	1	8922601	NP_060654.1	ADP-ribosylation factor-like protein 8B [Homo sapiens]	21.5	8.43	-0.272	281	8	24
738	1	91208426	NP_006436.3	pre-mRNA-processing-splicing factor 8 [Homo sapiens]	273.6	8.84	-0.468	278	8	21
739	1	118600975	NP_009200.2	syntaxin-binding protein 3 [Homo sapiens]	67.8	7.8	-0.436	278	8	14
740	1	31712030	NP_853553.1	ancient ubiquitous protein 1 [Homo sapiens]	45.8	8.64	-0.079	277	8	42
741	1	260763876	NP_872375.2	glycerophosphodiester phosphodiesterase domain-containing protein 1 isoform 1 [Homo sapiens]	36.2	8.46	-0.097	275	8	39
741	2	260763878	NP_001159465.1	glycerophosphodiester phosphodiesterase domain-containing protein 1 isoform 3 [Homo sapiens]	33.2	8.62	-0.057	164	5	23
741	3	260763880	NP_001159466.1	glycerophosphodiester phosphodiesterase domain-containing protein 1 isoform 2 [Homo sapiens]	33.4	8.81	-0.084	164	5	23
742	1	18105063	NP_009190.2	vacuolar protein sorting-associated protein 45 [Homo sapiens]	65.1	8.24	-0.311	270	8	18
743	1	5454084	NP_006406.1	serine palmitoyltransferase 1 isoform a [Homo sapiens]	52.7	6.01	-0.064	254	8	20
743	2	30474871	NP_847894.1	serine palmitoyltransferase 1 isoform b [Homo sapiens]	16.1	6.3	-0.021	68	3	8
744	1	68989263	NP_001957.2	peroxisomal bifunctional enzyme isoform 1 [Homo sapiens]	79.5	9.14	-0.178	249	8	9
744	2	261878539	NP_001159887.1	peroxisomal bifunctional enzyme isoform 2 [Homo sapiens]	69.2	9.06	-0.219	233	7	8
745	1	155969707	NP_004960.2	insulin-degrading enzyme isoform 1 precursor [Homo sapiens]	118	6.61	-0.404	245	8	17
745	2	260099676	NP_001159418.1	insulin-degrading enzyme isoform 2 [Homo sapiens]	54.2	6.72	-0.29	48	2	4
746	1	124494238	NP_001074248.1	myosin-Ic isoform a [Homo sapiens]	121.7	9.41	-0.387	242	8	14
746	2	124494247	NP_001074419.1	myosin-Ic isoform b [Homo sapiens]	119.6	9.45	-0.408	242	8	14
746	3	124494240	NP_203693.3	myosin-Ic isoform c [Homo sapiens]	117.9	9.41	-0.411	242	8	14
747	1	4503937	NP_001474.1	protein NipSnap homolog 2 [Homo sapiens]	33.7	9.37	-0.61	240	8	98
748	1	6005862	NP_009139.1	39S ribosomal protein L3, mitochondrial [Homo sapiens]	38.6	9.48	-0.415	237	8	46
749	1	119395738	NP_001073285.1	insulin receptor isoform Short preproprotein [Homo sapiens]	155.1	6.2	-0.349	226	8	21
749	2	119395736	NP_000199.2	insulin receptor isoform Long preproprotein [Homo sapiens]	156.3	6.2	-0.359	226	8	21
750	1	19924129	NP_005723.2	DNA repair protein RAD50 [Homo sapiens]	153.9	6.89	-0.915	214	8	17
751	1	4502491	NP_001203.1	complement component 1 Q subcomponent-binding protein, mitochondrial precursor [Homo sapiens]	31.4	4.84	-0.461	471	7	168
752	1	38016911	NP_004090.4	erythrocyte band 7 integral membrane protein isoform a [Homo sapiens]	31.7	7.88	0.043	463	7	41
752	2	38016907	NP_937837.1	erythrocyte band 7 integral membrane protein isoform b [Homo sapiens]	13.5	8.02	0.202	223	3	28
752	3	221316744	NP_001137505.1	stomatin-like protein 3 isoform 2 [Homo sapiens]	31	8.86	0.224	39	1	1
752	4	21686995	NP_660329.1	stomatin-like protein 3 isoform 1 [Homo sapiens]	32.1	8.63	0.144	39	1	1
753	1	20270303	NP_620124.1	mitochondrial Rho GTPase 2 [Homo sapiens]	68.1	5.85	-0.103	421	7	104
754	1	148298677	NP_001091742.1	hydroxymethylglutaryl-CoA synthase, cytoplasmic [Homo sapiens]	57.3	5.41	-0.279	396	7	19
754	2	148298764	NP_002121.4	hydroxymethylglutaryl-CoA synthase, cytoplasmic [Homo sapiens]	57.3	5.41	-0.279	396	7	19
754	3	260656028	NP_001159579.1	hydroxymethylglutaryl-CoA synthase, mitochondrial isoform 2 precursor [Homo sapiens]	52.5	7.88	-0.382	43	1	1
754	4	5031751	NP_005509.1	hydroxymethylglutaryl-CoA synthase, mitochondrial isoform 1 precursor [Homo sapiens]	56.6	8.16	-0.317	43	1	1
755	1	4506597	NP_000967.1	60S ribosomal protein L12 [Homo sapiens]	17.8	9.42	-0.347	396	7	120
755	2	28557777	NP_787120.1	immunoglobulin-like domain-containing receptor 1 isoform 2 precursor [Homo sapiens]	57.8	8.5	-0.663	30	1	3
755	3	315259078	NP_001186728.1	immunoglobulin-like domain-containing receptor 1 isoform 1 precursor [Homo sapiens]	62.8	8.81	-0.663	30	1	3
756	1	4506201	NP_002788.1	proteasome subunit beta type-5 isoform 1 [Homo sapiens]	28.5	6.92	-0.114	395	7	17
756	2	195539356	NP_001124197.1	proteasome subunit beta type-5 isoform 2 [Homo sapiens]	17.8	7.24	-0.351	315	5	13
756	3	222144262	NP_001138404.1	proteasome subunit beta type-5 isoform 3 [Homo sapiens]	21.8	9.03	0.131	114	3	6
757	1	51479156	NP_006467.4	ATP synthase subunit g, mitochondrial [Homo sapiens]	11.4	9.65	0.243	392	7	92
757	2	259906016	NP_001159349.1	ATP synthase subunit g 2, mitochondrial [Homo sapiens]	11	9.92	0.211	25	1	4
758	1	56549636	NP_001008491.1	septin-2 [Homo sapiens]	41.5	6.6	-0.528	384	7	32
758	2	56549638	NP_001008492.1	septin-2 [Homo sapiens]	41.5	6.6	-0.528	384	7	32
758	3	56549640	NP_006146.1	septin-2 [Homo sapiens]	41.5	6.6	-0.528	384	7	32
758	4	4758158	NP_004395.1	septin-2 [Homo sapiens]	41.5	6.6	-0.528	384	7	32
759	1	117189975	NP_112604.2	heterogeneous nuclear ribonucleoproteins C1/C2 isoform a [Homo sapiens]	33.7	5.09	-0.977	365	7	73
759	2	117190254	NP_001070911.1	heterogeneous nuclear ribonucleoproteins C1/C2 isoform b [Homo sapiens]	32.3	5.08	-1.008	365	7	73
759	3	117190174	NP_004491.2	heterogeneous nuclear ribonucleoproteins C1/C2 isoform b [Homo sapiens]	32.3	5.08	-1.008	365	7	73
759	4	117190192	NP_001070910.1	heterogeneous nuclear ribonucleoproteins C1/C2 isoform a [Homo sapiens]	33.7	5.09	-0.977	365	7	73
759	5	226052117	NP_001139653.1	heterogeneous nuclear ribonucleoprotein C-like [Homo sapiens]	32	5.68	-0.912	218	5	38
759	6	282396082	NP_001130033.2	heterogeneous nuclear ribonucleoprotein C-like [Homo sapiens]	32.1	5.43	-0.95	218	5	38
759	7	61966711	NP_001013653.1	heterogeneous nuclear ribonucleoprotein C-like 1 [Homo sapiens]	32.1	5.06	-0.958	218	5	38
760	1	213417737	NP_001132982.1	enoyl-CoA hydratase domain-containing protein 1 isoform 5 [Homo sapiens]	33.7	8.21	-0.162	362	7	24
760	2	157694516	NP_001002030.1	enoyl-CoA hydratase domain-containing protein 1 isoform 1 [Homo sapiens]	33	8.21	-0.154	362	7	24
760	3	157694520	NP_001099014.1	enoyl-CoA hydratase domain-containing protein 1 isoform 3 [Homo sapiens]	24.9	7.11	-0.086	362	7	24
760	4	157694522	NP_001099015.1	enoyl-CoA hydratase domain-containing protein 1 isoform 4 [Homo sapiens]	7.7	8.97	-0.167	91	2	6
760	5	50593027	NP_060949.2	enoyl-CoA hydratase domain-containing protein 1 isoform 2 [Homo sapiens]	15.9	9.27	-0.266	91	2	6
761	1	260166619	NP_001159434.1	zinc phosphodiesterase ELAC protein 2 isoform 3 [Homo sapiens]	87.6	7.97	-0.225	359	7	49
761	2	260166622	NP_776065.1	zinc phosphodiesterase ELAC protein 2 isoform 2 [Homo sapiens]	92.1	7.82	-0.311	359	7	49
761	3	145553959	NP_060597.4	zinc phosphodiesterase ELAC protein 2 isoform 1 [Homo sapiens]	92.2	7.9	-0.316	359	7	49
762	1	15011918	NP_005756.2	renin receptor [Homo sapiens]	39	6.1	0.104	359	7	34
763	1	19923262	NP_004153.2	ras-related protein Rab-5A [Homo sapiens]	23.7	8.14	-0.428	356	7	80
764	1	251831110	YP_003024029.1	cytochrome c oxidase subunit II [Homo sapiens]	25.6	4.82	0.46	356	7	149
765	1	241982780	NP_001155901.1	programmed cell death 6-interacting protein isoform 2 [Homo sapiens]	96.8	6.52	-0.466	354	7	23
765	2	22027538	NP_037506.2	programmed cell death 6-interacting protein isoform 1 [Homo sapiens]	96	6.52	-0.468	354	7	23
766	1	48928056	NP_008879.3	heat shock 70 kDa protein 13 precursor [Homo sapiens]	51.9	5.76	-0.129	354	7	21
767	1	20149633	NP_057665.2	evolutionarily conserved signaling intermediate in Toll pathway, mitochondrial isoform 1 [Homo sapiens]	49.1	6.29	-0.446	351	7	60
767	2	215599065	NP_001135936.1	evolutionarily conserved signaling intermediate in Toll pathway, mitochondrial isoform 2 [Homo sapiens]	33.2	9.13	-0.271	299	6	58
767	3	215599070	NP_001135937.1	evolutionarily conserved signaling intermediate in Toll pathway, mitochondrial isoform 3 [Homo sapiens]	24.2	4.6	-0.498	52	1	2
768	1	92859701	NP_004990.3	myosin-VI [Homo sapiens]	148.7	8.52	-0.679	347	7	16
769	1	26667177	NP_071446.2	39S ribosomal protein L46, mitochondrial precursor [Homo sapiens]	31.7	7.05	-0.473	345	7	58
770	1	42822880	NP_981951.1	metallo-beta-lactamase domain-containing protein 2 [Homo sapiens]	31.3	6.91	-0.21	343	7	19
771	1	42740905	NP_976229.1	cutaneous T-cell lymphoma-associated antigen 5 isoform 2 [Homo sapiens]	89.6	5.19	-0.857	341	7	19
771	2	42740901	NP_976231.1	cutaneous T-cell lymphoma-associated antigen 5 isoform 4 [Homo sapiens]	87.8	5.29	-0.87	341	7	19
771	3	42740897	NP_005921.2	cutaneous T-cell lymphoma-associated antigen 5 isoform 1 [Homo sapiens]	91	5.22	-0.837	341	7	19
771	4	42740899	NP_976230.1	cutaneous T-cell lymphoma-associated antigen 5 isoform 3 [Homo sapiens]	86.5	5.19	-0.861	288	6	12
771	5	90819229	NP_758441.2	protein cTAGE-2 isoform 1 [Homo sapiens]	85.3	6.16	-0.83	98	2	2
771	6	56847634	NP_001008747.1	CTAGE6-like [Homo sapiens]	87.9	5.23	-0.787	98	2	5
771	7	146262005	NP_848656.2	putative protein cTAGE-6 [Homo sapiens]	87.9	5.16	-0.793	98	2	5
771	8	193290160	NP_940897.2	cutaneous T-cell lymphoma-associated antigen 4 [Homo sapiens]	88	5.26	-0.796	98	2	5
771	9	224586773	NP_001139131.1	cutaneous T-cell lymphoma-associated antigen 9 [Homo sapiens]	88	5.32	-0.802	98	2	5
772	1	27436901	NP_002940.2	39S ribosomal protein L12, mitochondrial precursor [Homo sapiens]	21.3	8.87	0.022	341	7	167
773	1	4757708	NP_004724.1	acetyl-coenzyme A transporter 1 [Homo sapiens]	60.9	7.32	0.302	340	7	24
773	2	300360496	NP_001177921.1	acetyl-coenzyme A transporter 1 [Homo sapiens]	60.9	7.32	0.302	340	7	24
774	1	55770846	NP_004380.2	catenin alpha-2 isoform 1 [Homo sapiens]	100.4	5.96	-0.353	339	7	39
774	2	259013216	NP_001158355.1	catenin alpha-2 isoform 2 [Homo sapiens]	95.6	5.89	-0.381	275	6	17
775	1	15088795	NP_149975.1	GPI transamidase component PIG-S [Homo sapiens]	61.7	6.49	0.057	336	7	38
776	1	4758796	NP_004138.1	developmentally-regulated GTP-binding protein 1 [Homo sapiens]	40.5	8.9	-0.155	334	7	45
777	1	47933379	NP_003818.2	alpha-soluble NSF attachment protein [Homo sapiens]	33.2	5.36	-0.347	333	7	13
778	1	14028877	NP_071942.1	28S ribosomal protein S25, mitochondrial [Homo sapiens]	20.1	8.82	-0.586	331	7	54
779	1	258613943	NP_001158222.1	aspartyl/asparaginyl beta-hydroxylase isoform f [Homo sapiens]	83.3	4.91	-0.778	331	7	44
779	2	14589866	NP_004309.2	aspartyl/asparaginyl beta-hydroxylase isoform a [Homo sapiens]	85.9	5.01	-0.788	331	7	44
779	3	14589864	NP_115857.1	aspartyl/asparaginyl beta-hydroxylase isoform b [Homo sapiens]	33.8	4.05	-0.816	122	1	23
779	4	9910364	NP_064549.1	aspartyl/asparaginyl beta-hydroxylase isoform e [Homo sapiens]	25.6	9.61	-1.262	122	1	23
779	5	258613946	NP_001158223.1	aspartyl/asparaginyl beta-hydroxylase isoform g [Homo sapiens]	33.7	4.05	-0.824	122	1	23
779	6	258613948	NP_001158224.1	aspartyl/asparaginyl beta-hydroxylase isoform h [Homo sapiens]	31.5	4.1	-0.776	122	1	23
779	7	14589862	NP_115856.1	aspartyl/asparaginyl beta-hydroxylase isoform d [Homo sapiens]	23.8	9.61	-1.303	122	1	23
779	8	258613951	NP_001158225.1	aspartyl/asparaginyl beta-hydroxylase isoform i [Homo sapiens]	28.9	4.15	-0.731	122	1	23
779	9	258613953	NP_001158226.1	aspartyl/asparaginyl beta-hydroxylase isoform j [Homo sapiens]	32.4	4.16	-0.799	122	1	23
779	10	258613955	NP_001158227.1	aspartyl/asparaginyl beta-hydroxylase isoform k [Homo sapiens]	29.8	4.22	-0.769	122	1	23
779	11	258613957	NP_001158228.1	aspartyl/asparaginyl beta-hydroxylase isoform l [Homo sapiens]	22	4.48	-0.384	122	1	23
779	12	14589860	NP_115855.1	aspartyl/asparaginyl beta-hydroxylase isoform c [Homo sapiens]	34.6	4.11	-0.844	122	1	23
780	1	312283701	NP_001186040.1	malate dehydrogenase, cytoplasmic isoform 1 [Homo sapiens]	38.6	7.71	-0.105	330	7	14
780	2	5174539	NP_005908.1	malate dehydrogenase, cytoplasmic isoform 2 [Homo sapiens]	36.4	7.35	-0.043	330	7	14
780	3	312283703	NP_001186041.1	malate dehydrogenase, cytoplasmic isoform 3 [Homo sapiens]	27	9.11	-0.325	211	5	11
781	1	7657347	NP_055157.1	mitochondrial carrier homolog 2 [Homo sapiens]	33.3	7.97	0.237	330	7	163
782	1	24111250	NP_006563.2	guanine nucleotide-binding protein subunit alpha-13 [Homo sapiens]	44	7.99	-0.426	328	7	40
783	1	38505222	NP_061895.3	protein disulfide-isomerase TMX3 precursor [Homo sapiens]	51.9	4.9	-0.253	319	7	30
784	1	291045220	NP_001166969.1	lysosomal alpha-mannosidase isoform 2 precursor [Homo sapiens]	113.6	7.28	-0.293	318	7	26
784	2	51873064	NP_000519.2	lysosomal alpha-mannosidase isoform 1 precursor [Homo sapiens]	113.7	7.28	-0.297	318	7	26
785	1	4505371	NP_002487.1	NADH dehydrogenase [ubiquinone] iron-sulfur protein 8, mitochondrial precursor [Homo sapiens]	23.7	6.34	-0.392	318	7	113
786	1	37595752	NP_919424.1	lamin-B receptor [Homo sapiens]	70.7	9.37	-0.056	317	7	81
786	2	37595750	NP_002287.2	lamin-B receptor [Homo sapiens]	70.7	9.37	-0.056	317	7	81
787	1	4505641	NP_002583.1	proliferating cell nuclear antigen [Homo sapiens]	28.8	4.68	-0.095	317	7	14
787	2	33239451	NP_872590.1	proliferating cell nuclear antigen [Homo sapiens]	28.8	4.68	-0.095	317	7	14
788	1	19913428	NP_001684.2	V-type proton ATPase subunit B, brain isoform [Homo sapiens]	56.5	5.8	-0.16	316	7	16
788	2	19913426	NP_001683.2	V-type proton ATPase subunit B, kidney isoform [Homo sapiens]	56.8	5.66	-0.157	139	4	7
789	1	4503173	NP_001329.1	coxsackievirus and adenovirus receptor precursor [Homo sapiens]	40	7.55	-0.271	315	7	30
790	1	10190746	NP_065956.1	retinol dehydrogenase 14 [Homo sapiens]	36.9	8.79	0.016	315	7	72
790	2	312283682	NP_001186032.1	NT5C1B-RDH14 protein isoform 1 [Homo sapiens]	73.2	6.87	-0.613	135	3	28
791	1	156231349	NP_057128.2	fumarylacetoacetate hydrolase domain-containing protein 2A [Homo sapiens]	34.6	8.24	-0.021	314	7	26
791	2	40786394	NP_955368.1	fumarylacetoacetate hydrolase domain-containing protein 2B [Homo sapiens]	34.6	7.75	0.008	243	5	21
792	1	28872734	NP_115488.2	39S ribosomal protein L43, mitochondrial isoform a [Homo sapiens]	17.9	9.88	-0.462	313	7	33
792	2	28872736	NP_789763.1	39S ribosomal protein L43, mitochondrial isoform c [Homo sapiens]	22.6	9.33	-0.423	249	6	28
792	3	28872732	NP_789762.1	39S ribosomal protein L43, mitochondrial isoform b [Homo sapiens]	23.4	8.64	-0.165	249	6	28
792	4	28872738	NP_789764.1	39S ribosomal protein L43, mitochondrial isoform d [Homo sapiens]	25.9	8.96	-0.329	249	6	28
793	1	4758774	NP_004539.1	NADH dehydrogenase [ubiquinone] 1 beta subcomplex subunit 10 [Homo sapiens]	20.8	8.49	-1.031	311	7	68
794	1	21464101	NP_036611.2	14-3-3 protein gamma [Homo sapiens]	28.3	4.89	-0.68	310	7	40
795	1	194018511	NP_778253.2	keratin, type II cytoskeletal 1b [Homo sapiens]	61.9	5.98	-0.518	309	7	111
796	1	17402865	NP_003303.2	thiosulfate sulfurtransferase [Homo sapiens]	33.4	7.25	-0.388	308	7	29
797	1	53729337	NP_002444.2	translation initiation factor IF-2, mitochondrial precursor [Homo sapiens]	81.3	7.15	-0.365	307	7	29
797	2	53729339	NP_001005369.1	translation initiation factor IF-2, mitochondrial precursor [Homo sapiens]	81.3	7.15	-0.365	307	7	29
798	1	6912396	NP_036335.1	glyoxylate reductase/hydroxypyruvate reductase [Homo sapiens]	35.7	7.38	-0.015	305	7	18
798	2	48717263	NP_001001664.1	speckle-type POZ protein-like [Homo sapiens]	44.6	7.28	-0.407	16	1	1
799	1	4759302	NP_004729.1	vesicle-associated membrane protein-associated protein B/C isoform 1 [Homo sapiens]	27.2	7.3	-0.38	304	7	77
799	2	307574674	NP_001182606.1	vesicle-associated membrane protein-associated protein B/C isoform 2 [Homo sapiens]	11.2	8.54	-0.734	161	3	52
800	1	6466450	NP_009294.1	catechol O-methyltransferase isoform S-COMT [Homo sapiens]	24.4	5.33	-0.131	304	7	46
800	2	4502969	NP_000745.1	catechol O-methyltransferase isoform MB-COMT [Homo sapiens]	30	5.47	0.16	304	7	46
800	3	205830451	NP_001128633.1	catechol O-methyltransferase isoform MB-COMT [Homo sapiens]	30	5.47	0.16	304	7	46
800	4	205830453	NP_001128634.1	catechol O-methyltransferase isoform MB-COMT [Homo sapiens]	30	5.47	0.16	304	7	46
801	1	16596694	NP_444278.1	39S ribosomal protein L53, mitochondrial precursor [Homo sapiens]	12.1	8.76	-0.162	302	7	72
802	1	4758040	NP_004365.1	cytochrome c oxidase subunit 6C proprotein [Homo sapiens]	8.8	10.39	-0.270667	301	7	76
803	1	4506181	NP_002778.1	proteasome subunit alpha type-2 [Homo sapiens]	25.9	7.43	-0.186	295	7	10
804	1	110671329	NP_001909.2	lipoamide acyltransferase component of branched-chain alpha-keto acid dehydrogenase complex, mitochondrial precursor [Homo sapiens]	53.5	8.52	-0.12	295	7	40
805	1	4759224	NP_004699.1	programmed cell death protein 5 [Homo sapiens]	14.3	6.03	-0.902	295	7	21
806	1	223029410	NP_006280.3	talin-1 [Homo sapiens]	269.8	6.08	-0.24	293	7	17
806	2	156938343	NP_055874.2	talin-2 [Homo sapiens]	271.6	5.57	-0.218	29	1	1
807	1	29171702	NP_789845.1	inorganic pyrophosphatase 2, mitochondrial isoform 1 precursor [Homo sapiens]	37.9	7.39	-0.522	291	7	42
807	2	77812680	NP_789842.2	inorganic pyrophosphatase 2, mitochondrial isoform 3 precursor [Homo sapiens]	26	7.96	-0.357	205	5	33
807	3	77812678	NP_008834.3	inorganic pyrophosphatase 2, mitochondrial isoform 2 precursor [Homo sapiens]	34.7	8.45	-0.451	205	5	33
807	4	77812682	NP_789843.2	inorganic pyrophosphatase 2, mitochondrial isoform 4 precursor [Homo sapiens]	18.9	8.83	-0.496	99	3	14
808	1	4885379	NP_005312.1	histone H1.4 [Homo sapiens]	21.9	11.03	-0.78	291	7	69
808	2	4885377	NP_005311.1	histone H1.3 [Homo sapiens]	22.3	11.02	-0.769	275	6	68
808	3	4885375	NP_005310.1	histone H1.2 [Homo sapiens]	21.4	10.94	-0.685	275	6	68
808	4	20544168	NP_005314.2	histone H1t [Homo sapiens]	22	11.71	-0.676	114	3	27
808	5	4885373	NP_005316.1	histone H1.1 [Homo sapiens]	21.8	10.99	-0.746	114	3	27
809	1	4503987	NP_003869.1	gamma-glutamyl hydrolase precursor [Homo sapiens]	36	7.11	-0.092	291	7	44
810	1	19913424	NP_001681.2	V-type proton ATPase catalytic subunit A [Homo sapiens]	68.3	5.51	-0.186	289	7	24
811	1	15431306	NP_150644.1	60S ribosomal protein L8 [Homo sapiens]	28	11.03	-0.528	283	7	27
811	2	4506663	NP_000964.1	60S ribosomal protein L8 [Homo sapiens]	28	11.03	-0.528	283	7	27
812	1	157388900	NP_060283.3	inositol monophosphatase 3 [Homo sapiens]	38.7	6.86	-0.092	283	7	16
[truncated: 1,981 more rows]

## Sheet: Peptide level data
Group	Group Rank	peptide match	Protein	m/z	Mr(exp)	Mr(thr)	ppm	charge	miss	score	Expect value	match rank	sequence	peptide match
1	1	K.AEGPGLSR.T	gi|116063573|ref|NP_001447.2| filamin-A isoform 1 [Homo sapiens]	393.709	785.404	785.403	1.73	2	0	27	0.061	1	AEGPGLSR	K.AEGPGLSR.T
1	1	K.AEISFEDR.K	gi|116063573|ref|NP_001447.2| filamin-A isoform 1 [Homo sapiens]	483.731	965.447	965.445	2.09	2	0	34	0.011	1	AEISFEDR	K.AEISFEDR.K
1	1	K.AEISFEDRK.D	gi|116063573|ref|NP_001447.2| filamin-A isoform 1 [Homo sapiens]	547.779	1093.54	1093.54	2.47	2	1	24	0.15	1	AEISFEDRK	K.AEISFEDRK.D
1	1	K.AFGPGLQGGSAGSPAR.F	gi|116063573|ref|NP_001447.2| filamin-A isoform 1 [Homo sapiens]	715.365	1428.72	1428.71	2.86	2	0	73	1.9e-06	1	AFGPGLQGGSAGSPAR	K.AFGPGLQGGSAGSPAR.F
1	1	K.AGNNMLLVGVHGPR.T	gi|116063573|ref|NP_001447.2| filamin-A isoform 1 [Homo sapiens]	478.928	1433.76	1433.76	4.03	3	0	48	0.00058	1	AGNNMLLVGVHGPR	K.AGNNMLLVGVHGPR.T
1	1	K.AGNNMLLVGVHGPR.T + Oxidation (M)	gi|116063573|ref|NP_001447.2| filamin-A isoform 1 [Homo sapiens]	484.258	1449.75	1449.75	1.51	3	0	54	0.00018	1	AGNNMLLVGVHGPR	K.AGNNMLLVGVHGPR.T + Oxidation (M)
1	1	K.AGVAPLQVK.V	gi|116063573|ref|NP_001447.2| filamin-A isoform 1 [Homo sapiens]	441.775	881.536	881.533	2.74	2	0	29	0.0093	1	AGVAPLQVK	K.AGVAPLQVK.V
1	1	K.AHVVPCFDASK.V	gi|116063573|ref|NP_001447.2| filamin-A isoform 1 [Homo sapiens]	615.803	1229.59	1229.59	3.35	2	0	29	0.042	1	AHVVPCFDASK	K.AHVVPCFDASK.V
1	1	K.AIVDGNLK.L	gi|116063573|ref|NP_001447.2| filamin-A isoform 1 [Homo sapiens]	415.244	828.473	828.471	2.71	2	0	24	0.14	1	AIVDGNLK	K.AIVDGNLK.L
1	1	K.ARGPGLEK.T	gi|116063573|ref|NP_001447.2| filamin-A isoform 1 [Homo sapiens]	414.242	826.469	826.466	3.65	2	1	17	0.37	1	ARGPGLEK	K.ARGPGLEK.T
1	1	K.ASGPGLNTTGVPASLPVEFTIDAK.D	gi|116063573|ref|NP_001447.2| filamin-A isoform 1 [Homo sapiens]	1171.63	2341.24	2341.22	9.74	2	0	78	3.1e-07	1	ASGPGLNTTGVPASLPVEFTIDAK	K.ASGPGLNTTGVPASLPVEFTIDAK.D
1	1	K.ATCAPQHGAPGPGPADASK.V	gi|116063573|ref|NP_001447.2| filamin-A isoform 1 [Homo sapiens]	597.284	1788.83	1788.82	4.12	3	0	42	0.0015	1	ATCAPQHGAPGPGPADASK	K.ATCAPQHGAPGPGPADASK.V
1	1	K.DAGEGGLSLAIEGPSK.A	gi|116063573|ref|NP_001447.2| filamin-A isoform 1 [Homo sapiens]	750.883	1499.75	1499.75	2.89	2	0	92	2.6e-08	1	DAGEGGLSLAIEGPSK	K.DAGEGGLSLAIEGPSK.A
1	1	K.DAGEGLLAVQITDPEGKPK.K	gi|116063573|ref|NP_001447.2| filamin-A isoform 1 [Homo sapiens]	969.519	1937.02	1937.01	6.38	2	0	86	4.9e-08	1	DAGEGLLAVQITDPEGKPK	K.DAGEGLLAVQITDPEGKPK.K
1	1	K.DGSCGVAYVVQEPGDYEVSVK.F	gi|116063573|ref|NP_001447.2| filamin-A isoform 1 [Homo sapiens]	1129.53	2257.05	2257.02	10.7	2	0	75	7.9e-07	1	DGSCGVAYVVQEPGDYEVSVK	K.DGSCGVAYVVQEPGDYEVSVK.F
1	1	K.DKGEYTLVVK.W	gi|116063573|ref|NP_001447.2| filamin-A isoform 1 [Homo sapiens]	576.321	1150.63	1150.62	2.65	2	1	48	0.0005	1	DKGEYTLVVK	K.DKGEYTLVVK.W
1	1	K.ETGEHLVHVK.K	gi|116063573|ref|NP_001447.2| filamin-A isoform 1 [Homo sapiens]	574.808	1147.6	1147.6	2.37	2	0	28	0.07	1	ETGEHLVHVK	K.ETGEHLVHVK.K
1	1	K.FADQHVPGSPFSVK.V	gi|116063573|ref|NP_001447.2| filamin-A isoform 1 [Homo sapiens]	505.926	1514.76	1514.75	3.18	3	0	34	0.014	1	FADQHVPGSPFSVK	K.FADQHVPGSPFSVK.V
1	1	K.FNEEHIPDSPFVVPVASPSGDAR.R	gi|116063573|ref|NP_001447.2| filamin-A isoform 1 [Homo sapiens]	823.074	2466.2	2466.18	7.51	3	0	38	0.0043	1	FNEEHIPDSPFVVPVASPSGDAR	K.FNEEHIPDSPFVVPVASPSGDAR.R
1	1	K.FNGTHIPGSPFK.I	gi|116063573|ref|NP_001447.2| filamin-A isoform 1 [Homo sapiens]	434.561	1300.66	1300.66	2.67	3	0	26	0.092	1	FNGTHIPGSPFK	K.FNGTHIPGSPFK.I
1	1	K.FTVETR.G	gi|116063573|ref|NP_001447.2| filamin-A isoform 1 [Homo sapiens]	376.701	751.388	751.386	2.51	2	0	26	0.094	1	FTVETR	K.FTVETR.G
1	1	K.GAGSGELKVTVK.G	gi|116063573|ref|NP_001447.2| filamin-A isoform 1 [Homo sapiens]	573.332	1144.65	1144.65	3.89	2	1	27	0.061	1	GAGSGELKVTVK	K.GAGSGELKVTVK.G
1	1	K.GKLDVQFSGLTK.G	gi|116063573|ref|NP_001447.2| filamin-A isoform 1 [Homo sapiens]	646.867	1291.72	1291.71	4.62	2	1	40	0.0026	1	GKLDVQFSGLTK	K.GKLDVQFSGLTK.G
1	1	K.GLVEPVDVVDNADGTQTVNYVPSR.E	gi|116063573|ref|NP_001447.2| filamin-A isoform 1 [Homo sapiens]	1272.65	2543.28	2543.25	10.1	2	0	114	1e-10	1	GLVEPVDVVDNADGTQTVNYVPSR	K.GLVEPVDVVDNADGTQTVNYVPSR.E
1	1	K.HTAMVSWGGVSIPNSPFR.V + Oxidation (M)	gi|116063573|ref|NP_001447.2| filamin-A isoform 1 [Homo sapiens]	653.658	1957.95	1957.95	2.92	3	0	20	0.32	1	HTAMVSWGGVSIPNSPFR	K.HTAMVSWGGVSIPNSPFR.V + Oxidation (M)
1	1	K.IECDDKGDGSCDVR.Y	gi|116063573|ref|NP_001447.2| filamin-A isoform 1 [Homo sapiens]	542.557	1624.65	1624.65	2.68	3	1	36	0.0011	1	IECDDKGDGSCDVR	K.IECDDKGDGSCDVR.Y
1	1	K.IKVSGLGEK.V	gi|116063573|ref|NP_001447.2| filamin-A isoform 1 [Homo sapiens]	465.786	929.557	929.555	2.4	2	1	23	0.12	1	IKVSGLGEK	K.IKVSGLGEK.V
1	1	K.IPEISIQDMTAQVTSPSGK.T	gi|116063573|ref|NP_001447.2| filamin-A isoform 1 [Homo sapiens]	1001.52	2001.02	2001.01	7.28	2	0	95	9.2e-09	1	IPEISIQDMTAQVTSPSGK	K.IPEISIQDMTAQVTSPSGK.T
1	1	K.IPEISIQDMTAQVTSPSGK.T + Oxidation (M)	gi|116063573|ref|NP_001447.2| filamin-A isoform 1 [Homo sapiens]	1009.52	2017.02	2017	9.98	2	0	85	9.8e-08	1	IPEISIQDMTAQVTSPSGK	K.IPEISIQDMTAQVTSPSGK.T + Oxidation (M)
1	1	K.IQQNTFTR.W	gi|116063573|ref|NP_001447.2| filamin-A isoform 1 [Homo sapiens]	504.269	1006.52	1006.52	3.25	2	0	36	0.011	1	IQQNTFTR	K.IQQNTFTR.W
1	1	K.IVGPSGAAVPCKVEPGLGADNSVVR.F	gi|116063573|ref|NP_001447.2| filamin-A isoform 1 [Homo sapiens]	817.107	2448.3	2448.28	7.5	3	1	33	0.0068	1	IVGPSGAAVPCKVEPGLGADNSVVR	K.IVGPSGAAVPCKVEPGLGADNSVVR.F
1	1	K.KGEITGEVR.M	gi|116063573|ref|NP_001447.2| filamin-A isoform 1 [Homo sapiens]	494.776	987.538	987.535	2.65	2	1	49	0.00073	1	KGEITGEVR	K.KGEITGEVR.M
1	1	K.KIQQNTFTR.W	gi|116063573|ref|NP_001447.2| filamin-A isoform 1 [Homo sapiens]	568.317	1134.62	1134.61	4.35	2	1	40	0.0037	1	KIQQNTFTR	K.KIQQNTFTR.W
1	1	K.LDVQFSGLTK.G	gi|116063573|ref|NP_001447.2| filamin-A isoform 1 [Homo sapiens]	554.308	1106.6	1106.6	3.38	2	0	55	0.0001	1	LDVQFSGLTK	K.LDVQFSGLTK.G
1	1	K.LKPGAPLRPK.L	gi|116063573|ref|NP_001447.2| filamin-A isoform 1 [Homo sapiens]	359.57	1075.69	1075.69	2.27	3	0	25	0.0034	1	LKPGAPLRPK	K.LKPGAPLRPK.L
1	1	K.LPQLPITNFSR.D	gi|116063573|ref|NP_001447.2| filamin-A isoform 1 [Homo sapiens]	643.371	1284.73	1284.72	6.33	2	0	51	0.00017	1	LPQLPITNFSR	K.LPQLPITNFSR.D
1	1	K.LQVEPAVDTSGVQCYGPGIEGQGVFR.E	gi|116063573|ref|NP_001447.2| filamin-A isoform 1 [Homo sapiens]	921.791	2762.35	2762.33	6.91	3	0	94	1e-08	1	LQVEPAVDTSGVQCYGPGIEGQGVFR	K.LQVEPAVDTSGVQCYGPGIEGQGVFR.E
1	1	K.LVSIDSK.A	gi|116063573|ref|NP_001447.2| filamin-A isoform 1 [Homo sapiens]	381.224	760.434	760.433	1.87	2	0	27	0.1	1	LVSIDSK	K.LVSIDSK.A
1	1	K.MDCQECPEGYR.V	gi|116063573|ref|NP_001447.2| filamin-A isoform 1 [Homo sapiens]	722.771	1443.53	1443.52	4.56	2	0	45	3.4e-05	1	MDCQECPEGYR	K.MDCQECPEGYR.V
1	1	K.MDCQECPEGYR.V + Oxidation (M)	gi|116063573|ref|NP_001447.2| filamin-A isoform 1 [Homo sapiens]	730.769	1459.52	1459.52	4.06	2	0	63	4.5e-07	1	MDCQECPEGYR	K.MDCQECPEGYR.V + Oxidation (M)
1	1	K.NGQHVASSPIPVVISQSEIGDASR.V	gi|116063573|ref|NP_001447.2| filamin-A isoform 1 [Homo sapiens]	816.757	2447.25	2447.24	3.58	3	0	60	2.2e-05	1	NGQHVASSPIPVVISQSEIGDASR	K.NGQHVASSPIPVVISQSEIGDASR.V
1	1	K.RAEFTVETR.S	gi|116063573|ref|NP_001447.2| filamin-A isoform 1 [Homo sapiens]	370.197	1107.57	1107.57	1.45	3	1	20	0.4	1	RAEFTVETR	K.RAEFTVETR.S
1	1	K.RIANLQTDLSDGLR.L	gi|116063573|ref|NP_001447.2| filamin-A isoform 1 [Homo sapiens]	524.623	1570.85	1570.84	2.7	3	1	23	0.15	1	RIANLQTDLSDGLR	K.RIANLQTDLSDGLR.L
1	1	K.SPFEVYVDK.S	gi|116063573|ref|NP_001447.2| filamin-A isoform 1 [Homo sapiens]	542.273	1082.53	1082.53	2.93	2	0	47	0.00081	1	SPFEVYVDK	K.SPFEVYVDK.S
1	1	K.SPFSVAVSPSLDLSK.I	gi|116063573|ref|NP_001447.2| filamin-A isoform 1 [Homo sapiens]	767.417	1532.82	1532.81	7.21	2	0	87	5.9e-08	1	SPFSVAVSPSLDLSK	K.SPFSVAVSPSLDLSK.I
1	1	K.SSFTVDCSK.A	gi|116063573|ref|NP_001447.2| filamin-A isoform 1 [Homo sapiens]	515.731	1029.45	1029.44	2.7	2	0	34	0.0033	1	SSFTVDCSK	K.SSFTVDCSK.A
1	1	K.TGVAVNKPAEFTVDAK.H	gi|116063573|ref|NP_001447.2| filamin-A isoform 1 [Homo sapiens]	823.946	1645.88	1645.87	5.78	2	0	54	0.00012	1	TGVAVNKPAEFTVDAK	K.TGVAVNKPAEFTVDAK.H
1	1	K.THEAEIVEGENHTYCIR.F	gi|116063573|ref|NP_001447.2| filamin-A isoform 1 [Homo sapiens]	686.653	2056.94	2056.93	4.14	3	0	23	0.11	1	THEAEIVEGENHTYCIR	K.THEAEIVEGENHTYCIR.F
1	1	K.VAQPTITDNK.D	gi|116063573|ref|NP_001447.2| filamin-A isoform 1 [Homo sapiens]	543.794	1085.57	1085.57	1.52	2	0	35	0.012	1	VAQPTITDNK	K.VAQPTITDNK.D
1	1	K.VAQPTITDNKDGTVTVR.Y	gi|116063573|ref|NP_001447.2| filamin-A isoform 1 [Homo sapiens]	907.989	1813.96	1813.95	5.28	2	1	66	5.4e-06	1	VAQPTITDNKDGTVTVR	K.VAQPTITDNKDGTVTVR.Y
1	1	K.VDINTEDLEDGTCR.V	gi|116063573|ref|NP_001447.2| filamin-A isoform 1 [Homo sapiens]	818.862	1635.71	1635.7	2.79	2	0	104	4.2e-10	1	VDINTEDLEDGTCR	K.VDINTEDLEDGTCR.V
1	1	K.VDVGKDQEFTVK.S	gi|116063573|ref|NP_001447.2| filamin-A isoform 1 [Homo sapiens]	455.574	1363.7	1363.7	1.87	3	1	24	0.16	1	VDVGKDQEFTVK	K.VDVGKDQEFTVK.S
1	1	K.VEPGLGADNSVVR.F	gi|116063573|ref|NP_001447.2| filamin-A isoform 1 [Homo sapiens]	656.849	1311.68	1311.68	3.66	2	0	65	1.2e-05	1	VEPGLGADNSVVR	K.VEPGLGADNSVVR.F
1	1	K.VGSAADIPINISETDLSLLTATVVPPSGR.E	gi|116063573|ref|NP_001447.2| filamin-A isoform 1 [Homo sapiens]	965.193	2892.56	2892.54	4.21	3	0	23	0.038	1	VGSAADIPINISETDLSLLTATVVPPSGR	K.VGSAADIPINISETDLSLLTATVVPPSGR.E
1	1	K.VKAFGPGLQGGSAGSPAR.F	gi|116063573|ref|NP_001447.2| filamin-A isoform 1 [Homo sapiens]	552.964	1655.87	1655.87	-2.77	3	1	23	0.15	1	VKAFGPGLQGGSAGSPAR	K.VKAFGPGLQGGSAGSPAR.F
1	1	K.VKVLPTHDASK.V	gi|116063573|ref|NP_001447.2| filamin-A isoform 1 [Homo sapiens]	398.9	1193.68	1193.68	0.27	3	1	20	0.17	1	VKVLPTHDASK	K.VKVLPTHDASK.V
1	1	K.VLPTHDASK.V	gi|116063573|ref|NP_001447.2| filamin-A isoform 1 [Homo sapiens]	484.265	966.516	966.513	2.79	2	0	24	0.12	1	VLPTHDASK	K.VLPTHDASK.V
1	1	K.VNQPASFAVSLNGAK.G	gi|116063573|ref|NP_001447.2| filamin-A isoform 1 [Homo sapiens]	751.905	1501.79	1501.79	4.01	2	0	76	9.8e-07	1	VNQPASFAVSLNGAK	K.VNQPASFAVSLNGAK.G
1	1	K.VPVHDVTDASK.V	gi|116063573|ref|NP_001447.2| filamin-A isoform 1 [Homo sapiens]	584.305	1166.6	1166.59	2.15	2	0	48	0.00062	1	VPVHDVTDASK	K.VPVHDVTDASK.V
1	1	K.VTAQGPGLEPSGNIANK.T	gi|116063573|ref|NP_001447.2| filamin-A isoform 1 [Homo sapiens]	826.938	1651.86	1651.85	5.36	2	0	73	1.7e-06	1	VTAQGPGLEPSGNIANK	K.VTAQGPGLEPSGNIANK.T
1	1	K.VTVLFAGQHIAK.S	gi|116063573|ref|NP_001447.2| filamin-A isoform 1 [Homo sapiens]	642.379	1282.74	1282.74	2.92	2	0	67	2.9e-06	1	VTVLFAGQHIAK	K.VTVLFAGQHIAK.S
1	1	K.WGDEHIPGSPYR.V	gi|116063573|ref|NP_001447.2| filamin-A isoform 1 [Homo sapiens]	707.333	1412.65	1412.65	2.86	2	0	32	0.018	1	WGDEHIPGSPYR	K.WGDEHIPGSPYR.V
1	1	K.YGGDEIPFSPYR.V	gi|116063573|ref|NP_001447.2| filamin-A isoform 1 [Homo sapiens]	700.831	1399.65	1399.64	4.37	2	0	37	0.0046	1	YGGDEIPFSPYR	K.YGGDEIPFSPYR.V
1	1	K.YGGPYHIGGSPFK.A	gi|116063573|ref|NP_001447.2| filamin-A isoform 1 [Homo sapiens]	690.344	1378.67	1378.67	4.67	2	0	70	3.9e-06	1	YGGPYHIGGSPFK	K.YGGPYHIGGSPFK.A
1	1	K.YGGQPVPNFPSK.L	gi|116063573|ref|NP_001447.2| filamin-A isoform 1 [Homo sapiens]	645.83	1289.65	1289.64	3.82	2	0	57	8.8e-05	1	YGGQPVPNFPSK	K.YGGQPVPNFPSK.L
1	1	K.YNEQHVPGSPFTAR.V	gi|116063573|ref|NP_001447.2| filamin-A isoform 1 [Homo sapiens]	534.929	1601.76	1601.76	3.53	3	0	43	0.0017	1	YNEQHVPGSPFTAR	K.YNEQHVPGSPFTAR.V
1	1	K.YTPVQQGPVGVNVTYGGDPIPK.S	gi|116063573|ref|NP_001447.2| filamin-A isoform 1 [Homo sapiens]	1143.6	2285.19	2285.17	10.8	2	0	86	3.9e-08	1	YTPVQQGPVGVNVTYGGDPIPK	K.YTPVQQGPVGVNVTYGGDPIPK.S
1	1	K.YVICVR.F	gi|116063573|ref|NP_001447.2| filamin-A isoform 1 [Homo sapiens]	405.222	808.429	808.427	2.57	2	0	22	0.22	1	YVICVR	K.YVICVR.F
1	1	R.AEAGVPAEFSIWTR.E	gi|116063573|ref|NP_001447.2| filamin-A isoform 1 [Homo sapiens]	767.393	1532.77	1532.76	6.35	2	0	64	1.8e-05	1	AEAGVPAEFSIWTR	R.AEAGVPAEFSIWTR.E
1	1	R.AEFTVETR.S	gi|116063573|ref|NP_001447.2| filamin-A isoform 1 [Homo sapiens]	476.741	951.468	951.466	2.45	2	0	38	0.0059	1	AEFTVETR	R.AEFTVETR.S
1	1	R.AGGPGLER.A	gi|116063573|ref|NP_001447.2| filamin-A isoform 1 [Homo sapiens]	378.704	755.394	755.393	1.96	2	0	64	1.1e-05	1	AGGPGLER	R.AGGPGLER.A
1	1	R.AGQSAAGAAPGGGVDTR.D	gi|116063573|ref|NP_001447.2| filamin-A isoform 1 [Homo sapiens]	721.855	1441.69	1441.69	2.4	2	0	93	1.7e-08	1	AGQSAAGAAPGGGVDTR	R.AGQSAAGAAPGGGVDTR.D
1	1	R.ALTQTGGPHVK.A	gi|116063573|ref|NP_001447.2| filamin-A isoform 1 [Homo sapiens]	554.81	1107.61	1107.6	1.27	2	0	22	0.19	1	ALTQTGGPHVK	R.ALTQTGGPHVK.A
1	1	R.ANLPQSFQVDTSK.A	gi|116063573|ref|NP_001447.2| filamin-A isoform 1 [Homo sapiens]	717.868	1433.72	1433.72	4.09	2	0	69	4.6e-06	1	ANLPQSFQVDTSK	R.ANLPQSFQVDTSK.A
1	1	R.APSVANVGSHCDLSLK.I	gi|116063573|ref|NP_001447.2| filamin-A isoform 1 [Homo sapiens]	552.28	1653.82	1653.81	1.86	3	0	18	0.59	1	APSVANVGSHCDLSLK	R.APSVANVGSHCDLSLK.I
1	1	R.AWGPGLEGGVVGK.S	gi|116063573|ref|NP_001447.2| filamin-A isoform 1 [Homo sapiens]	613.833	1225.65	1225.65	4.44	2	0	41	0.0024	1	AWGPGLEGGVVGK	R.AWGPGLEGGVVGK.S
1	1	R.AYGPGIEPTGNMVK.K	gi|116063573|ref|NP_001447.2| filamin-A isoform 1 [Homo sapiens]	717.363	1432.71	1432.7	6.7	2	0	42	0.0023	1	AYGPGIEPTGNMVK	R.AYGPGIEPTGNMVK.K
1	1	R.AYGPGIEPTGNMVK.K + Oxidation (M)	gi|116063573|ref|NP_001447.2| filamin-A isoform 1 [Homo sapiens]	725.358	1448.7	1448.7	2.97	2	0	44	0.0014	1	AYGPGIEPTGNMVK	R.AYGPGIEPTGNMVK.K + Oxidation (M)
1	1	R.DAGYGGLSLSIEGPSK.V	gi|116063573|ref|NP_001447.2| filamin-A isoform 1 [Homo sapiens]	775.893	1549.77	1549.76	5.15	2	0	63	1.8e-05	1	DAGYGGLSLSIEGPSK	R.DAGYGGLSLSIEGPSK.V
1	1	R.DAPQDFHPDR.V	gi|116063573|ref|NP_001447.2| filamin-A isoform 1 [Homo sapiens]	599.27	1196.53	1196.52	4.21	2	0	38	0.0029	1	DAPQDFHPDR	R.DAPQDFHPDR.V
1	1	R.DVDIIDHHDNTYTVK.Y	gi|116063573|ref|NP_001447.2| filamin-A isoform 1 [Homo sapiens]	892.931	1783.85	1783.84	5.49	2	0	53	0.00017	1	DVDIIDHHDNTYTVK	R.DVDIIDHHDNTYTVK.Y
1	1	R.EAGAGGLAIAVEGPSK.A	gi|116063573|ref|NP_001447.2| filamin-A isoform 1 [Homo sapiens]	713.884	1425.75	1425.75	4.52	2	0	97	6.8e-09	1	EAGAGGLAIAVEGPSK	R.EAGAGGLAIAVEGPSK.A
1	1	R.EATTEFSVDAR.A	gi|116063573|ref|NP_001447.2| filamin-A isoform 1 [Homo sapiens]	613.29	1224.57	1224.56	3.18	2	0	74	1.1e-06	1	EATTEFSVDAR	R.EATTEFSVDAR.A
1	1	R.EGPYSISVLYGDEEVPR.S	gi|116063573|ref|NP_001447.2| filamin-A isoform 1 [Homo sapiens]	955.47	1908.93	1908.91	8.12	2	0	67	7.1e-06	1	EGPYSISVLYGDEEVPR	R.EGPYSISVLYGDEEVPR.S
1	1	R.ENGVYLIDVK.F	gi|116063573|ref|NP_001447.2| filamin-A isoform 1 [Homo sapiens]	575.313	1148.61	1148.61	4.18	2	0	46	0.00081	1	ENGVYLIDVK	R.ENGVYLIDVK.F
1	1	R.FGGEHVPNSPFQVTALAGDQPSVQPPLR.S	gi|116063573|ref|NP_001447.2| filamin-A isoform 1 [Homo sapiens]	982.511	2944.51	2944.48	9.18	3	0	35	0.0051	1	FGGEHVPNSPFQVTALAGDQPSVQPPLR	R.FGGEHVPNSPFQVTALAGDQPSVQPPLR.S
1	1	R.FTIDTK.G	gi|116063573|ref|NP_001447.2| filamin-A isoform 1 [Homo sapiens]	362.699	723.383	723.38	3.01	2	0	17	0.64	1	FTIDTK	R.FTIDTK.G
1	1	R.FVPAEMGTHTVSVK.Y	gi|116063573|ref|NP_001447.2| filamin-A isoform 1 [Homo sapiens]	751.889	1501.76	1501.76	1.99	2	0	70	4.2e-06	1	FVPAEMGTHTVSVK	R.FVPAEMGTHTVSVK.Y
1	1	R.FVPAEMGTHTVSVK.Y + Oxidation (M)	gi|116063573|ref|NP_001447.2| filamin-A isoform 1 [Homo sapiens]	759.889	1517.76	1517.75	5.97	2	0	45	0.0012	1	FVPAEMGTHTVSVK	R.FVPAEMGTHTVSVK.Y + Oxidation (M)
1	1	R.GAGTGGLGLAVEGPSEAK.M	gi|116063573|ref|NP_001447.2| filamin-A isoform 1 [Homo sapiens]	785.911	1569.81	1569.8	4.7	2	0	79	5.1e-07	1	GAGTGGLGLAVEGPSEAK	R.GAGTGGLGLAVEGPSEAK.M
1	1	R.IANLQTDLSDGLR.L	gi|116063573|ref|NP_001447.2| filamin-A isoform 1 [Homo sapiens]	708.382	1414.75	1414.74	5.76	2	0	94	1.5e-08	1	IANLQTDLSDGLR	R.IANLQTDLSDGLR.L
1	1	R.KDGSCGVAYVVQEPGDYEVSVK.F	gi|116063573|ref|NP_001447.2| filamin-A isoform 1 [Homo sapiens]	796.05	2385.13	2385.12	4.69	3	1	25	0.076	1	KDGSCGVAYVVQEPGDYEVSVK	R.KDGSCGVAYVVQEPGDYEVSVK.F
1	1	R.LIALLEVLSQK.K	gi|116063573|ref|NP_001447.2| filamin-A isoform 1 [Homo sapiens]	613.892	1225.77	1225.76	3.45	2	0	68	8.6e-07	1	LIALLEVLSQK	R.LIALLEVLSQK.K
1	1	R.LIALLEVLSQK.R	gi|116063573|ref|NP_001447.2| filamin-A isoform 1 [Homo sapiens]	613.893	1225.77	1225.76	5.44	2	0	69	5.2e-07	1	LIALLEVLSQK	R.LIALLEVLSQK.R
1	1	R.LIALLEVLSQKK.M	gi|116063573|ref|NP_001447.2| filamin-A isoform 1 [Homo sapiens]	677.94	1353.87	1353.86	5.03	2	1	56	2.2e-06	1	LIALLEVLSQKK	R.LIALLEVLSQKK.M
1	1	R.LLGWIQNK.L	gi|116063573|ref|NP_001447.2| filamin-A isoform 1 [Homo sapiens]	486.288	970.562	970.56	2.25	2	0	46	0.0007	1	LLGWIQNK	R.LLGWIQNK.L
1	1	R.LSPFMADIR.D	gi|116063573|ref|NP_001447.2| filamin-A isoform 1 [Homo sapiens]	525.278	1048.54	1048.54	3.64	2	0	26	0.12	1	LSPFMADIR	R.LSPFMADIR.D
1	1	R.LSPFMADIR.D + Oxidation (M)	gi|116063573|ref|NP_001447.2| filamin-A isoform 1 [Homo sapiens]	533.277	1064.54	1064.53	5.61	2	0	18	0.69	1	LSPFMADIR	R.LSPFMADIR.D + Oxidation (M)
1	1	R.LTVSSLQESGLK.V	gi|116063573|ref|NP_001447.2| filamin-A isoform 1 [Homo sapiens]	631.356	1260.7	1260.69	3.55	2	0	58	5e-05	1	LTVSSLQESGLK	R.LTVSSLQESGLK.V
1	1	R.LTVSSLQESGLKVNQPASFAVSLNGAK.G	gi|116063573|ref|NP_001447.2| filamin-A isoform 1 [Homo sapiens]	915.838	2744.49	2744.47	7.32	3	1	54	3e-05	1	LTVSSLQESGLKVNQPASFAVSLNGAK	R.LTVSSLQESGLKVNQPASFAVSLNGAK.G
1	1	R.LVSNHSLHETSSVFVDSLTK.A	gi|116063573|ref|NP_001447.2| filamin-A isoform 1 [Homo sapiens]	734.05	2199.13	2199.12	4.73	3	0	73	1.4e-06	1	LVSNHSLHETSSVFVDSLTK	R.LVSNHSLHETSSVFVDSLTK.A
1	1	R.LYSVSYLLK.D	gi|116063573|ref|NP_001447.2| filamin-A isoform 1 [Homo sapiens]	543.318	1084.62	1084.62	4.93	2	0	34	0.011	1	LYSVSYLLK	R.LYSVSYLLK.D
1	1	R.NDNDTFTVK.Y	gi|116063573|ref|NP_001447.2| filamin-A isoform 1 [Homo sapiens]	527.248	1052.48	1052.48	2.95	2	0	33	0.014	1	NDNDTFTVK	R.NDNDTFTVK.Y
1	1	R.NGHVGISFVPK.E	gi|116063573|ref|NP_001447.2| filamin-A isoform 1 [Homo sapiens]	385.55	1153.63	1153.62	2.44	3	0	38	0.0043	1	NGHVGISFVPK	R.NGHVGISFVPK.E
1	1	R.QMQLENVSVALEFLDR.E + Oxidation (M)	gi|116063573|ref|NP_001447.2| filamin-A isoform 1 [Homo sapiens]	954.484	1906.95	1906.95	3.67	2	0	42	0.002	1	QMQLENVSVALEFLDR	R.QMQLENVSVALEFLDR.E + Oxidation (M)
1	1	R.RLTVSSLQESGLK.V	gi|116063573|ref|NP_001447.2| filamin-A isoform 1 [Homo sapiens]	709.407	1416.8	1416.79	3.74	2	1	56	4.9e-05	1	RLTVSSLQESGLK	R.RLTVSSLQESGLK.V
1	1	R.SAGQGEVLVYVEDPAGHQEEAK.V	gi|116063573|ref|NP_001447.2| filamin-A isoform 1 [Homo sapiens]	771.709	2312.1	2312.09	5.34	3	0	64	8.5e-06	1	SAGQGEVLVYVEDPAGHQEEAK	R.SAGQGEVLVYVEDPAGHQEEAK.V
1	1	R.SPFEVK.V	gi|116063573|ref|NP_001447.2| filamin-A isoform 1 [Homo sapiens]	353.693	705.371	705.37	2.15	2	0	34	0.02	1	SPFEVK	R.SPFEVK.V
1	1	R.SPYTVTVGQACNPSACR.A	gi|116063573|ref|NP_001447.2| filamin-A isoform 1 [Homo sapiens]	934.429	1866.84	1866.84	4.39	2	0	91	1.5e-08	1	SPYTVTVGQACNPSACR	R.SPYTVTVGQACNPSACR.A
1	1	R.TFSVWYVPEVTGTHK.V	gi|116063573|ref|NP_001447.2| filamin-A isoform 1 [Homo sapiens]	584.3	1749.88	1749.87	3.03	3	0	38	0.0062	1	TFSVWYVPEVTGTHK	R.TFSVWYVPEVTGTHK.V
1	1	R.TGVELGKPTHFTVNAK.A	gi|116063573|ref|NP_001447.2| filamin-A isoform 1 [Homo sapiens]	566.979	1697.91	1697.91	2.9	3	0	27	0.047	1	TGVELGKPTHFTVNAK	R.TGVELGKPTHFTVNAK.A
1	1	R.TPCEEILVK.H	gi|116063573|ref|NP_001447.2| filamin-A isoform 1 [Homo sapiens]	544.788	1087.56	1087.56	3.7	2	0	53	0.00024	1	TPCEEILVK	R.TPCEEILVK.H
1	1	R.VANPSGNLTETYVQDR.G	gi|116063573|ref|NP_001447.2| filamin-A isoform 1 [Homo sapiens]	882.437	1762.86	1762.85	5.69	2	0	100	3.4e-09	1	VANPSGNLTETYVQDR	R.VANPSGNLTETYVQDR.G
1	1	R.VHGPGIQSGTTNKPNK.F	gi|116063573|ref|NP_001447.2| filamin-A isoform 1 [Homo sapiens]	817.938	1633.86	1633.85	5.38	2	0	38	0.0052	1	VHGPGIQSGTTNKPNK	R.VHGPGIQSGTTNKPNK.F
1	1	R.VKESITR.R	gi|116063573|ref|NP_001447.2| filamin-A isoform 1 [Homo sapiens]	416.749	831.484	831.481	2.89	2	1	19	0.44	1	VKESITR	R.VKESITR.R
1	1	R.VKETADFK.V	gi|116063573|ref|NP_001447.2| filamin-A isoform 1 [Homo sapiens]	469.255	936.495	936.492	3.49	2	1	43	0.0015	1	VKETADFK	R.VKETADFK.V
1	1	R.VKVEPSHDASK.V	gi|116063573|ref|NP_001447.2| filamin-A isoform 1 [Homo sapiens]	399.548	1195.62	1195.62	1.78	3	1	47	0.00062	1	VKVEPSHDASK	R.VKVEPSHDASK.V
1	1	R.VNVGAGSHPNK.V	gi|116063573|ref|NP_001447.2| filamin-A isoform 1 [Homo sapiens]	540.285	1078.56	1078.55	3.64	2	0	63	2.4e-05	1	VNVGAGSHPNK	R.VNVGAGSHPNK.V
1	1	R.VQVQDNEGCPVEALVK.D	gi|116063573|ref|NP_001447.2| filamin-A isoform 1 [Homo sapiens]	892.952	1783.89	1783.88	7.16	2	0	92	2e-08	1	VQVQDNEGCPVEALVK	R.VQVQDNEGCPVEALVK.D
1	1	R.VSGQGLHEGHTFEPAEFIIDTR.D	gi|116063573|ref|NP_001447.2| filamin-A isoform 1 [Homo sapiens]	814.072	2439.2	2439.18	5.58	3	0	41	0.0021	1	VSGQGLHEGHTFEPAEFIIDTR	R.VSGQGLHEGHTFEPAEFIIDTR.D
1	1	R.VTYCPTEPGNYIINIK.F	gi|116063573|ref|NP_001447.2| filamin-A isoform 1 [Homo sapiens]	941.482	1880.95	1880.93	7.9	2	0	42	0.0021	1	VTYCPTEPGNYIINIK	R.VTYCPTEPGNYIINIK.F
1	1	R.VTYTPMAPGSYLISIK.Y	gi|116063573|ref|NP_001447.2| filamin-A isoform 1 [Homo sapiens]	870.972	1739.93	1739.92	7.41	2	0	53	0.00013	1	VTYTPMAPGSYLISIK	R.VTYTPMAPGSYLISIK.Y
1	1	R.VTYTPMAPGSYLISIK.Y + Oxidation (M)	gi|116063573|ref|NP_001447.2| filamin-A isoform 1 [Homo sapiens]	878.969	1755.92	1755.91	6.48	2	0	56	8e-05	1	VTYTPMAPGSYLISIK	R.VTYTPMAPGSYLISIK.Y + Oxidation (M)
1	1	R.YAPSEAGLHEMDIR.Y	gi|116063573|ref|NP_001447.2| filamin-A isoform 1 [Homo sapiens]	794.876	1587.74	1587.74	2.06	2	0	48	0.00044	1	YAPSEAGLHEMDIR	R.YAPSEAGLHEMDIR.Y
1	1	R.YAPSEAGLHEMDIR.Y + Oxidation (M)	gi|116063573|ref|NP_001447.2| filamin-A isoform 1 [Homo sapiens]	802.877	1603.74	1603.73	6.35	2	0	41	0.0021	1	YAPSEAGLHEMDIR	R.YAPSEAGLHEMDIR.Y + Oxidation (M)
1	1	R.YTILIK.Y	gi|116063573|ref|NP_001447.2| filamin-A isoform 1 [Homo sapiens]	375.743	749.472	749.469	4.51	2	0	18	0.098	1	YTILIK	R.YTILIK.Y
1	2	K.AEGPGLSR.T	gi|160420317|ref|NP_001104026.1| filamin-A isoform 2 [Homo sapiens]	393.709	785.404	785.403	1.73	2	0	27	0.061	1	AEGPGLSR	K.AEGPGLSR.T
1	2	K.AEISFEDR.K	gi|160420317|ref|NP_001104026.1| filamin-A isoform 2 [Homo sapiens]	483.731	965.447	965.445	2.09	2	0	34	0.011	1	AEISFEDR	K.AEISFEDR.K
1	2	K.AEISFEDRK.D	gi|160420317|ref|NP_001104026.1| filamin-A isoform 2 [Homo sapiens]	547.779	1093.54	1093.54	2.47	2	1	24	0.15	1	AEISFEDRK	K.AEISFEDRK.D
1	2	K.AFGPGLQGGSAGSPAR.F	gi|160420317|ref|NP_001104026.1| filamin-A isoform 2 [Homo sapiens]	715.365	1428.72	1428.71	2.86	2	0	73	1.9e-06	1	AFGPGLQGGSAGSPAR	K.AFGPGLQGGSAGSPAR.F
1	2	K.AGNNMLLVGVHGPR.T	gi|160420317|ref|NP_001104026.1| filamin-A isoform 2 [Homo sapiens]	478.928	1433.76	1433.76	4.03	3	0	48	0.00058	1	AGNNMLLVGVHGPR	K.AGNNMLLVGVHGPR.T
1	2	K.AGNNMLLVGVHGPR.T + Oxidation (M)	gi|160420317|ref|NP_001104026.1| filamin-A isoform 2 [Homo sapiens]	484.258	1449.75	1449.75	1.51	3	0	54	0.00018	1	AGNNMLLVGVHGPR	K.AGNNMLLVGVHGPR.T + Oxidation (M)
1	2	K.AGVAPLQVK.V	gi|160420317|ref|NP_001104026.1| filamin-A isoform 2 [Homo sapiens]	441.775	881.536	881.533	2.74	2	0	29	0.0093	1	AGVAPLQVK	K.AGVAPLQVK.V
1	2	K.AHVVPCFDASK.V	gi|160420317|ref|NP_001104026.1| filamin-A isoform 2 [Homo sapiens]	615.803	1229.59	1229.59	3.35	2	0	29	0.042	1	AHVVPCFDASK	K.AHVVPCFDASK.V
1	2	K.AIVDGNLK.L	gi|160420317|ref|NP_001104026.1| filamin-A isoform 2 [Homo sapiens]	415.244	828.473	828.471	2.71	2	0	24	0.14	1	AIVDGNLK	K.AIVDGNLK.L
1	2	K.ARGPGLEK.T	gi|160420317|ref|NP_001104026.1| filamin-A isoform 2 [Homo sapiens]	414.242	826.469	826.466	3.65	2	1	17	0.37	1	ARGPGLEK	K.ARGPGLEK.T
1	2	K.ASGPGLNTTGVPASLPVEFTIDAK.D	gi|160420317|ref|NP_001104026.1| filamin-A isoform 2 [Homo sapiens]	1171.63	2341.24	2341.22	9.74	2	0	78	3.1e-07	1	ASGPGLNTTGVPASLPVEFTIDAK	K.ASGPGLNTTGVPASLPVEFTIDAK.D
1	2	K.ATCAPQHGAPGPGPADASK.V	gi|160420317|ref|NP_001104026.1| filamin-A isoform 2 [Homo sapiens]	597.284	1788.83	1788.82	4.12	3	0	42	0.0015	1	ATCAPQHGAPGPGPADASK	K.ATCAPQHGAPGPGPADASK.V
1	2	K.DAGEGGLSLAIEGPSK.A	gi|160420317|ref|NP_001104026.1| filamin-A isoform 2 [Homo sapiens]	750.883	1499.75	1499.75	2.89	2	0	92	2.6e-08	1	DAGEGGLSLAIEGPSK	K.DAGEGGLSLAIEGPSK.A
1	2	K.DAGEGLLAVQITDPEGKPK.K	gi|160420317|ref|NP_001104026.1| filamin-A isoform 2 [Homo sapiens]	969.519	1937.02	1937.01	6.38	2	0	86	4.9e-08	1	DAGEGLLAVQITDPEGKPK	K.DAGEGLLAVQITDPEGKPK.K
1	2	K.DGSCGVAYVVQEPGDYEVSVK.F	gi|160420317|ref|NP_001104026.1| filamin-A isoform 2 [Homo sapiens]	1129.53	2257.05	2257.02	10.7	2	0	75	7.9e-07	1	DGSCGVAYVVQEPGDYEVSVK	K.DGSCGVAYVVQEPGDYEVSVK.F
1	2	K.DKGEYTLVVK.W	gi|160420317|ref|NP_001104026.1| filamin-A isoform 2 [Homo sapiens]	576.321	1150.63	1150.62	2.65	2	1	48	0.0005	1	DKGEYTLVVK	K.DKGEYTLVVK.W
1	2	K.ETGEHLVHVK.K	gi|160420317|ref|NP_001104026.1| filamin-A isoform 2 [Homo sapiens]	574.808	1147.6	1147.6	2.37	2	0	28	0.07	1	ETGEHLVHVK	K.ETGEHLVHVK.K
1	2	K.FADQHVPGSPFSVK.V	gi|160420317|ref|NP_001104026.1| filamin-A isoform 2 [Homo sapiens]	505.926	1514.76	1514.75	3.18	3	0	34	0.014	1	FADQHVPGSPFSVK	K.FADQHVPGSPFSVK.V
1	2	K.FNEEHIPDSPFVVPVASPSGDAR.R	gi|160420317|ref|NP_001104026.1| filamin-A isoform 2 [Homo sapiens]	823.074	2466.2	2466.18	7.51	3	0	38	0.0043	1	FNEEHIPDSPFVVPVASPSGDAR	K.FNEEHIPDSPFVVPVASPSGDAR.R
1	2	K.FNGTHIPGSPFK.I	gi|160420317|ref|NP_001104026.1| filamin-A isoform 2 [Homo sapiens]	434.561	1300.66	1300.66	2.67	3	0	26	0.092	1	FNGTHIPGSPFK	K.FNGTHIPGSPFK.I
1	2	K.FTVETR.G	gi|160420317|ref|NP_001104026.1| filamin-A isoform 2 [Homo sapiens]	376.701	751.388	751.386	2.51	2	0	26	0.094	1	FTVETR	K.FTVETR.G
1	2	K.GAGSGELKVTVK.G	gi|160420317|ref|NP_001104026.1| filamin-A isoform 2 [Homo sapiens]	573.332	1144.65	1144.65	3.89	2	1	27	0.061	1	GAGSGELKVTVK	K.GAGSGELKVTVK.G
1	2	K.GKLDVQFSGLTK.G	gi|160420317|ref|NP_001104026.1| filamin-A isoform 2 [Homo sapiens]	646.867	1291.72	1291.71	4.62	2	1	40	0.0026	1	GKLDVQFSGLTK	K.GKLDVQFSGLTK.G
1	2	K.GLVEPVDVVDNADGTQTVNYVPSR.E	gi|160420317|ref|NP_001104026.1| filamin-A isoform 2 [Homo sapiens]	1272.65	2543.28	2543.25	10.1	2	0	114	1e-10	1	GLVEPVDVVDNADGTQTVNYVPSR	K.GLVEPVDVVDNADGTQTVNYVPSR.E
1	2	K.HTAMVSWGGVSIPNSPFR.V + Oxidation (M)	gi|160420317|ref|NP_001104026.1| filamin-A isoform 2 [Homo sapiens]	653.658	1957.95	1957.95	2.92	3	0	20	0.32	1	HTAMVSWGGVSIPNSPFR	K.HTAMVSWGGVSIPNSPFR.V + Oxidation (M)
1	2	K.IECDDKGDGSCDVR.Y	gi|160420317|ref|NP_001104026.1| filamin-A isoform 2 [Homo sapiens]	542.557	1624.65	1624.65	2.68	3	1	36	0.0011	1	IECDDKGDGSCDVR	K.IECDDKGDGSCDVR.Y
1	2	K.IKVSGLGEK.V	gi|160420317|ref|NP_001104026.1| filamin-A isoform 2 [Homo sapiens]	465.786	929.557	929.555	2.4	2	1	23	0.12	1	IKVSGLGEK	K.IKVSGLGEK.V
1	2	K.IPEISIQDMTAQVTSPSGK.T	gi|160420317|ref|NP_001104026.1| filamin-A isoform 2 [Homo sapiens]	1001.52	2001.02	2001.01	7.28	2	0	95	9.2e-09	1	IPEISIQDMTAQVTSPSGK	K.IPEISIQDMTAQVTSPSGK.T
1	2	K.IPEISIQDMTAQVTSPSGK.T + Oxidation (M)	gi|160420317|ref|NP_001104026.1| filamin-A isoform 2 [Homo sapiens]	1009.52	2017.02	2017	9.98	2	0	85	9.8e-08	1	IPEISIQDMTAQVTSPSGK	K.IPEISIQDMTAQVTSPSGK.T + Oxidation (M)
1	2	K.IQQNTFTR.W	gi|160420317|ref|NP_001104026.1| filamin-A isoform 2 [Homo sapiens]	504.269	1006.52	1006.52	3.25	2	0	36	0.011	1	IQQNTFTR	K.IQQNTFTR.W
1	2	K.IVGPSGAAVPCKVEPGLGADNSVVR.F	gi|160420317|ref|NP_001104026.1| filamin-A isoform 2 [Homo sapiens]	817.107	2448.3	2448.28	7.5	3	1	33	0.0068	1	IVGPSGAAVPCKVEPGLGADNSVVR	K.IVGPSGAAVPCKVEPGLGADNSVVR.F
1	2	K.KGEITGEVR.M	gi|160420317|ref|NP_001104026.1| filamin-A isoform 2 [Homo sapiens]	494.776	987.538	987.535	2.65	2	1	49	0.00073	1	KGEITGEVR	K.KGEITGEVR.M
1	2	K.KIQQNTFTR.W	gi|160420317|ref|NP_001104026.1| filamin-A isoform 2 [Homo sapiens]	568.317	1134.62	1134.61	4.35	2	1	40	0.0037	1	KIQQNTFTR	K.KIQQNTFTR.W
1	2	K.LDVQFSGLTK.G	gi|160420317|ref|NP_001104026.1| filamin-A isoform 2 [Homo sapiens]	554.308	1106.6	1106.6	3.38	2	0	55	0.0001	1	LDVQFSGLTK	K.LDVQFSGLTK.G
1	2	K.LKPGAPLRPK.L	gi|160420317|ref|NP_001104026.1| filamin-A isoform 2 [Homo sapiens]	359.57	1075.69	1075.69	2.27	3	0	25	0.0034	1	LKPGAPLRPK	K.LKPGAPLRPK.L
1	2	K.LPQLPITNFSR.D	gi|160420317|ref|NP_001104026.1| filamin-A isoform 2 [Homo sapiens]	643.371	1284.73	1284.72	6.33	2	0	51	0.00017	1	LPQLPITNFSR	K.LPQLPITNFSR.D
1	2	K.LQVEPAVDTSGVQCYGPGIEGQGVFR.E	gi|160420317|ref|NP_001104026.1| filamin-A isoform 2 [Homo sapiens]	921.791	2762.35	2762.33	6.91	3	0	94	1e-08	1	LQVEPAVDTSGVQCYGPGIEGQGVFR	K.LQVEPAVDTSGVQCYGPGIEGQGVFR.E
1	2	K.LVSIDSK.A	gi|160420317|ref|NP_001104026.1| filamin-A isoform 2 [Homo sapiens]	381.224	760.434	760.433	1.87	2	0	27	0.1	1	LVSIDSK	K.LVSIDSK.A
1	2	K.MDCQECPEGYR.V	gi|160420317|ref|NP_001104026.1| filamin-A isoform 2 [Homo sapiens]	722.771	1443.53	1443.52	4.56	2	0	45	3.4e-05	1	MDCQECPEGYR	K.MDCQECPEGYR.V
1	2	K.MDCQECPEGYR.V + Oxidation (M)	gi|160420317|ref|NP_001104026.1| filamin-A isoform 2 [Homo sapiens]	730.769	1459.52	1459.52	4.06	2	0	63	4.5e-07	1	MDCQECPEGYR	K.MDCQECPEGYR.V + Oxidation (M)
1	2	K.NGQHVASSPIPVVISQSEIGDASR.V	gi|160420317|ref|NP_001104026.1| filamin-A isoform 2 [Homo sapiens]	816.757	2447.25	2447.24	3.58	3	0	60	2.2e-05	1	NGQHVASSPIPVVISQSEIGDASR	K.NGQHVASSPIPVVISQSEIGDASR.V
1	2	K.RAEFTVETR.S	gi|160420317|ref|NP_001104026.1| filamin-A isoform 2 [Homo sapiens]	370.197	1107.57	1107.57	1.45	3	1	20	0.4	1	RAEFTVETR	K.RAEFTVETR.S
1	2	K.RIANLQTDLSDGLR.L	gi|160420317|ref|NP_001104026.1| filamin-A isoform 2 [Homo sapiens]	524.623	1570.85	1570.84	2.7	3	1	23	0.15	1	RIANLQTDLSDGLR	K.RIANLQTDLSDGLR.L
1	2	K.SPFEVYVDK.S	gi|160420317|ref|NP_001104026.1| filamin-A isoform 2 [Homo sapiens]	542.273	1082.53	1082.53	2.93	2	0	47	0.00081	1	SPFEVYVDK	K.SPFEVYVDK.S
1	2	K.SPFSVAVSPSLDLSK.I	gi|160420317|ref|NP_001104026.1| filamin-A isoform 2 [Homo sapiens]	767.417	1532.82	1532.81	7.21	2	0	87	5.9e-08	1	SPFSVAVSPSLDLSK	K.SPFSVAVSPSLDLSK.I
1	2	K.SSFTVDCSK.A	gi|160420317|ref|NP_001104026.1| filamin-A isoform 2 [Homo sapiens]	515.731	1029.45	1029.44	2.7	2	0	34	0.0033	1	SSFTVDCSK	K.SSFTVDCSK.A
1	2	K.TGVAVNKPAEFTVDAK.H	gi|160420317|ref|NP_001104026.1| filamin-A isoform 2 [Homo sapiens]	823.946	1645.88	1645.87	5.78	2	0	54	0.00012	1	TGVAVNKPAEFTVDAK	K.TGVAVNKPAEFTVDAK.H
1	2	K.THEAEIVEGENHTYCIR.F	gi|160420317|ref|NP_001104026.1| filamin-A isoform 2 [Homo sapiens]	686.653	2056.94	2056.93	4.14	3	0	23	0.11	1	THEAEIVEGENHTYCIR	K.THEAEIVEGENHTYCIR.F
1	2	K.VAQPTITDNK.D	gi|160420317|ref|NP_001104026.1| filamin-A isoform 2 [Homo sapiens]	543.794	1085.57	1085.57	1.52	2	0	35	0.012	1	VAQPTITDNK	K.VAQPTITDNK.D
1	2	K.VAQPTITDNKDGTVTVR.Y	gi|160420317|ref|NP_001104026.1| filamin-A isoform 2 [Homo sapiens]	907.989	1813.96	1813.95	5.28	2	1	66	5.4e-06	1	VAQPTITDNKDGTVTVR	K.VAQPTITDNKDGTVTVR.Y
1	2	K.VDINTEDLEDGTCR.V	gi|160420317|ref|NP_001104026.1| filamin-A isoform 2 [Homo sapiens]	818.862	1635.71	1635.7	2.79	2	0	104	4.2e-10	1	VDINTEDLEDGTCR	K.VDINTEDLEDGTCR.V
1	2	K.VDVGKDQEFTVK.S	gi|160420317|ref|NP_001104026.1| filamin-A isoform 2 [Homo sapiens]	455.574	1363.7	1363.7	1.87	3	1	24	0.16	1	VDVGKDQEFTVK	K.VDVGKDQEFTVK.S
1	2	K.VEPGLGADNSVVR.F	gi|160420317|ref|NP_001104026.1| filamin-A isoform 2 [Homo sapiens]	656.849	1311.68	1311.68	3.66	2	0	65	1.2e-05	1	VEPGLGADNSVVR	K.VEPGLGADNSVVR.F
1	2	K.VGSAADIPINISETDLSLLTATVVPPSGR.E	gi|160420317|ref|NP_001104026.1| filamin-A isoform 2 [Homo sapiens]	965.193	2892.56	2892.54	4.21	3	0	23	0.038	1	VGSAADIPINISETDLSLLTATVVPPSGR	K.VGSAADIPINISETDLSLLTATVVPPSGR.E
1	2	K.VKAFGPGLQGGSAGSPAR.F	gi|160420317|ref|NP_001104026.1| filamin-A isoform 2 [Homo sapiens]	552.964	1655.87	1655.87	-2.77	3	1	23	0.15	1	VKAFGPGLQGGSAGSPAR	K.VKAFGPGLQGGSAGSPAR.F
1	2	K.VKVLPTHDASK.V	gi|160420317|ref|NP_001104026.1| filamin-A isoform 2 [Homo sapiens]	398.9	1193.68	1193.68	0.27	3	1	20	0.17	1	VKVLPTHDASK	K.VKVLPTHDASK.V
1	2	K.VLPTHDASK.V	gi|160420317|ref|NP_001104026.1| filamin-A isoform 2 [Homo sapiens]	484.265	966.516	966.513	2.79	2	0	24	0.12	1	VLPTHDASK	K.VLPTHDASK.V
1	2	K.VNQPASFAVSLNGAK.G	gi|160420317|ref|NP_001104026.1| filamin-A isoform 2 [Homo sapiens]	751.905	1501.79	1501.79	4.01	2	0	76	9.8e-07	1	VNQPASFAVSLNGAK	K.VNQPASFAVSLNGAK.G
1	2	K.VPVHDVTDASK.V	gi|160420317|ref|NP_001104026.1| filamin-A isoform 2 [Homo sapiens]	584.305	1166.6	1166.59	2.15	2	0	48	0.00062	1	VPVHDVTDASK	K.VPVHDVTDASK.V
1	2	K.VTAQGPGLEPSGNIANK.T	gi|160420317|ref|NP_001104026.1| filamin-A isoform 2 [Homo sapiens]	826.938	1651.86	1651.85	5.36	2	0	73	1.7e-06	1	VTAQGPGLEPSGNIANK	K.VTAQGPGLEPSGNIANK.T
1	2	K.VTVLFAGQHIAK.S	gi|160420317|ref|NP_001104026.1| filamin-A isoform 2 [Homo sapiens]	642.379	1282.74	1282.74	2.92	2	0	67	2.9e-06	1	VTVLFAGQHIAK	K.VTVLFAGQHIAK.S
1	2	K.WGDEHIPGSPYR.V	gi|160420317|ref|NP_001104026.1| filamin-A isoform 2 [Homo sapiens]	707.333	1412.65	1412.65	2.86	2	0	32	0.018	1	WGDEHIPGSPYR	K.WGDEHIPGSPYR.V
1	2	K.YGGDEIPFSPYR.V	gi|160420317|ref|NP_001104026.1| filamin-A isoform 2 [Homo sapiens]	700.831	1399.65	1399.64	4.37	2	0	37	0.0046	1	YGGDEIPFSPYR	K.YGGDEIPFSPYR.V
1	2	K.YGGPYHIGGSPFK.A	gi|160420317|ref|NP_001104026.1| filamin-A isoform 2 [Homo sapiens]	690.344	1378.67	1378.67	4.67	2	0	70	3.9e-06	1	YGGPYHIGGSPFK	K.YGGPYHIGGSPFK.A
1	2	K.YGGQPVPNFPSK.L	gi|160420317|ref|NP_001104026.1| filamin-A isoform 2 [Homo sapiens]	645.83	1289.65	1289.64	3.82	2	0	57	8.8e-05	1	YGGQPVPNFPSK	K.YGGQPVPNFPSK.L
1	2	K.YNEQHVPGSPFTAR.V	gi|160420317|ref|NP_001104026.1| filamin-A isoform 2 [Homo sapiens]	534.929	1601.76	1601.76	3.53	3	0	43	0.0017	1	YNEQHVPGSPFTAR	K.YNEQHVPGSPFTAR.V
1	2	K.YTPVQQGPVGVNVTYGGDPIPK.S	gi|160420317|ref|NP_001104026.1| filamin-A isoform 2 [Homo sapiens]	1143.6	2285.19	2285.17	10.8	2	0	86	3.9e-08	1	YTPVQQGPVGVNVTYGGDPIPK	K.YTPVQQGPVGVNVTYGGDPIPK.S
1	2	K.YVICVR.F	gi|160420317|ref|NP_001104026.1| filamin-A isoform 2 [Homo sapiens]	405.222	808.429	808.427	2.57	2	0	22	0.22	1	YVICVR	K.YVICVR.F
1	2	R.AEAGVPAEFSIWTR.E	gi|160420317|ref|NP_001104026.1| filamin-A isoform 2 [Homo sapiens]	767.393	1532.77	1532.76	6.35	2	0	64	1.8e-05	1	AEAGVPAEFSIWTR	R.AEAGVPAEFSIWTR.E
1	2	R.AEFTVETR.S	gi|160420317|ref|NP_001104026.1| filamin-A isoform 2 [Homo sapiens]	476.741	951.468	951.466	2.45	2	0	38	0.0059	1	AEFTVETR	R.AEFTVETR.S
1	2	R.AGGPGLER.A	gi|160420317|ref|NP_001104026.1| filamin-A isoform 2 [Homo sapiens]	378.704	755.394	755.393	1.96	2	0	64	1.1e-05	1	AGGPGLER	R.AGGPGLER.A
1	2	R.AGQSAAGAAPGGGVDTR.D	gi|160420317|ref|NP_001104026.1| filamin-A isoform 2 [Homo sapiens]	721.855	1441.69	1441.69	2.4	2	0	93	1.7e-08	1	AGQSAAGAAPGGGVDTR	R.AGQSAAGAAPGGGVDTR.D
1	2	R.ALTQTGGPHVK.A	gi|160420317|ref|NP_001104026.1| filamin-A isoform 2 [Homo sapiens]	554.81	1107.61	1107.6	1.27	2	0	22	0.19	1	ALTQTGGPHVK	R.ALTQTGGPHVK.A
1	2	R.ANLPQSFQVDTSK.A	gi|160420317|ref|NP_001104026.1| filamin-A isoform 2 [Homo sapiens]	717.868	1433.72	1433.72	4.09	2	0	69	4.6e-06	1	ANLPQSFQVDTSK	R.ANLPQSFQVDTSK.A
1	2	R.APSVANVGSHCDLSLK.I	gi|160420317|ref|NP_001104026.1| filamin-A isoform 2 [Homo sapiens]	552.28	1653.82	1653.81	1.86	3	0	18	0.59	1	APSVANVGSHCDLSLK	R.APSVANVGSHCDLSLK.I
1	2	R.AWGPGLEGGVVGK.S	gi|160420317|ref|NP_001104026.1| filamin-A isoform 2 [Homo sapiens]	613.833	1225.65	1225.65	4.44	2	0	41	0.0024	1	AWGPGLEGGVVGK	R.AWGPGLEGGVVGK.S
1	2	R.AYGPGIEPTGNMVK.K	gi|160420317|ref|NP_001104026.1| filamin-A isoform 2 [Homo sapiens]	717.363	1432.71	1432.7	6.7	2	0	42	0.0023	1	AYGPGIEPTGNMVK	R.AYGPGIEPTGNMVK.K
1	2	R.AYGPGIEPTGNMVK.K + Oxidation (M)	gi|160420317|ref|NP_001104026.1| filamin-A isoform 2 [Homo sapiens]	725.358	1448.7	1448.7	2.97	2	0	44	0.0014	1	AYGPGIEPTGNMVK	R.AYGPGIEPTGNMVK.K + Oxidation (M)
1	2	R.DAGYGGLSLSIEGPSK.V	gi|160420317|ref|NP_001104026.1| filamin-A isoform 2 [Homo sapiens]	775.893	1549.77	1549.76	5.15	2	0	63	1.8e-05	1	DAGYGGLSLSIEGPSK	R.DAGYGGLSLSIEGPSK.V
1	2	R.DAPQDFHPDR.V	gi|160420317|ref|NP_001104026.1| filamin-A isoform 2 [Homo sapiens]	599.27	1196.53	1196.52	4.21	2	0	38	0.0029	1	DAPQDFHPDR	R.DAPQDFHPDR.V
1	2	R.DVDIIDHHDNTYTVK.Y	gi|160420317|ref|NP_001104026.1| filamin-A isoform 2 [Homo sapiens]	892.931	1783.85	1783.84	5.49	2	0	53	0.00017	1	DVDIIDHHDNTYTVK	R.DVDIIDHHDNTYTVK.Y
1	2	R.EAGAGGLAIAVEGPSK.A	gi|160420317|ref|NP_001104026.1| filamin-A isoform 2 [Homo sapiens]	713.884	1425.75	1425.75	4.52	2	0	97	6.8e-09	1	EAGAGGLAIAVEGPSK	R.EAGAGGLAIAVEGPSK.A
1	2	R.EATTEFSVDAR.A	gi|160420317|ref|NP_001104026.1| filamin-A isoform 2 [Homo sapiens]	613.29	1224.57	1224.56	3.18	2	0	74	1.1e-06	1	EATTEFSVDAR	R.EATTEFSVDAR.A
1	2	R.EGPYSISVLYGDEEVPR.S	gi|160420317|ref|NP_001104026.1| filamin-A isoform 2 [Homo sapiens]	955.47	1908.93	1908.91	8.12	2	0	67	7.1e-06	1	EGPYSISVLYGDEEVPR	R.EGPYSISVLYGDEEVPR.S
1	2	R.ENGVYLIDVK.F	gi|160420317|ref|NP_001104026.1| filamin-A isoform 2 [Homo sapiens]	575.313	1148.61	1148.61	4.18	2	0	46	0.00081	1	ENGVYLIDVK	R.ENGVYLIDVK.F
1	2	R.FGGEHVPNSPFQVTALAGDQPSVQPPLR.S	gi|160420317|ref|NP_001104026.1| filamin-A isoform 2 [Homo sapiens]	982.511	2944.51	2944.48	9.18	3	0	35	0.0051	1	FGGEHVPNSPFQVTALAGDQPSVQPPLR	R.FGGEHVPNSPFQVTALAGDQPSVQPPLR.S
1	2	R.FTIDTK.G	gi|160420317|ref|NP_001104026.1| filamin-A isoform 2 [Homo sapiens]	362.699	723.383	723.38	3.01	2	0	17	0.64	1	FTIDTK	R.FTIDTK.G
1	2	R.FVPAEMGTHTVSVK.Y	gi|160420317|ref|NP_001104026.1| filamin-A isoform 2 [Homo sapiens]	751.889	1501.76	1501.76	1.99	2	0	70	4.2e-06	1	FVPAEMGTHTVSVK	R.FVPAEMGTHTVSVK.Y
1	2	R.FVPAEMGTHTVSVK.Y + Oxidation (M)	gi|160420317|ref|NP_001104026.1| filamin-A isoform 2 [Homo sapiens]	759.889	1517.76	1517.75	5.97	2	0	45	0.0012	1	FVPAEMGTHTVSVK	R.FVPAEMGTHTVSVK.Y + Oxidation (M)
1	2	R.GAGTGGLGLAVEGPSEAK.M	gi|160420317|ref|NP_001104026.1| filamin-A isoform 2 [Homo sapiens]	785.911	1569.81	1569.8	4.7	2	0	79	5.1e-07	1	GAGTGGLGLAVEGPSEAK	R.GAGTGGLGLAVEGPSEAK.M
1	2	R.IANLQTDLSDGLR.L	gi|160420317|ref|NP_001104026.1| filamin-A isoform 2 [Homo sapiens]	708.382	1414.75	1414.74	5.76	2	0	94	1.5e-08	1	IANLQTDLSDGLR	R.IANLQTDLSDGLR.L
1	2	R.KDGSCGVAYVVQEPGDYEVSVK.F	gi|160420317|ref|NP_001104026.1| filamin-A isoform 2 [Homo sapiens]	796.05	2385.13	2385.12	4.69	3	1	25	0.076	1	KDGSCGVAYVVQEPGDYEVSVK	R.KDGSCGVAYVVQEPGDYEVSVK.F
1	2	R.LIALLEVLSQK.K	gi|160420317|ref|NP_001104026.1| filamin-A isoform 2 [Homo sapiens]	613.892	1225.77	1225.76	3.45	2	0	68	8.6e-07	1	LIALLEVLSQK	R.LIALLEVLSQK.K
1	2	R.LIALLEVLSQK.R	gi|160420317|ref|NP_001104026.1| filamin-A isoform 2 [Homo sapiens]	613.893	1225.77	1225.76	5.44	2	0	69	5.2e-07	1	LIALLEVLSQK	R.LIALLEVLSQK.R
1	2	R.LIALLEVLSQKK.M	gi|160420317|ref|NP_001104026.1| filamin-A isoform 2 [Homo sapiens]	677.94	1353.87	1353.86	5.03	2	1	56	2.2e-06	1	LIALLEVLSQKK	R.LIALLEVLSQKK.M
1	2	R.LLGWIQNK.L	gi|160420317|ref|NP_001104026.1| filamin-A isoform 2 [Homo sapiens]	486.288	970.562	970.56	2.25	2	0	46	0.0007	1	LLGWIQNK	R.LLGWIQNK.L
1	2	R.LSPFMADIR.D	gi|160420317|ref|NP_001104026.1| filamin-A isoform 2 [Homo sapiens]	525.278	1048.54	1048.54	3.64	2	0	26	0.12	1	LSPFMADIR	R.LSPFMADIR.D
1	2	R.LSPFMADIR.D + Oxidation (M)	gi|160420317|ref|NP_001104026.1| filamin-A isoform 2 [Homo sapiens]	533.277	1064.54	1064.53	5.61	2	0	18	0.69	1	LSPFMADIR	R.LSPFMADIR.D + Oxidation (M)
1	2	R.LTVSSLQESGLK.V	gi|160420317|ref|NP_001104026.1| filamin-A isoform 2 [Homo sapiens]	631.356	1260.7	1260.69	3.55	2	0	58	5e-05	1	LTVSSLQESGLK	R.LTVSSLQESGLK.V
1	2	R.LTVSSLQESGLKVNQPASFAVSLNGAK.G	gi|160420317|ref|NP_001104026.1| filamin-A isoform 2 [Homo sapiens]	915.838	2744.49	2744.47	7.32	3	1	54	3e-05	1	LTVSSLQESGLKVNQPASFAVSLNGAK	R.LTVSSLQESGLKVNQPASFAVSLNGAK.G
1	2	R.LVSNHSLHETSSVFVDSLTK.A	gi|160420317|ref|NP_001104026.1| filamin-A isoform 2 [Homo sapiens]	734.05	2199.13	2199.12	4.73	3	0	73	1.4e-06	1	LVSNHSLHETSSVFVDSLTK	R.LVSNHSLHETSSVFVDSLTK.A
1	2	R.LYSVSYLLK.D	gi|160420317|ref|NP_001104026.1| filamin-A isoform 2 [Homo sapiens]	543.318	1084.62	1084.62	4.93	2	0	34	0.011	1	LYSVSYLLK	R.LYSVSYLLK.D
1	2	R.NDNDTFTVK.Y	gi|160420317|ref|NP_001104026.1| filamin-A isoform 2 [Homo sapiens]	527.248	1052.48	1052.48	2.95	2	0	33	0.014	1	NDNDTFTVK	R.NDNDTFTVK.Y
1	2	R.NGHVGISFVPK.E	gi|160420317|ref|NP_001104026.1| filamin-A isoform 2 [Homo sapiens]	385.55	1153.63	1153.62	2.44	3	0	38	0.0043	1	NGHVGISFVPK	R.NGHVGISFVPK.E
1	2	R.QMQLENVSVALEFLDR.E + Oxidation (M)	gi|160420317|ref|NP_001104026.1| filamin-A isoform 2 [Homo sapiens]	954.484	1906.95	1906.95	3.67	2	0	42	0.002	1	QMQLENVSVALEFLDR	R.QMQLENVSVALEFLDR.E + Oxidation (M)
1	2	R.RLTVSSLQESGLK.V	gi|160420317|ref|NP_001104026.1| filamin-A isoform 2 [Homo sapiens]	709.407	1416.8	1416.79	3.74	2	1	56	4.9e-05	1	RLTVSSLQESGLK	R.RLTVSSLQESGLK.V
1	2	R.SAGQGEVLVYVEDPAGHQEEAK.V	gi|160420317|ref|NP_001104026.1| filamin-A isoform 2 [Homo sapiens]	771.709	2312.1	2312.09	5.34	3	0	64	8.5e-06	1	SAGQGEVLVYVEDPAGHQEEAK	R.SAGQGEVLVYVEDPAGHQEEAK.V
1	2	R.SPFEVK.V	gi|160420317|ref|NP_001104026.1| filamin-A isoform 2 [Homo sapiens]	353.693	705.371	705.37	2.15	2	0	34	0.02	1	SPFEVK	R.SPFEVK.V
1	2	R.SPYTVTVGQACNPSACR.A	gi|160420317|ref|NP_001104026.1| filamin-A isoform 2 [Homo sapiens]	934.429	1866.84	1866.84	4.39	2	0	91	1.5e-08	1	SPYTVTVGQACNPSACR	R.SPYTVTVGQACNPSACR.A
1	2	R.TFSVWYVPEVTGTHK.V	gi|160420317|ref|NP_001104026.1| filamin-A isoform 2 [Homo sapiens]	584.3	1749.88	1749.87	3.03	3	0	38	0.0062	1	TFSVWYVPEVTGTHK	R.TFSVWYVPEVTGTHK.V
1	2	R.TGVELGKPTHFTVNAK.A	gi|160420317|ref|NP_001104026.1| filamin-A isoform 2 [Homo sapiens]	566.979	1697.91	1697.91	2.9	3	0	27	0.047	1	TGVELGKPTHFTVNAK	R.TGVELGKPTHFTVNAK.A
1	2	R.TPCEEILVK.H	gi|160420317|ref|NP_001104026.1| filamin-A isoform 2 [Homo sapiens]	544.788	1087.56	1087.56	3.7	2	0	53	0.00024	1	TPCEEILVK	R.TPCEEILVK.H
1	2	R.VANPSGNLTETYVQDR.G	gi|160420317|ref|NP_001104026.1| filamin-A isoform 2 [Homo sapiens]	882.437	1762.86	1762.85	5.69	2	0	100	3.4e-09	1	VANPSGNLTETYVQDR	R.VANPSGNLTETYVQDR.G
1	2	R.VHGPGIQSGTTNKPNK.F	gi|160420317|ref|NP_001104026.1| filamin-A isoform 2 [Homo sapiens]	817.938	1633.86	1633.85	5.38	2	0	38	0.0052	1	VHGPGIQSGTTNKPNK	R.VHGPGIQSGTTNKPNK.F
1	2	R.VKESITR.R	gi|160420317|ref|NP_001104026.1| filamin-A isoform 2 [Homo sapiens]	416.749	831.484	831.481	2.89	2	1	19	0.44	1	VKESITR	R.VKESITR.R
1	2	R.VKETADFK.V	gi|160420317|ref|NP_001104026.1| filamin-A isoform 2 [Homo sapiens]	469.255	936.495	936.492	3.49	2	1	43	0.0015	1	VKETADFK	R.VKETADFK.V
1	2	R.VKVEPSHDASK.V	gi|160420317|ref|NP_001104026.1| filamin-A isoform 2 [Homo sapiens]	399.548	1195.62	1195.62	1.78	3	1	47	0.00062	1	VKVEPSHDASK	R.VKVEPSHDASK.V
1	2	R.VNVGAGSHPNK.V	gi|160420317|ref|NP_001104026.1| filamin-A isoform 2 [Homo sapiens]	540.285	1078.56	1078.55	3.64	2	0	63	2.4e-05	1	VNVGAGSHPNK	R.VNVGAGSHPNK.V
1	2	R.VQVQDNEGCPVEALVK.D	gi|160420317|ref|NP_001104026.1| filamin-A isoform 2 [Homo sapiens]	892.952	1783.89	1783.88	7.16	2	0	92	2e-08	1	VQVQDNEGCPVEALVK	R.VQVQDNEGCPVEALVK.D
1	2	R.VSGQGLHEGHTFEPAEFIIDTR.D	gi|160420317|ref|NP_001104026.1| filamin-A isoform 2 [Homo sapiens]	814.072	2439.2	2439.18	5.58	3	0	41	0.0021	1	VSGQGLHEGHTFEPAEFIIDTR	R.VSGQGLHEGHTFEPAEFIIDTR.D
1	2	R.VTYCPTEPGNYIINIK.F	gi|160420317|ref|NP_001104026.1| filamin-A isoform 2 [Homo sapiens]	941.482	1880.95	1880.93	7.9	2	0	42	0.0021	1	VTYCPTEPGNYIINIK	R.VTYCPTEPGNYIINIK.F
1	2	R.VTYTPMAPGSYLISIK.Y	gi|160420317|ref|NP_001104026.1| filamin-A isoform 2 [Homo sapiens]	870.972	1739.93	1739.92	7.41	2	0	53	0.00013	1	VTYTPMAPGSYLISIK	R.VTYTPMAPGSYLISIK.Y
1	2	R.VTYTPMAPGSYLISIK.Y + Oxidation (M)	gi|160420317|ref|NP_001104026.1| filamin-A isoform 2 [Homo sapiens]	878.969	1755.92	1755.91	6.48	2	0	56	8e-05	1	VTYTPMAPGSYLISIK	R.VTYTPMAPGSYLISIK.Y + Oxidation (M)
1	2	R.YAPSEAGLHEMDIR.Y	gi|160420317|ref|NP_001104026.1| filamin-A isoform 2 [Homo sapiens]	794.876	1587.74	1587.74	2.06	2	0	48	0.00044	1	YAPSEAGLHEMDIR	R.YAPSEAGLHEMDIR.Y
1	2	R.YAPSEAGLHEMDIR.Y + Oxidation (M)	gi|160420317|ref|NP_001104026.1| filamin-A isoform 2 [Homo sapiens]	802.877	1603.74	1603.73	6.35	2	0	41	0.0021	1	YAPSEAGLHEMDIR	R.YAPSEAGLHEMDIR.Y + Oxidation (M)
1	2	R.YTILIK.Y	gi|160420317|ref|NP_001104026.1| filamin-A isoform 2 [Homo sapiens]	375.743	749.472	749.469	4.51	2	0	18	0.098	1	YTILIK	R.YTILIK.Y
2	1	K.AENQPIR.D	gi|31621305|ref|NP_573566.2| leucine-rich PPR motif-containing protein, mitochondrial precursor [Homo sapiens]	414.223	826.431	826.43	1.07	2	0	24	0.12	1	AENQPIR	K.AENQPIR.D
2	1	K.AENQPIRDVLK.Q	gi|31621305|ref|NP_573566.2| leucine-rich PPR motif-containing protein, mitochondrial precursor [Homo sapiens]	641.86	1281.71	1281.7	1.43	2	1	24	0.096	1	AENQPIRDVLK	K.AENQPIRDVLK.Q
2	1	K.AFAETHIK.G	gi|31621305|ref|NP_573566.2| leucine-rich PPR motif-containing protein, mitochondrial precursor [Homo sapiens]	458.749	915.484	915.481	3.22	2	0	25	0.16	1	AFAETHIK	K.AFAETHIK.G
2	1	K.AGYPQYVSEILEK.V	gi|31621305|ref|NP_573566.2| leucine-rich PPR motif-containing protein, mitochondrial precursor [Homo sapiens]	748.89	1495.77	1495.76	6.7	2	0	72	2.2e-06	1	AGYPQYVSEILEK	K.AGYPQYVSEILEK.V
2	1	K.ALYEHLTAK.N	gi|31621305|ref|NP_573566.2| leucine-rich PPR motif-containing protein, mitochondrial precursor [Homo sapiens]	523.289	1044.56	1044.56	2.49	2	0	35	0.014	1	ALYEHLTAK	K.ALYEHLTAK.N
2	1	K.DAHLLVESK.N	gi|31621305|ref|NP_573566.2| leucine-rich PPR motif-containing protein, mitochondrial precursor [Homo sapiens]	506.279	1010.54	1010.54	3.45	2	0	42	0.0018	1	DAHLLVESK	K.DAHLLVESK.N
2	1	K.DIQEESTFSSR.K	gi|31621305|ref|NP_573566.2| leucine-rich PPR motif-containing protein, mitochondrial precursor [Homo sapiens]	649.799	1297.58	1297.58	3.84	2	0	65	7.9e-06	1	DIQEESTFSSR	K.DIQEESTFSSR.K
2	1	K.DLPVTEAVFSALVTGHAR.A	gi|31621305|ref|NP_573566.2| leucine-rich PPR motif-containing protein, mitochondrial precursor [Homo sapiens]	942.011	1882.01	1881.99	7.25	2	0	112	1.3e-10	1	DLPVTEAVFSALVTGHAR	K.DLPVTEAVFSALVTGHAR.A
2	1	K.DTTALSFFHMLNGAALR.G	gi|31621305|ref|NP_573566.2| leucine-rich PPR motif-containing protein, mitochondrial precursor [Homo sapiens]	932.981	1863.95	1863.93	8.91	2	0	81	2.5e-07	1	DTTALSFFHMLNGAALR	K.DTTALSFFHMLNGAALR.G
2	1	K.DTTALSFFHMLNGAALR.G + Oxidation (M)	gi|31621305|ref|NP_573566.2| leucine-rich PPR motif-containing protein, mitochondrial precursor [Homo sapiens]	627.653	1879.94	1879.93	6.46	3	0	31	0.03	1	DTTALSFFHMLNGAALR	K.DTTALSFFHMLNGAALR.G + Oxidation (M)
2	1	K.EAVTTLK.T	gi|31621305|ref|NP_573566.2| leucine-rich PPR motif-containing protein, mitochondrial precursor [Homo sapiens]	381.224	760.434	760.433	1.95	2	0	33	0.028	1	EAVTTLK	K.EAVTTLK.T
2	1	K.EDGPSVFGSFFLQHCVTMNTPVEK.L + Oxidation (M)	gi|31621305|ref|NP_573566.2| leucine-rich PPR motif-containing protein, mitochondrial precursor [Homo sapiens]	914.765	2741.27	2741.25	9.92	3	0	32	0.012	1	EDGPSVFGSFFLQHCVTMNTPVEK	K.EDGPSVFGSFFLQHCVTMNTPVEK.L + Oxidation (M)
2	1	K.EEGFPIRPHYFWPLLVGR.R	gi|31621305|ref|NP_573566.2| leucine-rich PPR motif-containing protein, mitochondrial precursor [Homo sapiens]	738.399	2212.18	2212.16	8.16	3	0	27	0.038	1	EEGFPIRPHYFWPLLVGR	K.EEGFPIRPHYFWPLLVGR.R
2	1	K.EKDIQEESTFSSR.K	gi|31621305|ref|NP_573566.2| leucine-rich PPR motif-containing protein, mitochondrial precursor [Homo sapiens]	778.368	1554.72	1554.72	3.93	2	1	75	8.5e-07	1	EKDIQEESTFSSR	K.EKDIQEESTFSSR.K
2	1	K.EKNVQGIIEILK.G	gi|31621305|ref|NP_573566.2| leucine-rich PPR motif-containing protein, mitochondrial precursor [Homo sapiens]	461.947	1382.82	1382.81	3.65	3	1	17	0.19	1	EKNVQGIIEILK	K.EKNVQGIIEILK.G
2	1	K.EQNIVFNAETYSNLIK.L	gi|31621305|ref|NP_573566.2| leucine-rich PPR motif-containing protein, mitochondrial precursor [Homo sapiens]	941.987	1881.96	1881.95	6.5	2	0	85	9.7e-08	1	EQNIVFNAETYSNLIK	K.EQNIVFNAETYSNLIK.L
2	1	K.FSPTDFLAK.M	gi|31621305|ref|NP_573566.2| leucine-rich PPR motif-containing protein, mitochondrial precursor [Homo sapiens]	513.271	1024.53	1024.52	4.86	2	0	34	0.013	1	FSPTDFLAK	K.FSPTDFLAK.M
2	1	K.GAYDIFLNAK.E	gi|31621305|ref|NP_573566.2| leucine-rich PPR motif-containing protein, mitochondrial precursor [Homo sapiens]	556.295	1110.58	1110.57	4.47	2	0	61	2.7e-05	1	GAYDIFLNAK	K.GAYDIFLNAK.E
2	1	K.GDIDHVK.Q	gi|31621305|ref|NP_573566.2| leucine-rich PPR motif-containing protein, mitochondrial precursor [Homo sapiens]	392.205	782.395	782.392	3.71	2	0	22	0.14	1	GDIDHVK	K.GDIDHVK.Q
2	1	K.GDLSTALEVAIDCYEK.Y	gi|31621305|ref|NP_573566.2| leucine-rich PPR motif-containing protein, mitochondrial precursor [Homo sapiens]	892.426	1782.84	1782.83	1.92	2	0	83	1.5e-07	1	GDLSTALEVAIDCYEK	K.GDLSTALEVAIDCYEK.Y
2	1	K.GDVENIEVVQK.M	gi|31621305|ref|NP_573566.2| leucine-rich PPR motif-containing protein, mitochondrial precursor [Homo sapiens]	615.324	1228.63	1228.63	3.62	2	0	65	1.6e-05	1	GDVENIEVVQK	K.GDVENIEVVQK.M
2	1	K.GETDLIQK.A	gi|31621305|ref|NP_573566.2| leucine-rich PPR motif-containing protein, mitochondrial precursor [Homo sapiens]	452.244	902.473	902.471	2.6	2	0	36	0.017	1	GETDLIQK	K.GETDLIQK.A
2	1	K.GFTLNDAANSR.L	gi|31621305|ref|NP_573566.2| leucine-rich PPR motif-containing protein, mitochondrial precursor [Homo sapiens]	583.285	1164.56	1164.55	3.57	2	0	67	7.2e-06	1	GFTLNDAANSR	K.GFTLNDAANSR.L
2	1	K.GMQELGVHPDQETYTDYVIPCFDSVNSAR.A	gi|31621305|ref|NP_573566.2| leucine-rich PPR motif-containing protein, mitochondrial precursor [Homo sapiens]	1110.18	3327.52	3327.48	10.9	3	0	33	0.0059	1	GMQELGVHPDQETYTDYVIPCFDSVNSAR	K.GMQELGVHPDQETYTDYVIPCFDSVNSAR.A
2	1	K.GMQELGVHPDQETYTDYVIPCFDSVNSAR.A + Oxidation (M)	gi|31621305|ref|NP_573566.2| leucine-rich PPR motif-containing protein, mitochondrial precursor [Homo sapiens]	1115.51	3343.51	3343.48	10.8	3	0	49	0.00012	1	GMQELGVHPDQETYTDYVIPCFDSVNSAR	K.GMQELGVHPDQETYTDYVIPCFDSVNSAR.A + Oxidation (M)
2	1	K.HSLNSSSASTTEPDFQK.D	gi|31621305|ref|NP_573566.2| leucine-rich PPR motif-containing protein, mitochondrial precursor [Homo sapiens]	612.62	1834.84	1834.83	3.33	3	0	22	0.24	1	HSLNSSSASTTEPDFQK	K.HSLNSSSASTTEPDFQK.D
2	1	K.IIETPGIR.A	gi|31621305|ref|NP_573566.2| leucine-rich PPR motif-containing protein, mitochondrial precursor [Homo sapiens]	449.772	897.53	897.528	2.18	2	0	31	0.012	1	IIETPGIR	K.IIETPGIR.A
2	1	K.ILGFMK.T	gi|31621305|ref|NP_573566.2| leucine-rich PPR motif-containing protein, mitochondrial precursor [Homo sapiens]	354.71	707.406	707.404	2.53	2	0	19	0.4	1	ILGFMK	K.ILGFMK.T
2	1	K.IPENIYR.G	gi|31621305|ref|NP_573566.2| leucine-rich PPR motif-containing protein, mitochondrial precursor [Homo sapiens]	452.749	903.484	903.481	2.68	2	0	28	0.076	1	IPENIYR	K.IPENIYR.G
2	1	K.IQEENVIPR.E	gi|31621305|ref|NP_573566.2| leucine-rich PPR motif-containing protein, mitochondrial precursor [Homo sapiens]	549.303	1096.59	1096.59	2.87	2	0	68	4.7e-06	1	IQEENVIPR	K.IQEENVIPR.E
2	1	K.ISIMAER.L	gi|31621305|ref|NP_573566.2| leucine-rich PPR motif-containing protein, mitochondrial precursor [Homo sapiens]	410.224	818.434	818.432	2.97	2	0	42	0.003	1	ISIMAER	K.ISIMAER.L
2	1	K.ISIMAER.L + Oxidation (M)	gi|31621305|ref|NP_573566.2| leucine-rich PPR motif-containing protein, mitochondrial precursor [Homo sapiens]	418.222	834.429	834.427	2.86	2	0	36	0.012	1	ISIMAER	K.ISIMAER.L + Oxidation (M)
2	1	K.ISNQFDWALMR.L	gi|31621305|ref|NP_573566.2| leucine-rich PPR motif-containing protein, mitochondrial precursor [Homo sapiens]	690.844	1379.67	1379.67	5.69	2	0	51	0.00032	1	ISNQFDWALMR	K.ISNQFDWALMR.L
2	1	K.ISNQFDWALMR.L + Oxidation (M)	gi|31621305|ref|NP_573566.2| leucine-rich PPR motif-containing protein, mitochondrial precursor [Homo sapiens]	698.841	1395.67	1395.66	5.59	2	0	34	0.013	1	ISNQFDWALMR	K.ISNQFDWALMR.L + Oxidation (M)
2	1	K.KGAYDIFLNAK.E	gi|31621305|ref|NP_573566.2| leucine-rich PPR motif-containing protein, mitochondrial precursor [Homo sapiens]	620.342	1238.67	1238.67	3.23	2	1	72	1.8e-06	1	KGAYDIFLNAK	K.KGAYDIFLNAK.E
2	1	K.KIIETPGIR.A	gi|31621305|ref|NP_573566.2| leucine-rich PPR motif-containing protein, mitochondrial precursor [Homo sapiens]	513.821	1025.63	1025.62	3.77	2	1	32	0.0051	1	KIIETPGIR	K.KIIETPGIR.A
2	1	K.LDDLFLK.R	gi|31621305|ref|NP_573566.2| leucine-rich PPR motif-containing protein, mitochondrial precursor [Homo sapiens]	432.248	862.482	862.48	1.92	2	0	28	0.055	1	LDDLFLK	K.LDDLFLK.R
2	1	K.LDDLFLKR.Y	gi|31621305|ref|NP_573566.2| leucine-rich PPR motif-containing protein, mitochondrial precursor [Homo sapiens]	510.3	1018.58	1018.58	3.75	2	1	49	0.00028	1	LDDLFLKR	K.LDDLFLKR.Y
2	1	K.LFECDRDQMYYNLLK.L	gi|31621305|ref|NP_573566.2| leucine-rich PPR motif-containing protein, mitochondrial precursor [Homo sapiens]	669.985	2006.93	2006.92	5.51	3	1	24	0.099	1	LFECDRDQMYYNLLK	K.LFECDRDQMYYNLLK.L
2	1	K.LFECDRDQMYYNLLK.L + Oxidation (M)	gi|31621305|ref|NP_573566.2| leucine-rich PPR motif-containing protein, mitochondrial precursor [Homo sapiens]	675.318	2022.93	2022.92	7.76	3	1	23	0.14	1	LFECDRDQMYYNLLK	K.LFECDRDQMYYNLLK.L + Oxidation (M)
2	1	K.LGAVYDVSHYNALLK.V	gi|31621305|ref|NP_573566.2| leucine-rich PPR motif-containing protein, mitochondrial precursor [Homo sapiens]	831.951	1661.89	1661.88	5.79	2	0	89	3.7e-08	1	LGAVYDVSHYNALLK	K.LGAVYDVSHYNALLK.V
2	1	K.LLMSEDYFTQAMEVK.A	gi|31621305|ref|NP_573566.2| leucine-rich PPR motif-containing protein, mitochondrial precursor [Homo sapiens]	902.935	1803.86	1803.84	7.23	2	0	88	5.1e-08	1	LLMSEDYFTQAMEVK	K.LLMSEDYFTQAMEVK.A
2	1	K.LLMSEDYFTQAMEVK.A + 2 Oxidation (M)	gi|31621305|ref|NP_573566.2| leucine-rich PPR motif-containing protein, mitochondrial precursor [Homo sapiens]	918.929	1835.84	1835.83	5.79	2	0	86	8.1e-08	1	LLMSEDYFTQAMEVK	K.LLMSEDYFTQAMEVK.A + 2 Oxidation (M)
2	1	K.LLMSEDYFTQAMEVK.A + Oxidation (M)	gi|31621305|ref|NP_573566.2| leucine-rich PPR motif-containing protein, mitochondrial precursor [Homo sapiens]	910.932	1819.85	1819.84	6.13	2	0	93	1.6e-08	1	LLMSEDYFTQAMEVK	K.LLMSEDYFTQAMEVK.A + Oxidation (M)
2	1	K.LQDAINILK.E	gi|31621305|ref|NP_573566.2| leucine-rich PPR motif-containing protein, mitochondrial precursor [Homo sapiens]	514.313	1026.61	1026.61	4	2	0	49	0.00023	1	LQDAINILK	K.LQDAINILK.E
2	1	K.LTDYCK.K	gi|31621305|ref|NP_573566.2| leucine-rich PPR motif-containing protein, mitochondrial precursor [Homo sapiens]	400.188	798.361	798.358	2.99	2	0	18	0.27	1	LTDYCK	K.LTDYCK.K
2	1	K.LVEKGETDLIQK.A	gi|31621305|ref|NP_573566.2| leucine-rich PPR motif-containing protein, mitochondrial precursor [Homo sapiens]	686.891	1371.77	1371.76	4.39	2	1	61	2.2e-05	1	LVEKGETDLIQK	K.LVEKGETDLIQK.A
2	1	K.LVELTQK.L	gi|31621305|ref|NP_573566.2| leucine-rich PPR motif-containing protein, mitochondrial precursor [Homo sapiens]	415.754	829.493	829.491	2.02	2	0	35	0.014	1	LVELTQK	K.LVELTQK.L
2	1	K.MEEANIQPNR.V	gi|31621305|ref|NP_573566.2| leucine-rich PPR motif-containing protein, mitochondrial precursor [Homo sapiens]	601.287	1200.56	1200.56	3.63	2	0	41	0.0019	1	MEEANIQPNR	K.MEEANIQPNR.V
2	1	K.MEEANIQPNR.V + Oxidation (M)	gi|31621305|ref|NP_573566.2| leucine-rich PPR motif-containing protein, mitochondrial precursor [Homo sapiens]	609.284	1216.55	1216.55	2.94	2	0	47	0.00032	1	MEEANIQPNR	K.MEEANIQPNR.V + Oxidation (M)
2	1	K.MLNGLEDSIGLSK.M	gi|31621305|ref|NP_573566.2| leucine-rich PPR motif-containing protein, mitochondrial precursor [Homo sapiens]	688.861	1375.71	1375.7	3.51	2	0	82	2.9e-07	1	MLNGLEDSIGLSK	K.MLNGLEDSIGLSK.M
2	1	K.MLNGLEDSIGLSK.M + Oxidation (M)	gi|31621305|ref|NP_573566.2| leucine-rich PPR motif-containing protein, mitochondrial precursor [Homo sapiens]	696.859	1391.7	1391.7	4.66	2	0	87	8.8e-08	1	MLNGLEDSIGLSK	K.MLNGLEDSIGLSK.M + Oxidation (M)
2	1	K.MVFINNIALAQIK.N	gi|31621305|ref|NP_573566.2| leucine-rich PPR motif-containing protein, mitochondrial precursor [Homo sapiens]	737.93	1473.85	1473.84	5.23	2	0	85	4.5e-08	1	MVFINNIALAQIK	K.MVFINNIALAQIK.N
2	1	K.MVFINNIALAQIK.N + Oxidation (M)	gi|31621305|ref|NP_573566.2| leucine-rich PPR motif-containing protein, mitochondrial precursor [Homo sapiens]	745.929	1489.84	1489.83	7.52	2	0	72	8.4e-07	1	MVFINNIALAQIK	K.MVFINNIALAQIK.N + Oxidation (M)
2	1	K.NNNIDAAIENIENMLTSENK.V + Oxidation (M)	gi|31621305|ref|NP_573566.2| leucine-rich PPR motif-containing protein, mitochondrial precursor [Homo sapiens]	1132.04	2262.06	2262.04	8.51	2	0	108	3.3e-10	1	NNNIDAAIENIENMLTSENK	K.NNNIDAAIENIENMLTSENK.V + Oxidation (M)
2	1	K.NTKLDDLFLK.R	gi|31621305|ref|NP_573566.2| leucine-rich PPR motif-containing protein, mitochondrial precursor [Homo sapiens]	603.843	1205.67	1205.67	4.8	2	1	40	0.0022	1	NTKLDDLFLK	K.NTKLDDLFLK.R
2	1	K.NVQGIIEILK.G	gi|31621305|ref|NP_573566.2| leucine-rich PPR motif-containing protein, mitochondrial precursor [Homo sapiens]	563.848	1125.68	1125.68	4.47	2	0	58	1.1e-05	1	NVQGIIEILK	K.NVQGIIEILK.G
2	1	K.QLILVLCSEENMQK.A	gi|31621305|ref|NP_573566.2| leucine-rich PPR motif-containing protein, mitochondrial precursor [Homo sapiens]	852.946	1703.88	1703.86	10.7	2	0	63	1.7e-05	1	QLILVLCSEENMQK	K.QLILVLCSEENMQK.A
2	1	K.QLILVLCSEENMQK.A + Oxidation (M)	gi|31621305|ref|NP_573566.2| leucine-rich PPR motif-containing protein, mitochondrial precursor [Homo sapiens]	860.94	1719.87	1719.85	7.37	2	0	79	4.2e-07	1	QLILVLCSEENMQK	K.QLILVLCSEENMQK.A + Oxidation (M)
2	1	K.SELHLMDR.D	gi|31621305|ref|NP_573566.2| leucine-rich PPR motif-containing protein, mitochondrial precursor [Homo sapiens]	500.748	999.482	999.481	1.1	2	0	31	0.02	1	SELHLMDR	K.SELHLMDR.D
2	1	K.SELHLMDR.D + Oxidation (M)	gi|31621305|ref|NP_573566.2| leucine-rich PPR motif-containing protein, mitochondrial precursor [Homo sapiens]	508.747	1015.48	1015.48	2.85	2	0	25	0.078	1	SELHLMDR	K.SELHLMDR.D + Oxidation (M)
2	1	K.SNTLPISLQSIR.S	gi|31621305|ref|NP_573566.2| leucine-rich PPR motif-containing protein, mitochondrial precursor [Homo sapiens]	664.884	1327.75	1327.75	5.98	2	0	79	3e-07	1	SNTLPISLQSIR	K.SNTLPISLQSIR.S
2	1	K.SVLELIPELNEK.E	gi|31621305|ref|NP_573566.2| leucine-rich PPR motif-containing protein, mitochondrial precursor [Homo sapiens]	692.392	1382.77	1382.77	3.05	2	0	56	5.6e-05	1	SVLELIPELNEK	K.SVLELIPELNEK.E
2	1	K.SVLELIPELNEKEEAYNSLMK.S	gi|31621305|ref|NP_573566.2| leucine-rich PPR motif-containing protein, mitochondrial precursor [Homo sapiens]	817.094	2448.26	2448.25	5.9	3	1	34	0.0099	1	SVLELIPELNEKEEAYNSLMK	K.SVLELIPELNEKEEAYNSLMK.S
2	1	K.SVLELIPELNEKEEAYNSLMK.S + Oxidation (M)	gi|31621305|ref|NP_573566.2| leucine-rich PPR motif-containing protein, mitochondrial precursor [Homo sapiens]	822.426	2464.26	2464.24	5.82	3	1	33	0.012	1	SVLELIPELNEKEEAYNSLMK	K.SVLELIPELNEKEEAYNSLMK.S + Oxidation (M)
2	1	K.SYVSEKDVTSAK.A	gi|31621305|ref|NP_573566.2| leucine-rich PPR motif-containing protein, mitochondrial precursor [Homo sapiens]	657.335	1312.66	1312.65	3.85	2	1	68	5.9e-06	1	SYVSEKDVTSAK	K.SYVSEKDVTSAK.A
2	1	K.TKDLPVTEAVFSALVTGHAR.A	gi|31621305|ref|NP_573566.2| leucine-rich PPR motif-containing protein, mitochondrial precursor [Homo sapiens]	704.724	2111.15	2111.14	6.6	3	1	65	3.7e-06	1	TKDLPVTEAVFSALVTGHAR	K.TKDLPVTEAVFSALVTGHAR.A
2	1	K.TVLDQQQTPSR.L	gi|31621305|ref|NP_573566.2| leucine-rich PPR motif-containing protein, mitochondrial precursor [Homo sapiens]	636.833	1271.65	1271.65	3.71	2	0	60	4.3e-05	1	TVLDQQQTPSR	K.TVLDQQQTPSR.L
2	1	K.TVQLTSSELESTLETLK.A	gi|31621305|ref|NP_573566.2| leucine-rich PPR motif-containing protein, mitochondrial precursor [Homo sapiens]	940.007	1878	1877.98	8.99	2	0	101	1.5e-09	1	TVQLTSSELESTLETLK	K.TVQLTSSELESTLETLK.A
2	1	K.TVQLTSSELESTLETLKAENQPIR.D	gi|31621305|ref|NP_573566.2| leucine-rich PPR motif-containing protein, mitochondrial precursor [Homo sapiens]	896.482	2686.42	2686.4	8.21	3	1	58	2.2e-05	1	TVQLTSSELESTLETLKAENQPIR	K.TVQLTSSELESTLETLKAENQPIR.D
2	1	K.VEDALNLKEEFDR.L	gi|31621305|ref|NP_573566.2| leucine-rich PPR motif-containing protein, mitochondrial precursor [Homo sapiens]	526.602	1576.78	1576.77	6.2	3	1	20	0.34	1	VEDALNLKEEFDR	K.VEDALNLKEEFDR.L
2	1	K.VFNDTCR.S	gi|31621305|ref|NP_573566.2| leucine-rich PPR motif-containing protein, mitochondrial precursor [Homo sapiens]	456.207	910.399	910.397	2.6	2	0	34	0.0078	1	VFNDTCR	K.VFNDTCR.S
2	1	K.VIEEQLEPAVEK.I	gi|31621305|ref|NP_573566.2| leucine-rich PPR motif-containing protein, mitochondrial precursor [Homo sapiens]	692.376	1382.74	1382.73	5.34	2	0	71	2.6e-06	1	VIEEQLEPAVEK	K.VIEEQLEPAVEK.I
2	1	K.VIEPQYFGLAYLFR.K	gi|31621305|ref|NP_573566.2| leucine-rich PPR motif-containing protein, mitochondrial precursor [Homo sapiens]	858.466	1714.92	1714.91	5	2	0	66	8e-06	1	VIEPQYFGLAYLFR	K.VIEPQYFGLAYLFR.K
2	1	K.VYLQNEYK.F	gi|31621305|ref|NP_573566.2| leucine-rich PPR motif-containing protein, mitochondrial precursor [Homo sapiens]	528.774	1055.53	1055.53	3.52	2	0	35	0.012	1	VYLQNEYK	K.VYLQNEYK.F
2	1	K.VYLQNEYKFSPTDFLAK.M	gi|31621305|ref|NP_573566.2| leucine-rich PPR motif-containing protein, mitochondrial precursor [Homo sapiens]	688.359	2062.06	2062.04	7.36	3	1	17	0.59	1	VYLQNEYKFSPTDFLAK	K.VYLQNEYKFSPTDFLAK.M
2	1	K.YAGEPVPFIEPPESFEFYAQQLR.K	gi|31621305|ref|NP_573566.2| leucine-rich PPR motif-containing protein, mitochondrial precursor [Homo sapiens]	905.451	2713.33	2713.31	9.46	3	0	22	0.17	1	YAGEPVPFIEPPESFEFYAQQLR	K.YAGEPVPFIEPPESFEFYAQQLR.K
2	1	K.YVGLVR.V	gi|31621305|ref|NP_573566.2| leucine-rich PPR motif-containing protein, mitochondrial precursor [Homo sapiens]	353.717	705.419	705.417	2.22	2	0	26	0.068	1	YVGLVR	K.YVGLVR.V
2	1	R.ADAVWNK.I	gi|31621305|ref|NP_573566.2| leucine-rich PPR motif-containing protein, mitochondrial precursor [Homo sapiens]	402.207	802.399	802.397	2.55	2	0	31	0.035	1	ADAVWNK	R.ADAVWNK.I
2	1	R.AGDMENAENILTVMR.D	gi|31621305|ref|NP_573566.2| leucine-rich PPR motif-containing protein, mitochondrial precursor [Homo sapiens]	832.399	1662.78	1662.77	7.77	2	0	78	6.3e-07	1	AGDMENAENILTVMR	R.AGDMENAENILTVMR.D
2	1	R.AGDMENAENILTVMR.D + 2 Oxidation (M)	gi|31621305|ref|NP_573566.2| leucine-rich PPR motif-containing protein, mitochondrial precursor [Homo sapiens]	848.389	1694.76	1694.76	1.59	2	0	68	2.8e-06	1	AGDMENAENILTVMR	R.AGDMENAENILTVMR.D + 2 Oxidation (M)
2	1	R.AGDMENAENILTVMR.D + Oxidation (M)	gi|31621305|ref|NP_573566.2| leucine-rich PPR motif-containing protein, mitochondrial precursor [Homo sapiens]	840.398	1678.78	1678.77	8.9	2	0	70	2.3e-06	1	AGDMENAENILTVMR	R.AGDMENAENILTVMR.D + Oxidation (M)
2	1	R.AILQENGCLSDSDMFSQAGLR.S	gi|31621305|ref|NP_573566.2| leucine-rich PPR motif-containing protein, mitochondrial precursor [Homo sapiens]	1157.04	2312.06	2311.06	436	2	0	47	0.00043	1	AILQENGCLSDSDMFSQAGLR	R.AILQENGCLSDSDMFSQAGLR.S
2	1	R.AILQENGCLSDSDMFSQAGLR.S + Oxidation (M)	gi|31621305|ref|NP_573566.2| leucine-rich PPR motif-containing protein, mitochondrial precursor [Homo sapiens]	1164.54	2327.07	2327.05	8.25	2	0	108	3e-10	1	AILQENGCLSDSDMFSQAGLR	R.AILQENGCLSDSDMFSQAGLR.S + Oxidation (M)
2	1	R.CVANNQVETLEK.L	gi|31621305|ref|NP_573566.2| leucine-rich PPR motif-containing protein, mitochondrial precursor [Homo sapiens]	702.845	1403.68	1403.67	3.24	2	0	62	2e-05	1	CVANNQVETLEK	R.CVANNQVETLEK.L
2	1	R.DAGIEPGPDTYLALLNAYAEK.G	gi|31621305|ref|NP_573566.2| leucine-rich PPR motif-containing protein, mitochondrial precursor [Homo sapiens]	1111.06	2220.11	2220.09	5.64	2	0	69	4e-06	1	DAGIEPGPDTYLALLNAYAEK	R.DAGIEPGPDTYLALLNAYAEK.G
2	1	R.DLLQIIFSFSK.A	gi|31621305|ref|NP_573566.2| leucine-rich PPR motif-containing protein, mitochondrial precursor [Homo sapiens]	655.873	1309.73	1309.73	3.13	2	0	57	3.8e-05	1	DLLQIIFSFSK	R.DLLQIIFSFSK.A
2	1	R.DQMYYNLLK.L	gi|31621305|ref|NP_573566.2| leucine-rich PPR motif-containing protein, mitochondrial precursor [Homo sapiens]	594.294	1186.57	1186.57	3.37	2	0	20	0.29	1	DQMYYNLLK	R.DQMYYNLLK.L
2	1	R.DYLKEAVTTLK.T	gi|31621305|ref|NP_573566.2| leucine-rich PPR motif-containing protein, mitochondrial precursor [Homo sapiens]	640.861	1279.71	1279.7	3.64	2	1	38	0.0037	1	DYLKEAVTTLK	R.DYLKEAVTTLK.T
2	1	R.EGNQEVPFDVPELWYEDEK.H	gi|31621305|ref|NP_573566.2| leucine-rich PPR motif-containing protein, mitochondrial precursor [Homo sapiens]	1162.04	2322.06	2322.03	12.6	2	0	58	3.1e-05	1	EGNQEVPFDVPELWYEDEK	R.EGNQEVPFDVPELWYEDEK.H
2	1	R.GEIETVK.Q	gi|31621305|ref|NP_573566.2| leucine-rich PPR motif-containing protein, mitochondrial precursor [Homo sapiens]	388.214	774.414	774.412	2.76	2	0	29	0.086	1	GEIETVK	R.GEIETVK.Q
2	1	R.GPTEAVGYFLYNLIDSMSDSEVQAK.E + Oxidation (M)	gi|31621305|ref|NP_573566.2| leucine-rich PPR motif-containing protein, mitochondrial precursor [Homo sapiens]	917.438	2749.29	2749.28	5.22	3	0	20	0.18	1	GPTEAVGYFLYNLIDSMSDSEVQAK	R.GPTEAVGYFLYNLIDSMSDSEVQAK.E + Oxidation (M)
2	1	R.IHDVLCK.L	gi|31621305|ref|NP_573566.2| leucine-rich PPR motif-containing protein, mitochondrial precursor [Homo sapiens]	442.738	883.461	883.459	2.37	2	0	25	0.096	1	IHDVLCK	R.IHDVLCK.L
2	1	R.IWDTLQK.L	gi|31621305|ref|NP_573566.2| leucine-rich PPR motif-containing protein, mitochondrial precursor [Homo sapiens]	452.251	902.488	902.486	2.25	2	0	23	0.38	1	IWDTLQK	R.IWDTLQK.L
2	1	R.KISNQFDWALMR.L	gi|31621305|ref|NP_573566.2| leucine-rich PPR motif-containing protein, mitochondrial precursor [Homo sapiens]	754.893	1507.77	1507.76	7.48	2	1	78	6.1e-07	1	KISNQFDWALMR	R.KISNQFDWALMR.L
2	1	R.KISNQFDWALMR.L + Oxidation (M)	gi|31621305|ref|NP_573566.2| leucine-rich PPR motif-containing protein, mitochondrial precursor [Homo sapiens]	508.928	1523.76	1523.76	4.48	3	1	27	0.084	1	KISNQFDWALMR	R.KISNQFDWALMR.L + Oxidation (M)
2	1	R.KVIEEQLEPAVEK.I	gi|31621305|ref|NP_573566.2| leucine-rich PPR motif-containing protein, mitochondrial precursor [Homo sapiens]	756.421	1510.83	1510.82	2.24	2	1	73	1.3e-06	1	KVIEEQLEPAVEK	R.KVIEEQLEPAVEK.I
2	1	R.LDLSVR.R	gi|31621305|ref|NP_573566.2| leucine-rich PPR motif-containing protein, mitochondrial precursor [Homo sapiens]	351.712	701.409	701.407	2.73	2	0	42	0.0048	1	LDLSVR	R.LDLSVR.R
2	1	R.LDSSAVLDTGK.Y	gi|31621305|ref|NP_573566.2| leucine-rich PPR motif-containing protein, mitochondrial precursor [Homo sapiens]	553.292	1104.57	1104.57	3.42	2	0	64	2.4e-05	1	LDSSAVLDTGK	R.LDSSAVLDTGK.Y
2	1	R.LIASYCNVGDIEGASK.I	gi|31621305|ref|NP_573566.2| leucine-rich PPR motif-containing protein, mitochondrial precursor [Homo sapiens]	848.919	1695.82	1695.81	5.57	2	0	113	1.6e-10	1	LIASYCNVGDIEGASK	R.LIASYCNVGDIEGASK.I
2	1	R.LIITQVR.R	gi|31621305|ref|NP_573566.2| leucine-rich PPR motif-containing protein, mitochondrial precursor [Homo sapiens]	421.778	841.541	841.538	2.7	2	0	41	0.0011	1	LIITQVR	R.LIITQVR.R
2	1	R.LLAEILR.E	gi|31621305|ref|NP_573566.2| leucine-rich PPR motif-containing protein, mitochondrial precursor [Homo sapiens]	414.273	826.531	826.528	3.57	2	0	34	0.003	1	LLAEILR	R.LLAEILR.E
2	1	R.LQWFCDR.C	gi|31621305|ref|NP_573566.2| leucine-rich PPR motif-containing protein, mitochondrial precursor [Homo sapiens]	512.739	1023.46	1023.46	3.63	2	0	24	0.1	1	LQWFCDR	R.LQWFCDR.C
2	1	R.NLLESYHVPELIK.D	gi|31621305|ref|NP_573566.2| leucine-rich PPR motif-containing protein, mitochondrial precursor [Homo sapiens]	777.935	1553.86	1553.85	6.76	2	0	68	2.9e-06	1	NLLESYHVPELIK	R.NLLESYHVPELIK.D
2	1	R.SCGSLLPELK.L	gi|31621305|ref|NP_573566.2| leucine-rich PPR motif-containing protein, mitochondrial precursor [Homo sapiens]	552.294	1102.57	1102.57	4.28	2	0	38	0.0086	1	SCGSLLPELK	R.SCGSLLPELK.L
2	1	R.SEAANGNLDFVLSFLK.S	gi|31621305|ref|NP_573566.2| leucine-rich PPR motif-containing protein, mitochondrial precursor [Homo sapiens]	862.952	1723.89	1723.88	6.83	2	0	93	1.7e-08	1	SEAANGNLDFVLSFLK	R.SEAANGNLDFVLSFLK.S
2	1	R.SGGLGGSHALLLLR.S	gi|31621305|ref|NP_573566.2| leucine-rich PPR motif-containing protein, mitochondrial precursor [Homo sapiens]	675.899	1349.78	1349.78	3.71	2	0	64	4e-06	1	SGGLGGSHALLLLR	R.SGGLGGSHALLLLR.S
2	1	R.SMNINLWSEITELLYK.D + Oxidation (M)	gi|31621305|ref|NP_573566.2| leucine-rich PPR motif-containing protein, mitochondrial precursor [Homo sapiens]	985.508	1969	1968.99	7.52	2	0	74	1e-06	1	SMNINLWSEITELLYK	R.SMNINLWSEITELLYK.D + Oxidation (M)
2	1	R.SSLLLGFR.R	gi|31621305|ref|NP_573566.2| leucine-rich PPR motif-containing protein, mitochondrial precursor [Homo sapiens]	446.768	891.522	891.518	4.25	2	0	44	0.00082	1	SSLLLGFR	R.SSLLLGFR.R
2	1	R.VIQALAMK.G	gi|31621305|ref|NP_573566.2| leucine-rich PPR motif-containing protein, mitochondrial precursor [Homo sapiens]	437.267	872.519	872.515	3.59	2	0	31	0.031	1	VIQALAMK	R.VIQALAMK.G
2	1	R.VIQALAMK.G + Oxidation (M)	gi|31621305|ref|NP_573566.2| leucine-rich PPR motif-containing protein, mitochondrial precursor [Homo sapiens]	445.264	888.512	888.51	2.37	2	0	25	0.13	1	VIQALAMK	R.VIQALAMK.G + Oxidation (M)
2	1	R.VIQALAMKGDVENIEVVQK.M	gi|31621305|ref|NP_573566.2| leucine-rich PPR motif-containing protein, mitochondrial precursor [Homo sapiens]	695.39	2083.15	2083.13	6.13	3	1	51	9.6e-05	1	VIQALAMKGDVENIEVVQK	R.VIQALAMKGDVENIEVVQK.M
2	1	R.VIQALAMKGDVENIEVVQK.M + Oxidation (M)	gi|31621305|ref|NP_573566.2| leucine-rich PPR motif-containing protein, mitochondrial precursor [Homo sapiens]	700.721	2099.14	2099.13	5.77	3	1	59	1.8e-05	1	VIQALAMKGDVENIEVVQK	R.VIQALAMKGDVENIEVVQK.M + Oxidation (M)
2	1	R.YCQEPR.G	gi|31621305|ref|NP_573566.2| leucine-rich PPR motif-containing protein, mitochondrial precursor [Homo sapiens]	426.688	851.361	851.36	1.74	2	0	24	0.055	1	YCQEPR	R.YCQEPR.G
3	1	K.ADVVESWIGEK.E	gi|154759259|ref|NP_003118.2| spectrin alpha chain, brain isoform 2 [Homo sapiens]	616.814	1231.61	1231.61	4.1	2	0	51	0.00042	1	ADVVESWIGEK	K.ADVVESWIGEK.E
3	1	K.AINVQEEK.I	gi|154759259|ref|NP_003118.2| spectrin alpha chain, brain isoform 2 [Homo sapiens]	465.75	929.486	929.482	4.27	2	0	43	0.0025	1	AINVQEEK	K.AINVQEEK.I
3	1	K.DLIGVQNLLK.K	gi|154759259|ref|NP_003118.2| spectrin alpha chain, brain isoform 2 [Homo sapiens]	556.839	1111.66	1111.66	2.55	2	0	23	0.059	1	DLIGVQNLLK	K.DLIGVQNLLK.K
3	1	K.DLTNVQNLQK.K	gi|154759259|ref|NP_003118.2| spectrin alpha chain, brain isoform 2 [Homo sapiens]	586.819	1171.62	1171.62	3.78	2	0	44	0.0018	1	DLTNVQNLQK	K.DLTNVQNLQK.K
3	1	K.DVTGAEALLER.H	gi|154759259|ref|NP_003118.2| spectrin alpha chain, brain isoform 2 [Homo sapiens]	587.312	1172.61	1172.6	5.03	2	0	53	0.00021	1	DVTGAEALLER	K.DVTGAEALLER.H
3	1	K.EAALTSEEVGADLEQVEVLQK.K	gi|154759259|ref|NP_003118.2| spectrin alpha chain, brain isoform 2 [Homo sapiens]	1129.59	2257.16	2257.13	11	2	0	91	2.2e-08	1	EAALTSEEVGADLEQVEVLQK	K.EAALTSEEVGADLEQVEVLQK.K
3	1	K.EELYQNLTR.E	gi|154759259|ref|NP_003118.2| spectrin alpha chain, brain isoform 2 [Homo sapiens]	583.297	1164.58	1164.58	2.22	2	0	27	0.095	1	EELYQNLTR	K.EELYQNLTR.E
3	1	K.EKEQLMASDDFGR.D + Oxidation (M)	gi|154759259|ref|NP_003118.2| spectrin alpha chain, brain isoform 2 [Homo sapiens]	514.57	1540.69	1540.68	2.93	3	1	22	0.1	1	EKEQLMASDDFGR	K.EKEQLMASDDFGR.D + Oxidation (M)
3	1	K.EQLMASDDFGR.D + Oxidation (M)	gi|154759259|ref|NP_003118.2| spectrin alpha chain, brain isoform 2 [Homo sapiens]	642.782	1283.55	1283.55	3.08	2	0	35	0.0043	1	EQLMASDDFGR	K.EQLMASDDFGR.D + Oxidation (M)
3	1	K.FDDFQK.D	gi|154759259|ref|NP_003118.2| spectrin alpha chain, brain isoform 2 [Homo sapiens]	400.186	798.357	798.355	3.36	2	0	19	0.19	1	FDDFQK	K.FDDFQK.D
3	1	K.HQLLEADISAHEDR.L	gi|154759259|ref|NP_003118.2| spectrin alpha chain, brain isoform 2 [Homo sapiens]	545.271	1632.79	1632.79	3.54	3	0	67	7.6e-06	1	HQLLEADISAHEDR	K.HQLLEADISAHEDR.L
3	1	K.IAALQAFADQLIAAGHYAK.G	gi|154759259|ref|NP_003118.2| spectrin alpha chain, brain isoform 2 [Homo sapiens]	658.03	1971.07	1971.06	4.86	3	0	25	0.048	1	IAALQAFADQLIAAGHYAK	K.IAALQAFADQLIAAGHYAK.G
3	1	K.ITALDEFATK.L	gi|154759259|ref|NP_003118.2| spectrin alpha chain, brain isoform 2 [Homo sapiens]	554.8	1107.59	1107.58	4.6	2	0	44	0.0013	1	ITALDEFATK	K.ITALDEFATK.L
3	1	K.KIEDLGAAMEEALILDNK.Y + Oxidation (M)	gi|154759259|ref|NP_003118.2| spectrin alpha chain, brain isoform 2 [Homo sapiens]	663.681	1988.02	1988.01	3.6	3	1	44	0.0013	1	KIEDLGAAMEEALILDNK	K.KIEDLGAAMEEALILDNK.Y + Oxidation (M)
3	1	K.KLDPAQSASR.E	gi|154759259|ref|NP_003118.2| spectrin alpha chain, brain isoform 2 [Homo sapiens]	536.792	1071.57	1071.57	2.27	2	1	26	0.19	1	KLDPAQSASR	K.KLDPAQSASR.E
3	1	K.LDETGNLMISEGHFASETIR.T + Oxidation (M)	gi|154759259|ref|NP_003118.2| spectrin alpha chain, brain isoform 2 [Homo sapiens]	746.028	2235.06	2235.05	6.64	3	0	43	0.0012	1	LDETGNLMISEGHFASETIR	K.LDETGNLMISEGHFASETIR.T + Oxidation (M)
3	1	K.LFGAAEVQR.F	gi|154759259|ref|NP_003118.2| spectrin alpha chain, brain isoform 2 [Homo sapiens]	495.773	989.532	989.529	2.68	2	0	55	0.00018	1	LFGAAEVQR	K.LFGAAEVQR.F
3	1	K.LGESQTLQQFSR.D	gi|154759259|ref|NP_003118.2| spectrin alpha chain, brain isoform 2 [Homo sapiens]	697.359	1392.7	1392.7	2.59	2	0	66	1e-05	1	LGESQTLQQFSR	K.LGESQTLQQFSR.D
3	1	K.LIDVNHYAKDEVAAR.M	gi|154759259|ref|NP_003118.2| spectrin alpha chain, brain isoform 2 [Homo sapiens]	571.97	1712.89	1712.88	1.96	3	1	22	0.19	1	LIDVNHYAKDEVAAR	K.LIDVNHYAKDEVAAR.M
3	1	K.LIQEQHPEEELIK.T	gi|154759259|ref|NP_003118.2| spectrin alpha chain, brain isoform 2 [Homo sapiens]	803.43	1604.85	1604.84	2.87	2	0	48	0.00053	1	LIQEQHPEEELIK	K.LIQEQHPEEELIK.T
3	1	K.LIQNNHYAMEDVATR.R + Oxidation (M)	gi|154759259|ref|NP_003118.2| spectrin alpha chain, brain isoform 2 [Homo sapiens]	597.622	1789.84	1789.84	1.7	3	0	23	0.13	1	LIQNNHYAMEDVATR	K.LIQNNHYAMEDVATR.R + Oxidation (M)
3	1	K.LLEAQSHFR.K	gi|154759259|ref|NP_003118.2| spectrin alpha chain, brain isoform 2 [Homo sapiens]	550.797	1099.58	1099.58	1.84	2	0	26	0.11	1	LLEAQSHFR	K.LLEAQSHFR.K
3	1	K.LLEATELK.G	gi|154759259|ref|NP_003118.2| spectrin alpha chain, brain isoform 2 [Homo sapiens]	458.773	915.532	915.528	4.42	2	0	23	0.21	1	LLEATELK	K.LLEATELK.G
3	1	K.LLVGSEDYGR.D	gi|154759259|ref|NP_003118.2| spectrin alpha chain, brain isoform 2 [Homo sapiens]	554.787	1107.56	1107.56	3.72	2	0	47	0.00092	1	LLVGSEDYGR	K.LLVGSEDYGR.D
3	1	K.LQTASDESYKDPTNIQSK.H	gi|154759259|ref|NP_003118.2| spectrin alpha chain, brain isoform 2 [Homo sapiens]	675.665	2023.97	2023.97	2.36	3	1	23	0.16	1	LQTASDESYKDPTNIQSK	K.LQTASDESYKDPTNIQSK.H
3	1	K.LSDDNTIGKEEIQQR.L	gi|154759259|ref|NP_003118.2| spectrin alpha chain, brain isoform 2 [Homo sapiens]	582.629	1744.87	1744.86	3.41	3	1	40	0.0037	1	LSDDNTIGKEEIQQR	K.LSDDNTIGKEEIQQR.L
3	1	K.LTVLSEER.A	gi|154759259|ref|NP_003118.2| spectrin alpha chain, brain isoform 2 [Homo sapiens]	473.765	945.515	945.513	1.75	2	0	40	0.0059	1	LTVLSEER	K.LTVLSEER.A
3	1	K.LVQYLR.E	gi|154759259|ref|NP_003118.2| spectrin alpha chain, brain isoform 2 [Homo sapiens]	396.243	790.471	790.47	1.34	2	0	20	0.24	1	LVQYLR	K.LVQYLR.E
3	1	K.NQALNTDNYGHDLASVQALQR.K	gi|154759259|ref|NP_003118.2| spectrin alpha chain, brain isoform 2 [Homo sapiens]	776.72	2327.14	2327.13	5.84	3	0	38	0.0042	1	NQALNTDNYGHDLASVQALQR	K.NQALNTDNYGHDLASVQALQR.K
3	1	K.QKLDILDQER.A	gi|154759259|ref|NP_003118.2| spectrin alpha chain, brain isoform 2 [Homo sapiens]	419.9	1256.68	1256.67	3.97	3	1	24	0.14	1	QKLDILDQER	K.QKLDILDQER.A
3	1	K.REELITNWEQIR.T	gi|154759259|ref|NP_003118.2| spectrin alpha chain, brain isoform 2 [Homo sapiens]	529.616	1585.83	1585.82	3.76	3	1	59	4.1e-05	1	REELITNWEQIR	K.REELITNWEQIR.T
3	1	K.SSEEIESAFR.A	gi|154759259|ref|NP_003118.2| spectrin alpha chain, brain isoform 2 [Homo sapiens]	577.773	1153.53	1153.53	4.57	2	0	64	9.5e-06	1	SSEEIESAFR	K.SSEEIESAFR.A
3	1	K.TATDEAYKDPSNLQGK.V	gi|154759259|ref|NP_003118.2| spectrin alpha chain, brain isoform 2 [Homo sapiens]	579.949	1736.83	1736.82	2.49	3	1	23	0.15	1	TATDEAYKDPSNLQGK	K.TATDEAYKDPSNLQGK.V
3	1	K.TKQDEVNAAWQR.L	gi|154759259|ref|NP_003118.2| spectrin alpha chain, brain isoform 2 [Homo sapiens]	482.576	1444.71	1444.71	0.76	3	1	23	0.16	1	TKQDEVNAAWQR	K.TKQDEVNAAWQR.L
3	1	K.VEDLFLTFAK.K	gi|154759259|ref|NP_003118.2| spectrin alpha chain, brain isoform 2 [Homo sapiens]	591.824	1181.63	1181.63	0.66	2	0	33	0.014	1	VEDLFLTFAK	K.VEDLFLTFAK.K
3	1	K.VLETAEDIQER.R	gi|154759259|ref|NP_003118.2| spectrin alpha chain, brain isoform 2 [Homo sapiens]	651.833	1301.65	1301.65	4.26	2	0	66	9.6e-06	1	VLETAEDIQER	K.VLETAEDIQER.R
3	1	K.VNSLGETAER.L	gi|154759259|ref|NP_003118.2| spectrin alpha chain, brain isoform 2 [Homo sapiens]	538.274	1074.53	1074.53	2.57	2	0	58	6.6e-05	1	VNSLGETAER	K.VNSLGETAER.L
3	1	K.YTEHSTVGLAQQWDQLDQLGMR.M + Oxidation (M)	gi|154759259|ref|NP_003118.2| spectrin alpha chain, brain isoform 2 [Homo sapiens]	864.75	2591.23	2591.21	8.56	3	0	35	0.0073	1	YTEHSTVGLAQQWDQLDQLGMR	K.YTEHSTVGLAQQWDQLDQLGMR.M + Oxidation (M)
3	1	R.AALLELWELR.R	gi|154759259|ref|NP_003118.2| spectrin alpha chain, brain isoform 2 [Homo sapiens]	607.354	1212.69	1212.69	6.35	2	0	41	0.0017	1	AALLELWELR	R.AALLELWELR.R
3	1	R.AALLELWELRR.Q	gi|154759259|ref|NP_003118.2| spectrin alpha chain, brain isoform 2 [Homo sapiens]	457.271	1368.79	1368.79	3.05	3	1	16	0.4	1	AALLELWELRR	R.AALLELWELRR.Q
3	1	R.AQLADSFHLQQFFR.D	gi|154759259|ref|NP_003118.2| spectrin alpha chain, brain isoform 2 [Homo sapiens]	854.442	1706.87	1706.85	9.22	2	0	21	0.29	1	AQLADSFHLQQFFR	R.AQLADSFHLQQFFR.D
3	1	R.DADETKEWIEEK.N	gi|154759259|ref|NP_003118.2| spectrin alpha chain, brain isoform 2 [Homo sapiens]	498.233	1491.68	1491.67	3.31	3	1	16	0.51	1	DADETKEWIEEK	R.DADETKEWIEEK.N
3	1	R.DLAALEDKVK.A	gi|154759259|ref|NP_003118.2| spectrin alpha chain, brain isoform 2 [Homo sapiens]	551.313	1100.61	1100.61	4.26	2	1	30	0.034	1	DLAALEDKVK	R.DLAALEDKVK.A
3	1	R.DLAALGDKVNSLGETAER.L	gi|154759259|ref|NP_003118.2| spectrin alpha chain, brain isoform 2 [Homo sapiens]	929.985	1857.96	1857.94	6.84	2	1	55	0.00011	1	DLAALGDKVNSLGETAER	R.DLAALGDKVNSLGETAER.L
3	1	R.DLASVQALLR.K	gi|154759259|ref|NP_003118.2| spectrin alpha chain, brain isoform 2 [Homo sapiens]	543.322	1084.63	1084.62	5.03	2	0	77	4.8e-07	1	DLASVQALLR	R.DLASVQALLR.K
3	1	R.DLSSVQTLLTK.Q	gi|154759259|ref|NP_003118.2| spectrin alpha chain, brain isoform 2 [Homo sapiens]	602.846	1203.68	1203.67	5.12	2	0	71	1.9e-06	1	DLSSVQTLLTK	R.DLSSVQTLLTK.Q
3	1	R.DLTGVQNLR.K	gi|154759259|ref|NP_003118.2| spectrin alpha chain, brain isoform 2 [Homo sapiens]	508.282	1014.55	1014.55	3.19	2	0	55	0.00015	1	DLTGVQNLR	R.DLTGVQNLR.K
3	1	R.DLTSWVTEMK.A	gi|154759259|ref|NP_003118.2| spectrin alpha chain, brain isoform 2 [Homo sapiens]	605.298	1208.58	1208.57	5.21	2	0	37	0.0067	1	DLTSWVTEMK	R.DLTSWVTEMK.A
3	1	R.DLTSWVTEMK.A + Oxidation (M)	gi|154759259|ref|NP_003118.2| spectrin alpha chain, brain isoform 2 [Homo sapiens]	613.296	1224.58	1224.57	5.91	2	0	17	0.61	1	DLTSWVTEMK	R.DLTSWVTEMK.A + Oxidation (M)
3	1	R.DMDDEESWIK.E	gi|154759259|ref|NP_003118.2| spectrin alpha chain, brain isoform 2 [Homo sapiens]	634.264	1266.51	1266.51	4.44	2	0	23	0.039	1	DMDDEESWIK	R.DMDDEESWIK.E
3	1	R.DTEQVDNWMSK.Q + Oxidation (M)	gi|154759259|ref|NP_003118.2| spectrin alpha chain, brain isoform 2 [Homo sapiens]	684.793	1367.57	1367.57	4.04	2	0	42	0.00051	1	DTEQVDNWMSK	R.DTEQVDNWMSK.Q + Oxidation (M)
3	1	R.DVDEIEAWISEK.L	gi|154759259|ref|NP_003118.2| spectrin alpha chain, brain isoform 2 [Homo sapiens]	717.347	1432.68	1432.67	4.63	2	0	71	2.9e-06	1	DVDEIEAWISEK	R.DVDEIEAWISEK.L
3	1	R.DVEDEETWIR.E	gi|154759259|ref|NP_003118.2| spectrin alpha chain, brain isoform 2 [Homo sapiens]	646.296	1290.58	1290.57	3.92	2	0	34	0.0076	1	DVEDEETWIR	R.DVEDEETWIR.E
3	1	R.EAFLNTEDKGDSLDSVEALIK.K	gi|154759259|ref|NP_003118.2| spectrin alpha chain, brain isoform 2 [Homo sapiens]	765.391	2293.15	2293.13	8.61	3	1	32	0.018	1	EAFLNTEDKGDSLDSVEALIK	R.EAFLNTEDKGDSLDSVEALIK.K
3	1	R.EANELQQWINEK.E	gi|154759259|ref|NP_003118.2| spectrin alpha chain, brain isoform 2 [Homo sapiens]	751.371	1500.73	1500.72	4.38	2	0	60	3e-05	1	EANELQQWINEK	R.EANELQQWINEK.E
3	1	R.EANQQQQFNR.N	gi|154759259|ref|NP_003118.2| spectrin alpha chain, brain isoform 2 [Homo sapiens]	631.799	1261.58	1261.58	3.18	2	0	36	0.0068	1	EANQQQQFNR	R.EANQQQQFNR.N
3	1	R.EELITNWEQIR.T	gi|154759259|ref|NP_003118.2| spectrin alpha chain, brain isoform 2 [Homo sapiens]	715.87	1429.72	1429.72	3.39	2	0	63	1.9e-05	1	EELITNWEQIR	R.EELITNWEQIR.T
3	1	R.EKEPIAASTNR.G	gi|154759259|ref|NP_003118.2| spectrin alpha chain, brain isoform 2 [Homo sapiens]	608.323	1214.63	1214.63	4.82	2	1	20	0.38	1	EKEPIAASTNR	R.EKEPIAASTNR.G
3	1	R.EKLTVLSEER.A	gi|154759259|ref|NP_003118.2| spectrin alpha chain, brain isoform 2 [Homo sapiens]	401.891	1202.65	1202.65	1.34	3	1	23	0.25	1	EKLTVLSEER	R.EKLTVLSEER.A
3	1	R.ELPTAFDYVEFTR.S	gi|154759259|ref|NP_003118.2| spectrin alpha chain, brain isoform 2 [Homo sapiens]	794.39	1586.77	1586.76	2.7	2	0	64	1.5e-05	1	ELPTAFDYVEFTR	R.ELPTAFDYVEFTR.S
3	1	R.ENLLEEQGSIALR.Q	gi|154759259|ref|NP_003118.2| spectrin alpha chain, brain isoform 2 [Homo sapiens]	736.397	1470.78	1470.77	8.06	2	0	59	4.3e-05	1	ENLLEEQGSIALR	R.ENLLEEQGSIALR.Q
3	1	R.FLADFR.D	gi|154759259|ref|NP_003118.2| spectrin alpha chain, brain isoform 2 [Homo sapiens]	384.707	767.399	767.397	3.52	2	0	16	0.71	1	FLADFR	R.FLADFR.D
3	1	R.GKDLIGVQNLLK.K	gi|154759259|ref|NP_003118.2| spectrin alpha chain, brain isoform 2 [Homo sapiens]	649.4	1296.78	1296.78	6.26	2	1	38	0.0011	1	GKDLIGVQNLLK	R.GKDLIGVQNLLK.K
3	1	R.GVIDMGNSLIER.G	gi|154759259|ref|NP_003118.2| spectrin alpha chain, brain isoform 2 [Homo sapiens]	652.34	1302.66	1302.66	3.62	2	0	18	0.7	1	GVIDMGNSLIER	R.GVIDMGNSLIER.G
3	1	R.GVIDMGNSLIER.G + Oxidation (M)	gi|154759259|ref|NP_003118.2| spectrin alpha chain, brain isoform 2 [Homo sapiens]	660.335	1318.66	1318.66	0.49	2	0	58	9.1e-05	1	GVIDMGNSLIER	R.GVIDMGNSLIER.G + Oxidation (M)
3	1	R.IDGITIQAR.Q	gi|154759259|ref|NP_003118.2| spectrin alpha chain, brain isoform 2 [Homo sapiens]	493.786	985.558	985.556	1.99	2	0	43	0.002	1	IDGITIQAR	R.IDGITIQAR.Q
3	1	R.KVEDLFLTFAK.K	gi|154759259|ref|NP_003118.2| spectrin alpha chain, brain isoform 2 [Homo sapiens]	437.585	1309.73	1309.73	3.3	3	1	36	0.0051	1	KVEDLFLTFAK	R.KVEDLFLTFAK.K
3	1	R.LAALADQWQFLVQK.S	gi|154759259|ref|NP_003118.2| spectrin alpha chain, brain isoform 2 [Homo sapiens]	815.957	1629.9	1629.89	6.99	2	0	87	5.1e-08	1	LAALADQWQFLVQK	R.LAALADQWQFLVQK.S
3	1	R.LIQSHPESAEDLQEK.C	gi|154759259|ref|NP_003118.2| spectrin alpha chain, brain isoform 2 [Homo sapiens]	575.29	1722.85	1722.84	3.52	3	0	31	0.027	1	LIQSHPESAEDLQEK	R.LIQSHPESAEDLQEK.C
3	1	R.LKDLNSQADSLMTSSAFDTSQVK.D + Oxidation (M)	gi|154759259|ref|NP_003118.2| spectrin alpha chain, brain isoform 2 [Homo sapiens]	834.745	2501.21	2501.2	7.41	3	1	57	4.6e-05	1	LKDLNSQADSLMTSSAFDTSQVK	R.LKDLNSQADSLMTSSAFDTSQVK.D + Oxidation (M)
3	1	R.LQQSHPLSATQIQVK.R	gi|154759259|ref|NP_003118.2| spectrin alpha chain, brain isoform 2 [Homo sapiens]	559.983	1676.93	1676.92	3.87	3	0	33	0.008	1	LQQSHPLSATQIQVK	R.LQQSHPLSATQIQVK.R
3	1	R.MNEVISLWK.K	gi|154759259|ref|NP_003118.2| spectrin alpha chain, brain isoform 2 [Homo sapiens]	560.301	1118.59	1118.58	7.91	2	0	54	0.0002	1	MNEVISLWK	R.MNEVISLWK.K
3	1	R.MNEVISLWK.K + Oxidation (M)	gi|154759259|ref|NP_003118.2| spectrin alpha chain, brain isoform 2 [Homo sapiens]	568.297	1134.58	1134.57	3.88	2	0	45	0.0015	1	MNEVISLWK	R.MNEVISLWK.K + Oxidation (M)
3	1	R.NTTGVTEEALK.E	gi|154759259|ref|NP_003118.2| spectrin alpha chain, brain isoform 2 [Homo sapiens]	581.804	1161.59	1161.59	5.69	2	0	24	0.2	1	NTTGVTEEALK	R.NTTGVTEEALK.E
3	1	R.QEQIDNQTR.I	gi|154759259|ref|NP_003118.2| spectrin alpha chain, brain isoform 2 [Homo sapiens]	566.275	1130.54	1130.53	3.66	2	0	26	0.076	1	QEQIDNQTR	R.QEQIDNQTR.I
3	1	R.QWELLLEK.M	gi|154759259|ref|NP_003118.2| spectrin alpha chain, brain isoform 2 [Homo sapiens]	529.798	1057.58	1057.58	1.17	2	0	20	0.53	1	QWELLLEK	R.QWELLLEK.M
3	1	R.SKLGESQTLQQFSR.D	gi|154759259|ref|NP_003118.2| spectrin alpha chain, brain isoform 2 [Homo sapiens]	536.95	1607.83	1607.83	1.15	3	1	24	0.15	1	SKLGESQTLQQFSR	R.SKLGESQTLQQFSR.D
3	1	R.SLQQLAEER.S	gi|154759259|ref|NP_003118.2| spectrin alpha chain, brain isoform 2 [Homo sapiens]	537.285	1072.56	1072.55	3.64	2	0	40	0.005	1	SLQQLAEER	R.SLQQLAEER.S
3	1	R.SQLLGSAHEVQR.F	gi|154759259|ref|NP_003118.2| spectrin alpha chain, brain isoform 2 [Homo sapiens]	662.853	1323.69	1323.69	1.7	2	0	70	3.2e-06	1	SQLLGSAHEVQR	R.SQLLGSAHEVQR.F
3	1	R.SSLSSAQADFNQLAELDR.Q	gi|154759259|ref|NP_003118.2| spectrin alpha chain, brain isoform 2 [Homo sapiens]	976.482	1950.95	1950.93	10.7	2	0	116	7.4e-11	1	SSLSSAQADFNQLAELDR	R.SSLSSAQADFNQLAELDR.Q
3	1	R.VNEVNQFAAK.L	gi|154759259|ref|NP_003118.2| spectrin alpha chain, brain isoform 2 [Homo sapiens]	560.296	1118.58	1118.57	4.24	2	0	40	0.0047	1	VNEVNQFAAK	R.VNEVNQFAAK.L
3	1	R.WSQLLANSAAR.K	gi|154759259|ref|NP_003118.2| spectrin alpha chain, brain isoform 2 [Homo sapiens]	608.828	1215.64	1215.64	4.19	2	0	71	3.8e-06	1	WSQLLANSAAR	R.WSQLLANSAAR.K
3	1	R.YEALKEPMVAR.K	gi|154759259|ref|NP_003118.2| spectrin alpha chain, brain isoform 2 [Homo sapiens]	653.846	1305.68	1305.68	1.84	2	1	46	0.0012	1	YEALKEPMVAR	R.YEALKEPMVAR.K
3	2	K.ADVVESWIGEK.E	gi|194595509|ref|NP_001123910.1| spectrin alpha chain, brain isoform 1 [Homo sapiens]	616.814	1231.61	1231.61	4.1	2	0	51	0.00042	1	ADVVESWIGEK	K.ADVVESWIGEK.E
3	2	K.AINVQEEK.I	gi|194595509|ref|NP_001123910.1| spectrin alpha chain, brain isoform 1 [Homo sapiens]	465.75	929.486	929.482	4.27	2	0	43	0.0025	1	AINVQEEK	K.AINVQEEK.I
3	2	K.DLIGVQNLLK.K	gi|194595509|ref|NP_001123910.1| spectrin alpha chain, brain isoform 1 [Homo sapiens]	556.839	1111.66	1111.66	2.55	2	0	23	0.059	1	DLIGVQNLLK	K.DLIGVQNLLK.K
3	2	K.DLTNVQNLQK.K	gi|194595509|ref|NP_001123910.1| spectrin alpha chain, brain isoform 1 [Homo sapiens]	586.819	1171.62	1171.62	3.78	2	0	44	0.0018	1	DLTNVQNLQK	K.DLTNVQNLQK.K
3	2	K.DVTGAEALLER.H	gi|194595509|ref|NP_001123910.1| spectrin alpha chain, brain isoform 1 [Homo sapiens]	587.312	1172.61	1172.6	5.03	2	0	53	0.00021	1	DVTGAEALLER	K.DVTGAEALLER.H
3	2	K.EAALTSEEVGADLEQVEVLQK.K	gi|194595509|ref|NP_001123910.1| spectrin alpha chain, brain isoform 1 [Homo sapiens]	1129.59	2257.16	2257.13	11	2	0	91	2.2e-08	1	EAALTSEEVGADLEQVEVLQK	K.EAALTSEEVGADLEQVEVLQK.K
3	2	K.EELYQNLTR.E	gi|194595509|ref|NP_001123910.1| spectrin alpha chain, brain isoform 1 [Homo sapiens]	583.297	1164.58	1164.58	2.22	2	0	27	0.095	1	EELYQNLTR	K.EELYQNLTR.E
3	2	K.EKEQLMASDDFGR.D + Oxidation (M)	gi|194595509|ref|NP_001123910.1| spectrin alpha chain, brain isoform 1 [Homo sapiens]	514.57	1540.69	1540.68	2.93	3	1	22	0.1	1	EKEQLMASDDFGR	K.EKEQLMASDDFGR.D + Oxidation (M)
3	2	K.EQLMASDDFGR.D + Oxidation (M)	gi|194595509|ref|NP_001123910.1| spectrin alpha chain, brain isoform 1 [Homo sapiens]	642.782	1283.55	1283.55	3.08	2	0	35	0.0043	1	EQLMASDDFGR	K.EQLMASDDFGR.D + Oxidation (M)
3	2	K.FDDFQK.D	gi|194595509|ref|NP_001123910.1| spectrin alpha chain, brain isoform 1 [Homo sapiens]	400.186	798.357	798.355	3.36	2	0	19	0.19	1	FDDFQK	K.FDDFQK.D
3	2	K.HQLLEADISAHEDR.L	gi|194595509|ref|NP_001123910.1| spectrin alpha chain, brain isoform 1 [Homo sapiens]	545.271	1632.79	1632.79	3.54	3	0	67	7.6e-06	1	HQLLEADISAHEDR	K.HQLLEADISAHEDR.L
3	2	K.IAALQAFADQLIAAGHYAK.G	gi|194595509|ref|NP_001123910.1| spectrin alpha chain, brain isoform 1 [Homo sapiens]	658.03	1971.07	1971.06	4.86	3	0	25	0.048	1	IAALQAFADQLIAAGHYAK	K.IAALQAFADQLIAAGHYAK.G
3	2	K.ITALDEFATK.L	gi|194595509|ref|NP_001123910.1| spectrin alpha chain, brain isoform 1 [Homo sapiens]	554.8	1107.59	1107.58	4.6	2	0	44	0.0013	1	ITALDEFATK	K.ITALDEFATK.L
3	2	K.KIEDLGAAMEEALILDNK.Y + Oxidation (M)	gi|194595509|ref|NP_001123910.1| spectrin alpha chain, brain isoform 1 [Homo sapiens]	663.681	1988.02	1988.01	3.6	3	1	44	0.0013	1	KIEDLGAAMEEALILDNK	K.KIEDLGAAMEEALILDNK.Y + Oxidation (M)
3	2	K.KLDPAQSASR.E	gi|194595509|ref|NP_001123910.1| spectrin alpha chain, brain isoform 1 [Homo sapiens]	536.792	1071.57	1071.57	2.27	2	1	26	0.19	1	KLDPAQSASR	K.KLDPAQSASR.E
3	2	K.LDETGNLMISEGHFASETIR.T + Oxidation (M)	gi|194595509|ref|NP_001123910.1| spectrin alpha chain, brain isoform 1 [Homo sapiens]	746.028	2235.06	2235.05	6.64	3	0	43	0.0012	1	LDETGNLMISEGHFASETIR	K.LDETGNLMISEGHFASETIR.T + Oxidation (M)
3	2	K.LFGAAEVQR.F	gi|194595509|ref|NP_001123910.1| spectrin alpha chain, brain isoform 1 [Homo sapiens]	495.773	989.532	989.529	2.68	2	0	55	0.00018	1	LFGAAEVQR	K.LFGAAEVQR.F
3	2	K.LGESQTLQQFSR.D	gi|194595509|ref|NP_001123910.1| spectrin alpha chain, brain isoform 1 [Homo sapiens]	697.359	1392.7	1392.7	2.59	2	0	66	1e-05	1	LGESQTLQQFSR	K.LGESQTLQQFSR.D
3	2	K.LIDVNHYAKDEVAAR.M	gi|194595509|ref|NP_001123910.1| spectrin alpha chain, brain isoform 1 [Homo sapiens]	571.97	1712.89	1712.88	1.96	3	1	22	0.19	1	LIDVNHYAKDEVAAR	K.LIDVNHYAKDEVAAR.M
3	2	K.LIQEQHPEEELIK.T	gi|194595509|ref|NP_001123910.1| spectrin alpha chain, brain isoform 1 [Homo sapiens]	803.43	1604.85	1604.84	2.87	2	0	48	0.00053	1	LIQEQHPEEELIK	K.LIQEQHPEEELIK.T
3	2	K.LIQNNHYAMEDVATR.R + Oxidation (M)	gi|194595509|ref|NP_001123910.1| spectrin alpha chain, brain isoform 1 [Homo sapiens]	597.622	1789.84	1789.84	1.7	3	0	23	0.13	1	LIQNNHYAMEDVATR	K.LIQNNHYAMEDVATR.R + Oxidation (M)
3	2	K.LLEAQSHFR.K	gi|194595509|ref|NP_001123910.1| spectrin alpha chain, brain isoform 1 [Homo sapiens]	550.797	1099.58	1099.58	1.84	2	0	26	0.11	1	LLEAQSHFR	K.LLEAQSHFR.K
3	2	K.LLEATELK.G	gi|194595509|ref|NP_001123910.1| spectrin alpha chain, brain isoform 1 [Homo sapiens]	458.773	915.532	915.528	4.42	2	0	23	0.21	1	LLEATELK	K.LLEATELK.G
3	2	K.LLVGSEDYGR.D	gi|194595509|ref|NP_001123910.1| spectrin alpha chain, brain isoform 1 [Homo sapiens]	554.787	1107.56	1107.56	3.72	2	0	47	0.00092	1	LLVGSEDYGR	K.LLVGSEDYGR.D
3	2	K.LSDDNTIGKEEIQQR.L	gi|194595509|ref|NP_001123910.1| spectrin alpha chain, brain isoform 1 [Homo sapiens]	582.629	1744.87	1744.86	3.41	3	1	40	0.0037	1	LSDDNTIGKEEIQQR	K.LSDDNTIGKEEIQQR.L
3	2	K.LTVLSEER.A	gi|194595509|ref|NP_001123910.1| spectrin alpha chain, brain isoform 1 [Homo sapiens]	473.765	945.515	945.513	1.75	2	0	40	0.0059	1	LTVLSEER	K.LTVLSEER.A
3	2	K.LVQYLR.E	gi|194595509|ref|NP_001123910.1| spectrin alpha chain, brain isoform 1 [Homo sapiens]	396.243	790.471	790.47	1.34	2	0	20	0.24	1	LVQYLR	K.LVQYLR.E
3	2	K.NQALNTDNYGHDLASVQALQR.K	gi|194595509|ref|NP_001123910.1| spectrin alpha chain, brain isoform 1 [Homo sapiens]	776.72	2327.14	2327.13	5.84	3	0	38	0.0042	1	NQALNTDNYGHDLASVQALQR	K.NQALNTDNYGHDLASVQALQR.K
3	2	K.QKLDILDQER.A	gi|194595509|ref|NP_001123910.1| spectrin alpha chain, brain isoform 1 [Homo sapiens]	419.9	1256.68	1256.67	3.97	3	1	24	0.14	1	QKLDILDQER	K.QKLDILDQER.A
3	2	K.REELITNWEQIR.T	gi|194595509|ref|NP_001123910.1| spectrin alpha chain, brain isoform 1 [Homo sapiens]	529.616	1585.83	1585.82	3.76	3	1	59	4.1e-05	1	REELITNWEQIR	K.REELITNWEQIR.T
3	2	K.SSEEIESAFR.A	gi|194595509|ref|NP_001123910.1| spectrin alpha chain, brain isoform 1 [Homo sapiens]	577.773	1153.53	1153.53	4.57	2	0	64	9.5e-06	1	SSEEIESAFR	K.SSEEIESAFR.A
3	2	K.TATDEAYKDPSNLQGK.V	gi|194595509|ref|NP_001123910.1| spectrin alpha chain, brain isoform 1 [Homo sapiens]	579.949	1736.83	1736.82	2.49	3	1	23	0.15	1	TATDEAYKDPSNLQGK	K.TATDEAYKDPSNLQGK.V
3	2	K.TKQDEVNAAWQR.L	gi|194595509|ref|NP_001123910.1| spectrin alpha chain, brain isoform 1 [Homo sapiens]	482.576	1444.71	1444.71	0.76	3	1	23	0.16	1	TKQDEVNAAWQR	K.TKQDEVNAAWQR.L
3	2	K.VEDLFLTFAK.K	gi|194595509|ref|NP_001123910.1| spectrin alpha chain, brain isoform 1 [Homo sapiens]	591.824	1181.63	1181.63	0.66	2	0	33	0.014	1	VEDLFLTFAK	K.VEDLFLTFAK.K
3	2	K.VLETAEDIQER.R	gi|194595509|ref|NP_001123910.1| spectrin alpha chain, brain isoform 1 [Homo sapiens]	651.833	1301.65	1301.65	4.26	2	0	66	9.6e-06	1	VLETAEDIQER	K.VLETAEDIQER.R
3	2	K.VNSLGETAER.L	gi|194595509|ref|NP_001123910.1| spectrin alpha chain, brain isoform 1 [Homo sapiens]	538.274	1074.53	1074.53	2.57	2	0	58	6.6e-05	1	VNSLGETAER	K.VNSLGETAER.L
3	2	K.YTEHSTVGLAQQWDQLDQLGMR.M + Oxidation (M)	gi|194595509|ref|NP_001123910.1| spectrin alpha chain, brain isoform 1 [Homo sapiens]	864.75	2591.23	2591.21	8.56	3	0	35	0.0073	1	YTEHSTVGLAQQWDQLDQLGMR	K.YTEHSTVGLAQQWDQLDQLGMR.M + Oxidation (M)
3	2	R.AALLELWELR.R	gi|194595509|ref|NP_001123910.1| spectrin alpha chain, brain isoform 1 [Homo sapiens]	607.354	1212.69	1212.69	6.35	2	0	41	0.0017	1	AALLELWELR	R.AALLELWELR.R
3	2	R.AALLELWELRR.Q	gi|194595509|ref|NP_001123910.1| spectrin alpha chain, brain isoform 1 [Homo sapiens]	457.271	1368.79	1368.79	3.05	3	1	16	0.4	1	AALLELWELRR	R.AALLELWELRR.Q
3	2	R.AQLADSFHLQQFFR.D	gi|194595509|ref|NP_001123910.1| spectrin alpha chain, brain isoform 1 [Homo sapiens]	854.442	1706.87	1706.85	9.22	2	0	21	0.29	1	AQLADSFHLQQFFR	R.AQLADSFHLQQFFR.D
3	2	R.DADETKEWIEEK.N	gi|194595509|ref|NP_001123910.1| spectrin alpha chain, brain isoform 1 [Homo sapiens]	498.233	1491.68	1491.67	3.31	3	1	16	0.51	1	DADETKEWIEEK	R.DADETKEWIEEK.N
3	2	R.DLAALEDKVK.A	gi|194595509|ref|NP_001123910.1| spectrin alpha chain, brain isoform 1 [Homo sapiens]	551.313	1100.61	1100.61	4.26	2	1	30	0.034	1	DLAALEDKVK	R.DLAALEDKVK.A
3	2	R.DLAALGDKVNSLGETAER.L	gi|194595509|ref|NP_001123910.1| spectrin alpha chain, brain isoform 1 [Homo sapiens]	929.985	1857.96	1857.94	6.84	2	1	55	0.00011	1	DLAALGDKVNSLGETAER	R.DLAALGDKVNSLGETAER.L
3	2	R.DLASVQALLR.K	gi|194595509|ref|NP_001123910.1| spectrin alpha chain, brain isoform 1 [Homo sapiens]	543.322	1084.63	1084.62	5.03	2	0	77	4.8e-07	1	DLASVQALLR	R.DLASVQALLR.K
3	2	R.DLSSVQTLLTK.Q	gi|194595509|ref|NP_001123910.1| spectrin alpha chain, brain isoform 1 [Homo sapiens]	602.846	1203.68	1203.67	5.12	2	0	71	1.9e-06	1	DLSSVQTLLTK	R.DLSSVQTLLTK.Q
3	2	R.DLTGVQNLR.K	gi|194595509|ref|NP_001123910.1| spectrin alpha chain, brain isoform 1 [Homo sapiens]	508.282	1014.55	1014.55	3.19	2	0	55	0.00015	1	DLTGVQNLR	R.DLTGVQNLR.K
3	2	R.DLTSWVTEMK.A	gi|194595509|ref|NP_001123910.1| spectrin alpha chain, brain isoform 1 [Homo sapiens]	605.298	1208.58	1208.57	5.21	2	0	37	0.0067	1	DLTSWVTEMK	R.DLTSWVTEMK.A
3	2	R.DLTSWVTEMK.A + Oxidation (M)	gi|194595509|ref|NP_001123910.1| spectrin alpha chain, brain isoform 1 [Homo sapiens]	613.296	1224.58	1224.57	5.91	2	0	17	0.61	1	DLTSWVTEMK	R.DLTSWVTEMK.A + Oxidation (M)
3	2	R.DMDDEESWIK.E	gi|194595509|ref|NP_001123910.1| spectrin alpha chain, brain isoform 1 [Homo sapiens]	634.264	1266.51	1266.51	4.44	2	0	23	0.039	1	DMDDEESWIK	R.DMDDEESWIK.E
3	2	R.DTEQVDNWMSK.Q + Oxidation (M)	gi|194595509|ref|NP_001123910.1| spectrin alpha chain, brain isoform 1 [Homo sapiens]	684.793	1367.57	1367.57	4.04	2	0	42	0.00051	1	DTEQVDNWMSK	R.DTEQVDNWMSK.Q + Oxidation (M)
3	2	R.DVDEIEAWISEK.L	gi|194595509|ref|NP_001123910.1| spectrin alpha chain, brain isoform 1 [Homo sapiens]	717.347	1432.68	1432.67	4.63	2	0	71	2.9e-06	1	DVDEIEAWISEK	R.DVDEIEAWISEK.L
3	2	R.DVEDEETWIR.E	gi|194595509|ref|NP_001123910.1| spectrin alpha chain, brain isoform 1 [Homo sapiens]	646.296	1290.58	1290.57	3.92	2	0	34	0.0076	1	DVEDEETWIR	R.DVEDEETWIR.E
3	2	R.EAFLNTEDKGDSLDSVEALIK.K	gi|194595509|ref|NP_001123910.1| spectrin alpha chain, brain isoform 1 [Homo sapiens]	765.391	2293.15	2293.13	8.61	3	1	32	0.018	1	EAFLNTEDKGDSLDSVEALIK	R.EAFLNTEDKGDSLDSVEALIK.K
3	2	R.EANELQQWINEK.E	gi|194595509|ref|NP_001123910.1| spectrin alpha chain, brain isoform 1 [Homo sapiens]	751.371	1500.73	1500.72	4.38	2	0	60	3e-05	1	EANELQQWINEK	R.EANELQQWINEK.E
3	2	R.EANQQQQFNR.N	gi|194595509|ref|NP_001123910.1| spectrin alpha chain, brain isoform 1 [Homo sapiens]	631.799	1261.58	1261.58	3.18	2	0	36	0.0068	1	EANQQQQFNR	R.EANQQQQFNR.N
3	2	R.EELITNWEQIR.T	gi|194595509|ref|NP_001123910.1| spectrin alpha chain, brain isoform 1 [Homo sapiens]	715.87	1429.72	1429.72	3.39	2	0	63	1.9e-05	1	EELITNWEQIR	R.EELITNWEQIR.T
3	2	R.EKEPIAASTNR.G	gi|194595509|ref|NP_001123910.1| spectrin alpha chain, brain isoform 1 [Homo sapiens]	608.323	1214.63	1214.63	4.82	2	1	20	0.38	1	EKEPIAASTNR	R.EKEPIAASTNR.G
3	2	R.EKLTVLSEER.A	gi|194595509|ref|NP_001123910.1| spectrin alpha chain, brain isoform 1 [Homo sapiens]	401.891	1202.65	1202.65	1.34	3	1	23	0.25	1	EKLTVLSEER	R.EKLTVLSEER.A
3	2	R.ELPTAFDYVEFTR.S	gi|194595509|ref|NP_001123910.1| spectrin alpha chain, brain isoform 1 [Homo sapiens]	794.39	1586.77	1586.76	2.7	2	0	64	1.5e-05	1	ELPTAFDYVEFTR	R.ELPTAFDYVEFTR.S
3	2	R.ENLLEEQGSIALR.Q	gi|194595509|ref|NP_001123910.1| spectrin alpha chain, brain isoform 1 [Homo sapiens]	736.397	1470.78	1470.77	8.06	2	0	59	4.3e-05	1	ENLLEEQGSIALR	R.ENLLEEQGSIALR.Q
3	2	R.FLADFR.D	gi|194595509|ref|NP_001123910.1| spectrin alpha chain, brain isoform 1 [Homo sapiens]	384.707	767.399	767.397	3.52	2	0	16	0.71	1	FLADFR	R.FLADFR.D
3	2	R.GKDLIGVQNLLK.K	gi|194595509|ref|NP_001123910.1| spectrin alpha chain, brain isoform 1 [Homo sapiens]	649.4	1296.78	1296.78	6.26	2	1	38	0.0011	1	GKDLIGVQNLLK	R.GKDLIGVQNLLK.K
3	2	R.GVIDMGNSLIER.G	gi|194595509|ref|NP_001123910.1| spectrin alpha chain, brain isoform 1 [Homo sapiens]	652.34	1302.66	1302.66	3.62	2	0	18	0.7	1	GVIDMGNSLIER	R.GVIDMGNSLIER.G
3	2	R.GVIDMGNSLIER.G + Oxidation (M)	gi|194595509|ref|NP_001123910.1| spectrin alpha chain, brain isoform 1 [Homo sapiens]	660.335	1318.66	1318.66	0.49	2	0	58	9.1e-05	1	GVIDMGNSLIER	R.GVIDMGNSLIER.G + Oxidation (M)
3	2	R.IDGITIQAR.Q	gi|194595509|ref|NP_001123910.1| spectrin alpha chain, brain isoform 1 [Homo sapiens]	493.786	985.558	985.556	1.99	2	0	43	0.002	1	IDGITIQAR	R.IDGITIQAR.Q
3	2	R.KVEDLFLTFAK.K	gi|194595509|ref|NP_001123910.1| spectrin alpha chain, brain isoform 1 [Homo sapiens]	437.585	1309.73	1309.73	3.3	3	1	36	0.0051	1	KVEDLFLTFAK	R.KVEDLFLTFAK.K
3	2	R.LAALADQWQFLVQK.S	gi|194595509|ref|NP_001123910.1| spectrin alpha chain, brain isoform 1 [Homo sapiens]	815.957	1629.9	1629.89	6.99	2	0	87	5.1e-08	1	LAALADQWQFLVQK	R.LAALADQWQFLVQK.S
3	2	R.LIQSHPESAEDLQEK.C	gi|194595509|ref|NP_001123910.1| spectrin alpha chain, brain isoform 1 [Homo sapiens]	575.29	1722.85	1722.84	3.52	3	0	31	0.027	1	LIQSHPESAEDLQEK	R.LIQSHPESAEDLQEK.C
3	2	R.LKDLNSQADSLMTSSAFDTSQVK.D + Oxidation (M)	gi|194595509|ref|NP_001123910.1| spectrin alpha chain, brain isoform 1 [Homo sapiens]	834.745	2501.21	2501.2	7.41	3	1	57	4.6e-05	1	LKDLNSQADSLMTSSAFDTSQVK	R.LKDLNSQADSLMTSSAFDTSQVK.D + Oxidation (M)
3	2	R.LQQSHPLSATQIQVK.R	gi|194595509|ref|NP_001123910.1| spectrin alpha chain, brain isoform 1 [Homo sapiens]	559.983	1676.93	1676.92	3.87	3	0	33	0.008	1	LQQSHPLSATQIQVK	R.LQQSHPLSATQIQVK.R
3	2	R.MNEVISLWK.K	gi|194595509|ref|NP_001123910.1| spectrin alpha chain, brain isoform 1 [Homo sapiens]	560.301	1118.59	1118.58	7.91	2	0	54	0.0002	1	MNEVISLWK	R.MNEVISLWK.K
3	2	R.MNEVISLWK.K + Oxidation (M)	gi|194595509|ref|NP_001123910.1| spectrin alpha chain, brain isoform 1 [Homo sapiens]	568.297	1134.58	1134.57	3.88	2	0	45	0.0015	1	MNEVISLWK	R.MNEVISLWK.K + Oxidation (M)
3	2	R.NTTGVTEEALK.E	gi|194595509|ref|NP_001123910.1| spectrin alpha chain, brain isoform 1 [Homo sapiens]	581.804	1161.59	1161.59	5.69	2	0	24	0.2	1	NTTGVTEEALK	R.NTTGVTEEALK.E
3	2	R.QEQIDNQTR.I	gi|194595509|ref|NP_001123910.1| spectrin alpha chain, brain isoform 1 [Homo sapiens]	566.275	1130.54	1130.53	3.66	2	0	26	0.076	1	QEQIDNQTR	R.QEQIDNQTR.I
3	2	R.QWELLLEK.M	gi|194595509|ref|NP_001123910.1| spectrin alpha chain, brain isoform 1 [Homo sapiens]	529.798	1057.58	1057.58	1.17	2	0	20	0.53	1	QWELLLEK	R.QWELLLEK.M
3	2	R.SKLGESQTLQQFSR.D	gi|194595509|ref|NP_001123910.1| spectrin alpha chain, brain isoform 1 [Homo sapiens]	536.95	1607.83	1607.83	1.15	3	1	24	0.15	1	SKLGESQTLQQFSR	R.SKLGESQTLQQFSR.D
3	2	R.SLQQLAEER.S	gi|194595509|ref|NP_001123910.1| spectrin alpha chain, brain isoform 1 [Homo sapiens]	537.285	1072.56	1072.55	3.64	2	0	40	0.005	1	SLQQLAEER	R.SLQQLAEER.S
3	2	R.SQLLGSAHEVQR.F	gi|194595509|ref|NP_001123910.1| spectrin alpha chain, brain isoform 1 [Homo sapiens]	662.853	1323.69	1323.69	1.7	2	0	70	3.2e-06	1	SQLLGSAHEVQR	R.SQLLGSAHEVQR.F
3	2	R.SSLSSAQADFNQLAELDR.Q	gi|194595509|ref|NP_001123910.1| spectrin alpha chain, brain isoform 1 [Homo sapiens]	976.482	1950.95	1950.93	10.7	2	0	116	7.4e-11	1	SSLSSAQADFNQLAELDR	R.SSLSSAQADFNQLAELDR.Q
3	2	R.VNEVNQFAAK.L	gi|194595509|ref|NP_001123910.1| spectrin alpha chain, brain isoform 1 [Homo sapiens]	560.296	1118.58	1118.57	4.24	2	0	40	0.0047	1	VNEVNQFAAK	R.VNEVNQFAAK.L
3	2	R.WSQLLANSAAR.K	gi|194595509|ref|NP_001123910.1| spectrin alpha chain, brain isoform 1 [Homo sapiens]	608.828	1215.64	1215.64	4.19	2	0	71	3.8e-06	1	WSQLLANSAAR	R.WSQLLANSAAR.K
3	2	R.YEALKEPMVAR.K	gi|194595509|ref|NP_001123910.1| spectrin alpha chain, brain isoform 1 [Homo sapiens]	653.846	1305.68	1305.68	1.84	2	1	46	0.0012	1	YEALKEPMVAR	R.YEALKEPMVAR.K
3	3	K.ADVVESWIGEK.E	gi|306966132|ref|NP_001182461.1| spectrin alpha chain, brain isoform 3 [Homo sapiens]	616.814	1231.61	1231.61	4.1	2	0	51	0.00042	1	ADVVESWIGEK	K.ADVVESWIGEK.E
3	3	K.AINVQEEK.I	gi|306966132|ref|NP_001182461.1| spectrin alpha chain, brain isoform 3 [Homo sapiens]	465.75	929.486	929.482	4.27	2	0	43	0.0025	1	AINVQEEK	K.AINVQEEK.I
3	3	K.DLIGVQNLLK.K	gi|306966132|ref|NP_001182461.1| spectrin alpha chain, brain isoform 3 [Homo sapiens]	556.839	1111.66	1111.66	2.55	2	0	23	0.059	1	DLIGVQNLLK	K.DLIGVQNLLK.K
3	3	K.DLTNVQNLQK.K	gi|306966132|ref|NP_001182461.1| spectrin alpha chain, brain isoform 3 [Homo sapiens]	586.819	1171.62	1171.62	3.78	2	0	44	0.0018	1	DLTNVQNLQK	K.DLTNVQNLQK.K
3	3	K.DVTGAEALLER.H	gi|306966132|ref|NP_001182461.1| spectrin alpha chain, brain isoform 3 [Homo sapiens]	587.312	1172.61	1172.6	5.03	2	0	53	0.00021	1	DVTGAEALLER	K.DVTGAEALLER.H
3	3	K.EAALTSEEVGADLEQVEVLQK.K	gi|306966132|ref|NP_001182461.1| spectrin alpha chain, brain isoform 3 [Homo sapiens]	1129.59	2257.16	2257.13	11	2	0	91	2.2e-08	1	EAALTSEEVGADLEQVEVLQK	K.EAALTSEEVGADLEQVEVLQK.K
3	3	K.EELYQNLTR.E	gi|306966132|ref|NP_001182461.1| spectrin alpha chain, brain isoform 3 [Homo sapiens]	583.297	1164.58	1164.58	2.22	2	0	27	0.095	1	EELYQNLTR	K.EELYQNLTR.E
3	3	K.EKEQLMASDDFGR.D + Oxidation (M)	gi|306966132|ref|NP_001182461.1| spectrin alpha chain, brain isoform 3 [Homo sapiens]	514.57	1540.69	1540.68	2.93	3	1	22	0.1	1	EKEQLMASDDFGR	K.EKEQLMASDDFGR.D + Oxidation (M)
3	3	K.EQLMASDDFGR.D + Oxidation (M)	gi|306966132|ref|NP_001182461.1| spectrin alpha chain, brain isoform 3 [Homo sapiens]	642.782	1283.55	1283.55	3.08	2	0	35	0.0043	1	EQLMASDDFGR	K.EQLMASDDFGR.D + Oxidation (M)
3	3	K.FDDFQK.D	gi|306966132|ref|NP_001182461.1| spectrin alpha chain, brain isoform 3 [Homo sapiens]	400.186	798.357	798.355	3.36	2	0	19	0.19	1	FDDFQK	K.FDDFQK.D
3	3	K.HQLLEADISAHEDR.L	gi|306966132|ref|NP_001182461.1| spectrin alpha chain, brain isoform 3 [Homo sapiens]	545.271	1632.79	1632.79	3.54	3	0	67	7.6e-06	1	HQLLEADISAHEDR	K.HQLLEADISAHEDR.L
3	3	K.IAALQAFADQLIAAGHYAK.G	gi|306966132|ref|NP_001182461.1| spectrin alpha chain, brain isoform 3 [Homo sapiens]	658.03	1971.07	1971.06	4.86	3	0	25	0.048	1	IAALQAFADQLIAAGHYAK	K.IAALQAFADQLIAAGHYAK.G
3	3	K.ITALDEFATK.L	gi|306966132|ref|NP_001182461.1| spectrin alpha chain, brain isoform 3 [Homo sapiens]	554.8	1107.59	1107.58	4.6	2	0	44	0.0013	1	ITALDEFATK	K.ITALDEFATK.L
3	3	K.KIEDLGAAMEEALILDNK.Y + Oxidation (M)	gi|306966132|ref|NP_001182461.1| spectrin alpha chain, brain isoform 3 [Homo sapiens]	663.681	1988.02	1988.01	3.6	3	1	44	0.0013	1	KIEDLGAAMEEALILDNK	K.KIEDLGAAMEEALILDNK.Y + Oxidation (M)
3	3	K.KLDPAQSASR.E	gi|306966132|ref|NP_001182461.1| spectrin alpha chain, brain isoform 3 [Homo sapiens]	536.792	1071.57	1071.57	2.27	2	1	26	0.19	1	KLDPAQSASR	K.KLDPAQSASR.E
3	3	K.LDETGNLMISEGHFASETIR.T + Oxidation (M)	gi|306966132|ref|NP_001182461.1| spectrin alpha chain, brain isoform 3 [Homo sapiens]	746.028	2235.06	2235.05	6.64	3	0	43	0.0012	1	LDETGNLMISEGHFASETIR	K.LDETGNLMISEGHFASETIR.T + Oxidation (M)
3	3	K.LFGAAEVQR.F	gi|306966132|ref|NP_001182461.1| spectrin alpha chain, brain isoform 3 [Homo sapiens]	495.773	989.532	989.529	2.68	2	0	55	0.00018	1	LFGAAEVQR	K.LFGAAEVQR.F
3	3	K.LGESQTLQQFSR.D	gi|306966132|ref|NP_001182461.1| spectrin alpha chain, brain isoform 3 [Homo sapiens]	697.359	1392.7	1392.7	2.59	2	0	66	1e-05	1	LGESQTLQQFSR	K.LGESQTLQQFSR.D
3	3	K.LIDVNHYAKDEVAAR.M	gi|306966132|ref|NP_001182461.1| spectrin alpha chain, brain isoform 3 [Homo sapiens]	571.97	1712.89	1712.88	1.96	3	1	22	0.19	1	LIDVNHYAKDEVAAR	K.LIDVNHYAKDEVAAR.M
3	3	K.LIQEQHPEEELIK.T	gi|306966132|ref|NP_001182461.1| spectrin alpha chain, brain isoform 3 [Homo sapiens]	803.43	1604.85	1604.84	2.87	2	0	48	0.00053	1	LIQEQHPEEELIK	K.LIQEQHPEEELIK.T
3	3	K.LIQNNHYAMEDVATR.R + Oxidation (M)	gi|306966132|ref|NP_001182461.1| spectrin alpha chain, brain isoform 3 [Homo sapiens]	597.622	1789.84	1789.84	1.7	3	0	23	0.13	1	LIQNNHYAMEDVATR	K.LIQNNHYAMEDVATR.R + Oxidation (M)
3	3	K.LLEAQSHFR.K	gi|306966132|ref|NP_001182461.1| spectrin alpha chain, brain isoform 3 [Homo sapiens]	550.797	1099.58	1099.58	1.84	2	0	26	0.11	1	LLEAQSHFR	K.LLEAQSHFR.K
3	3	K.LLEATELK.G	gi|306966132|ref|NP_001182461.1| spectrin alpha chain, brain isoform 3 [Homo sapiens]	458.773	915.532	915.528	4.42	2	0	23	0.21	1	LLEATELK	K.LLEATELK.G
3	3	K.LLVGSEDYGR.D	gi|306966132|ref|NP_001182461.1| spectrin alpha chain, brain isoform 3 [Homo sapiens]	554.787	1107.56	1107.56	3.72	2	0	47	0.00092	1	LLVGSEDYGR	K.LLVGSEDYGR.D
3	3	K.LQTASDESYKDPTNIQSK.H	gi|306966132|ref|NP_001182461.1| spectrin alpha chain, brain isoform 3 [Homo sapiens]	675.665	2023.97	2023.97	2.36	3	1	23	0.16	1	LQTASDESYKDPTNIQSK	K.LQTASDESYKDPTNIQSK.H
3	3	K.LSDDNTIGKEEIQQR.L	gi|306966132|ref|NP_001182461.1| spectrin alpha chain, brain isoform 3 [Homo sapiens]	582.629	1744.87	1744.86	3.41	3	1	40	0.0037	1	LSDDNTIGKEEIQQR	K.LSDDNTIGKEEIQQR.L
3	3	K.LTVLSEER.A	gi|306966132|ref|NP_001182461.1| spectrin alpha chain, brain isoform 3 [Homo sapiens]	473.765	945.515	945.513	1.75	2	0	40	0.0059	1	LTVLSEER	K.LTVLSEER.A
3	3	K.LVQYLR.E	gi|306966132|ref|NP_001182461.1| spectrin alpha chain, brain isoform 3 [Homo sapiens]	396.243	790.471	790.47	1.34	2	0	20	0.24	1	LVQYLR	K.LVQYLR.E
3	3	K.NQALNTDNYGHDLASVQALQR.K	gi|306966132|ref|NP_001182461.1| spectrin alpha chain, brain isoform 3 [Homo sapiens]	776.72	2327.14	2327.13	5.84	3	0	38	0.0042	1	NQALNTDNYGHDLASVQALQR	K.NQALNTDNYGHDLASVQALQR.K
3	3	K.QKLDILDQER.A	gi|306966132|ref|NP_001182461.1| spectrin alpha chain, brain isoform 3 [Homo sapiens]	419.9	1256.68	1256.67	3.97	3	1	24	0.14	1	QKLDILDQER	K.QKLDILDQER.A
3	3	K.REELITNWEQIR.T	gi|306966132|ref|NP_001182461.1| spectrin alpha chain, brain isoform 3 [Homo sapiens]	529.616	1585.83	1585.82	3.76	3	1	59	4.1e-05	1	REELITNWEQIR	K.REELITNWEQIR.T
3	3	K.SSEEIESAFR.A	gi|306966132|ref|NP_001182461.1| spectrin alpha chain, brain isoform 3 [Homo sapiens]	577.773	1153.53	1153.53	4.57	2	0	64	9.5e-06	1	SSEEIESAFR	K.SSEEIESAFR.A
3	3	K.TATDEAYKDPSNLQGK.V	gi|306966132|ref|NP_001182461.1| spectrin alpha chain, brain isoform 3 [Homo sapiens]	579.949	1736.83	1736.82	2.49	3	1	23	0.15	1	TATDEAYKDPSNLQGK	K.TATDEAYKDPSNLQGK.V
3	3	K.TKQDEVNAAWQR.L	gi|306966132|ref|NP_001182461.1| spectrin alpha chain, brain isoform 3 [Homo sapiens]	482.576	1444.71	1444.71	0.76	3	1	23	0.16	1	TKQDEVNAAWQR	K.TKQDEVNAAWQR.L
3	3	K.VEDLFLTFAK.K	gi|306966132|ref|NP_001182461.1| spectrin alpha chain, brain isoform 3 [Homo sapiens]	591.824	1181.63	1181.63	0.66	2	0	33	0.014	1	VEDLFLTFAK	K.VEDLFLTFAK.K
3	3	K.VLETAEDIQER.R	gi|306966132|ref|NP_001182461.1| spectrin alpha chain, brain isoform 3 [Homo sapiens]	651.833	1301.65	1301.65	4.26	2	0	66	9.6e-06	1	VLETAEDIQER	K.VLETAEDIQER.R
3	3	K.VNSLGETAER.L	gi|306966132|ref|NP_001182461.1| spectrin alpha chain, brain isoform 3 [Homo sapiens]	538.274	1074.53	1074.53	2.57	2	0	58	6.6e-05	1	VNSLGETAER	K.VNSLGETAER.L
3	3	K.YTEHSTVGLAQQWDQLDQLGMR.M + Oxidation (M)	gi|306966132|ref|NP_001182461.1| spectrin alpha chain, brain isoform 3 [Homo sapiens]	864.75	2591.23	2591.21	8.56	3	0	35	0.0073	1	YTEHSTVGLAQQWDQLDQLGMR	K.YTEHSTVGLAQQWDQLDQLGMR.M + Oxidation (M)
3	3	R.AALLELWELR.R	gi|306966132|ref|NP_001182461.1| spectrin alpha chain, brain isoform 3 [Homo sapiens]	607.354	1212.69	1212.69	6.35	2	0	41	0.0017	1	AALLELWELR	R.AALLELWELR.R
3	3	R.AALLELWELRR.Q	gi|306966132|ref|NP_001182461.1| spectrin alpha chain, brain isoform 3 [Homo sapiens]	457.271	1368.79	1368.79	3.05	3	1	16	0.4	1	AALLELWELRR	R.AALLELWELRR.Q
3	3	R.AQLADSFHLQQFFR.D	gi|306966132|ref|NP_001182461.1| spectrin alpha chain, brain isoform 3 [Homo sapiens]	854.442	1706.87	1706.85	9.22	2	0	21	0.29	1	AQLADSFHLQQFFR	R.AQLADSFHLQQFFR.D
3	3	R.DADETKEWIEEK.N	gi|306966132|ref|NP_001182461.1| spectrin alpha chain, brain isoform 3 [Homo sapiens]	498.233	1491.68	1491.67	3.31	3	1	16	0.51	1	DADETKEWIEEK	R.DADETKEWIEEK.N
3	3	R.DLAALEDKVK.A	gi|306966132|ref|NP_001182461.1| spectrin alpha chain, brain isoform 3 [Homo sapiens]	551.313	1100.61	1100.61	4.26	2	1	30	0.034	1	DLAALEDKVK	R.DLAALEDKVK.A
3	3	R.DLAALGDKVNSLGETAER.L	gi|306966132|ref|NP_001182461.1| spectrin alpha chain, brain isoform 3 [Homo sapiens]	929.985	1857.96	1857.94	6.84	2	1	55	0.00011	1	DLAALGDKVNSLGETAER	R.DLAALGDKVNSLGETAER.L
3	3	R.DLASVQALLR.K	gi|306966132|ref|NP_001182461.1| spectrin alpha chain, brain isoform 3 [Homo sapiens]	543.322	1084.63	1084.62	5.03	2	0	77	4.8e-07	1	DLASVQALLR	R.DLASVQALLR.K
3	3	R.DLSSVQTLLTK.Q	gi|306966132|ref|NP_001182461.1| spectrin alpha chain, brain isoform 3 [Homo sapiens]	602.846	1203.68	1203.67	5.12	2	0	71	1.9e-06	1	DLSSVQTLLTK	R.DLSSVQTLLTK.Q
3	3	R.DLTGVQNLR.K	gi|306966132|ref|NP_001182461.1| spectrin alpha chain, brain isoform 3 [Homo sapiens]	508.282	1014.55	1014.55	3.19	2	0	55	0.00015	1	DLTGVQNLR	R.DLTGVQNLR.K
3	3	R.DLTSWVTEMK.A	gi|306966132|ref|NP_001182461.1| spectrin alpha chain, brain isoform 3 [Homo sapiens]	605.298	1208.58	1208.57	5.21	2	0	37	0.0067	1	DLTSWVTEMK	R.DLTSWVTEMK.A
3	3	R.DLTSWVTEMK.A + Oxidation (M)	gi|306966132|ref|NP_001182461.1| spectrin alpha chain, brain isoform 3 [Homo sapiens]	613.296	1224.58	1224.57	5.91	2	0	17	0.61	1	DLTSWVTEMK	R.DLTSWVTEMK.A + Oxidation (M)
3	3	R.DMDDEESWIK.E	gi|306966132|ref|NP_001182461.1| spectrin alpha chain, brain isoform 3 [Homo sapiens]	634.264	1266.51	1266.51	4.44	2	0	23	0.039	1	DMDDEESWIK	R.DMDDEESWIK.E
3	3	R.DTEQVDNWMSK.Q + Oxidation (M)	gi|306966132|ref|NP_001182461.1| spectrin alpha chain, brain isoform 3 [Homo sapiens]	684.793	1367.57	1367.57	4.04	2	0	42	0.00051	1	DTEQVDNWMSK	R.DTEQVDNWMSK.Q + Oxidation (M)
3	3	R.DVDEIEAWISEK.L	gi|306966132|ref|NP_001182461.1| spectrin alpha chain, brain isoform 3 [Homo sapiens]	717.347	1432.68	1432.67	4.63	2	0	71	2.9e-06	1	DVDEIEAWISEK	R.DVDEIEAWISEK.L
3	3	R.DVEDEETWIR.E	gi|306966132|ref|NP_001182461.1| spectrin alpha chain, brain isoform 3 [Homo sapiens]	646.296	1290.58	1290.57	3.92	2	0	34	0.0076	1	DVEDEETWIR	R.DVEDEETWIR.E
3	3	R.EAFLNTEDKGDSLDSVEALIK.K	gi|306966132|ref|NP_001182461.1| spectrin alpha chain, brain isoform 3 [Homo sapiens]	765.391	2293.15	2293.13	8.61	3	1	32	0.018	1	EAFLNTEDKGDSLDSVEALIK	R.EAFLNTEDKGDSLDSVEALIK.K
3	3	R.EANELQQWINEK.E	gi|306966132|ref|NP_001182461.1| spectrin alpha chain, brain isoform 3 [Homo sapiens]	751.371	1500.73	1500.72	4.38	2	0	60	3e-05	1	EANELQQWINEK	R.EANELQQWINEK.E
3	3	R.EANQQQQFNR.N	gi|306966132|ref|NP_001182461.1| spectrin alpha chain, brain isoform 3 [Homo sapiens]	631.799	1261.58	1261.58	3.18	2	0	36	0.0068	1	EANQQQQFNR	R.EANQQQQFNR.N
3	3	R.EELITNWEQIR.T	gi|306966132|ref|NP_001182461.1| spectrin alpha chain, brain isoform 3 [Homo sapiens]	715.87	1429.72	1429.72	3.39	2	0	63	1.9e-05	1	EELITNWEQIR	R.EELITNWEQIR.T
3	3	R.EKEPIAASTNR.G	gi|306966132|ref|NP_001182461.1| spectrin alpha chain, brain isoform 3 [Homo sapiens]	608.323	1214.63	1214.63	4.82	2	1	20	0.38	1	EKEPIAASTNR	R.EKEPIAASTNR.G
3	3	R.EKLTVLSEER.A	gi|306966132|ref|NP_001182461.1| spectrin alpha chain, brain isoform 3 [Homo sapiens]	401.891	1202.65	1202.65	1.34	3	1	23	0.25	1	EKLTVLSEER	R.EKLTVLSEER.A
3	3	R.ELPTAFDYVEFTR.S	gi|306966132|ref|NP_001182461.1| spectrin alpha chain, brain isoform 3 [Homo sapiens]	794.39	1586.77	1586.76	2.7	2	0	64	1.5e-05	1	ELPTAFDYVEFTR	R.ELPTAFDYVEFTR.S
3	3	R.ENLLEEQGSIALR.Q	gi|306966132|ref|NP_001182461.1| spectrin alpha chain, brain isoform 3 [Homo sapiens]	736.397	1470.78	1470.77	8.06	2	0	59	4.3e-05	1	ENLLEEQGSIALR	R.ENLLEEQGSIALR.Q
3	3	R.FLADFR.D	gi|306966132|ref|NP_001182461.1| spectrin alpha chain, brain isoform 3 [Homo sapiens]	384.707	767.399	767.397	3.52	2	0	16	0.71	1	FLADFR	R.FLADFR.D
3	3	R.GKDLIGVQNLLK.K	gi|306966132|ref|NP_001182461.1| spectrin alpha chain, brain isoform 3 [Homo sapiens]	649.4	1296.78	1296.78	6.26	2	1	38	0.0011	1	GKDLIGVQNLLK	R.GKDLIGVQNLLK.K
3	3	R.GVIDMGNSLIER.G	gi|306966132|ref|NP_001182461.1| spectrin alpha chain, brain isoform 3 [Homo sapiens]	652.34	1302.66	1302.66	3.62	2	0	18	0.7	1	GVIDMGNSLIER	R.GVIDMGNSLIER.G
3	3	R.GVIDMGNSLIER.G + Oxidation (M)	gi|306966132|ref|NP_001182461.1| spectrin alpha chain, brain isoform 3 [Homo sapiens]	660.335	1318.66	1318.66	0.49	2	0	58	9.1e-05	1	GVIDMGNSLIER	R.GVIDMGNSLIER.G + Oxidation (M)
3	3	R.IDGITIQAR.Q	gi|306966132|ref|NP_001182461.1| spectrin alpha chain, brain isoform 3 [Homo sapiens]	493.786	985.558	985.556	1.99	2	0	43	0.002	1	IDGITIQAR	R.IDGITIQAR.Q
3	3	R.KVEDLFLTFAK.K	gi|306966132|ref|NP_001182461.1| spectrin alpha chain, brain isoform 3 [Homo sapiens]	437.585	1309.73	1309.73	3.3	3	1	36	0.0051	1	KVEDLFLTFAK	R.KVEDLFLTFAK.K
3	3	R.LAALADQWQFLVQK.S	gi|306966132|ref|NP_001182461.1| spectrin alpha chain, brain isoform 3 [Homo sapiens]	815.957	1629.9	1629.89	6.99	2	0	87	5.1e-08	1	LAALADQWQFLVQK	R.LAALADQWQFLVQK.S
3	3	R.LIQSHPESAEDLQEK.C	gi|306966132|ref|NP_001182461.1| spectrin alpha chain, brain isoform 3 [Homo sapiens]	575.29	1722.85	1722.84	3.52	3	0	31	0.027	1	LIQSHPESAEDLQEK	R.LIQSHPESAEDLQEK.C
3	3	R.LKDLNSQADSLMTSSAFDTSQVK.D + Oxidation (M)	gi|306966132|ref|NP_001182461.1| spectrin alpha chain, brain isoform 3 [Homo sapiens]	834.745	2501.21	2501.2	7.41	3	1	57	4.6e-05	1	LKDLNSQADSLMTSSAFDTSQVK	R.LKDLNSQADSLMTSSAFDTSQVK.D + Oxidation (M)
3	3	R.LQQSHPLSATQIQVK.R	gi|306966132|ref|NP_001182461.1| spectrin alpha chain, brain isoform 3 [Homo sapiens]	559.983	1676.93	1676.92	3.87	3	0	33	0.008	1	LQQSHPLSATQIQVK	R.LQQSHPLSATQIQVK.R
3	3	R.MNEVISLWK.K	gi|306966132|ref|NP_001182461.1| spectrin alpha chain, brain isoform 3 [Homo sapiens]	560.301	1118.59	1118.58	7.91	2	0	54	0.0002	1	MNEVISLWK	R.MNEVISLWK.K
3	3	R.MNEVISLWK.K + Oxidation (M)	gi|306966132|ref|NP_001182461.1| spectrin alpha chain, brain isoform 3 [Homo sapiens]	568.297	1134.58	1134.57	3.88	2	0	45	0.0015	1	MNEVISLWK	R.MNEVISLWK.K + Oxidation (M)
3	3	R.NTTGVTEEALK.E	gi|306966132|ref|NP_001182461.1| spectrin alpha chain, brain isoform 3 [Homo sapiens]	581.804	1161.59	1161.59	5.69	2	0	24	0.2	1	NTTGVTEEALK	R.NTTGVTEEALK.E
3	3	R.QWELLLEK.M	gi|306966132|ref|NP_001182461.1| spectrin alpha chain, brain isoform 3 [Homo sapiens]	529.798	1057.58	1057.58	1.17	2	0	20	0.53	1	QWELLLEK	R.QWELLLEK.M
3	3	R.SKLGESQTLQQFSR.D	gi|306966132|ref|NP_001182461.1| spectrin alpha chain, brain isoform 3 [Homo sapiens]	536.95	1607.83	1607.83	1.15	3	1	24	0.15	1	SKLGESQTLQQFSR	R.SKLGESQTLQQFSR.D
3	3	R.SLQQLAEER.S	gi|306966132|ref|NP_001182461.1| spectrin alpha chain, brain isoform 3 [Homo sapiens]	537.285	1072.56	1072.55	3.64	2	0	40	0.005	1	SLQQLAEER	R.SLQQLAEER.S
3	3	R.SQLLGSAHEVQR.F	gi|306966132|ref|NP_001182461.1| spectrin alpha chain, brain isoform 3 [Homo sapiens]	662.853	1323.69	1323.69	1.7	2	0	70	3.2e-06	1	SQLLGSAHEVQR	R.SQLLGSAHEVQR.F
3	3	R.SSLSSAQADFNQLAELDR.Q	gi|306966132|ref|NP_001182461.1| spectrin alpha chain, brain isoform 3 [Homo sapiens]	976.482	1950.95	1950.93	10.7	2	0	116	7.4e-11	1	SSLSSAQADFNQLAELDR	R.SSLSSAQADFNQLAELDR.Q
3	3	R.VNEVNQFAAK.L	gi|306966132|ref|NP_001182461.1| spectrin alpha chain, brain isoform 3 [Homo sapiens]	560.296	1118.58	1118.57	4.24	2	0	40	0.0047	1	VNEVNQFAAK	R.VNEVNQFAAK.L
3	3	R.WSQLLANSAAR.K	gi|306966132|ref|NP_001182461.1| spectrin alpha chain, brain isoform 3 [Homo sapiens]	608.828	1215.64	1215.64	4.19	2	0	71	3.8e-06	1	WSQLLANSAAR	R.WSQLLANSAAR.K
3	3	R.YEALKEPMVAR.K	gi|306966132|ref|NP_001182461.1| spectrin alpha chain, brain isoform 3 [Homo sapiens]	653.846	1305.68	1305.68	1.84	2	1	46	0.0012	1	YEALKEPMVAR	R.YEALKEPMVAR.K
4	1	K.AALSALESFLK.Q	gi|13654237|ref|NP_008835.5| DNA-dependent protein kinase catalytic subunit isoform 1 [Homo sapiens]	575.333	1148.65	1148.64	6.74	2	0	73	1e-06	1	AALSALESFLK	K.AALSALESFLK.Q
4	1	K.AIRPQIDLK.R	gi|13654237|ref|NP_008835.5| DNA-dependent protein kinase catalytic subunit isoform 1 [Homo sapiens]	351.886	1052.64	1052.63	2.18	3	0	16	0.19	1	AIRPQIDLK	K.AIRPQIDLK.R
4	1	K.APGLGAFR.R	gi|13654237|ref|NP_008835.5| DNA-dependent protein kinase catalytic subunit isoform 1 [Homo sapiens]	394.725	787.436	787.434	2.16	2	0	19	0.76	1	APGLGAFR	K.APGLGAFR.R
4	1	K.FLCIFLEK.M	gi|13654237|ref|NP_008835.5| DNA-dependent protein kinase catalytic subunit isoform 1 [Homo sapiens]	535.294	1068.57	1068.57	5.54	2	0	20	0.28	1	FLCIFLEK	K.FLCIFLEK.M
4	1	K.FYGELALK.K	gi|13654237|ref|NP_008835.5| DNA-dependent protein kinase catalytic subunit isoform 1 [Homo sapiens]	470.762	939.509	939.506	2.17	2	0	25	0.076	1	FYGELALK	K.FYGELALK.K
4	1	K.GIAPGDER.Q	gi|13654237|ref|NP_008835.5| DNA-dependent protein kinase catalytic subunit isoform 1 [Homo sapiens]	407.708	813.401	813.398	3.42	2	0	17	0.44	1	GIAPGDER	K.GIAPGDER.Q
4	1	K.HSSLITPLQAVAQR.D	gi|13654237|ref|NP_008835.5| DNA-dependent protein kinase catalytic subunit isoform 1 [Homo sapiens]	507.624	1519.85	1519.85	2.82	3	0	27	0.031	1	HSSLITPLQAVAQR	K.HSSLITPLQAVAQR.D
4	1	K.IGELFSK.F	gi|13654237|ref|NP_008835.5| DNA-dependent protein kinase catalytic subunit isoform 1 [Homo sapiens]	397.228	792.441	792.438	3.93	2	0	24	0.12	1	IGELFSK	K.IGELFSK.F
4	1	K.ILDVMYSR.L	gi|13654237|ref|NP_008835.5| DNA-dependent protein kinase catalytic subunit isoform 1 [Homo sapiens]	498.765	995.516	995.511	5.06	2	0	44	0.0014	1	ILDVMYSR	K.ILDVMYSR.L
4	1	K.ILDVMYSR.L + Oxidation (M)	gi|13654237|ref|NP_008835.5| DNA-dependent protein kinase catalytic subunit isoform 1 [Homo sapiens]	506.762	1011.51	1011.51	3.49	2	0	35	0.01	1	ILDVMYSR	K.ILDVMYSR.L + Oxidation (M)
4	1	K.INQVFHGSCITEGNELTK.T	gi|13654237|ref|NP_008835.5| DNA-dependent protein kinase catalytic subunit isoform 1 [Homo sapiens]	683.007	2046	2045.98	6.8	3	0	31	0.023	1	INQVFHGSCITEGNELTK	K.INQVFHGSCITEGNELTK.T
4	1	K.LATTILQHWK.K	gi|13654237|ref|NP_008835.5| DNA-dependent protein kinase catalytic subunit isoform 1 [Homo sapiens]	605.856	1209.7	1209.69	8.38	2	0	17	0.27	1	LATTILQHWK	K.LATTILQHWK.K
4	1	K.LGNPIVPLNIR.L	gi|13654237|ref|NP_008835.5| DNA-dependent protein kinase catalytic subunit isoform 1 [Homo sapiens]	603.374	1204.73	1204.73	3.89	2	0	23	0.022	1	LGNPIVPLNIR	K.LGNPIVPLNIR.L
4	1	K.LLLQGEADQSLLTFIDK.A	gi|13654237|ref|NP_008835.5| DNA-dependent protein kinase catalytic subunit isoform 1 [Homo sapiens]	952.526	1903.04	1903.03	4.18	2	0	82	9.6e-08	1	LLLQGEADQSLLTFIDK	K.LLLQGEADQSLLTFIDK.A
4	1	K.LLQDFNR.F	gi|13654237|ref|NP_008835.5| DNA-dependent protein kinase catalytic subunit isoform 1 [Homo sapiens]	453.246	904.478	904.477	1.69	2	0	32	0.034	1	LLQDFNR	K.LLQDFNR.F
4	1	K.LLQTFR.S	gi|13654237|ref|NP_008835.5| DNA-dependent protein kinase catalytic subunit isoform 1 [Homo sapiens]	389.235	776.456	776.455	1.39	2	0	18	0.42	1	LLQTFR	K.LLQTFR.S
4	1	K.LNESTFDTQITK.K	gi|13654237|ref|NP_008835.5| DNA-dependent protein kinase catalytic subunit isoform 1 [Homo sapiens]	698.855	1395.69	1395.69	4.57	2	0	57	9.5e-05	1	LNESTFDTQITK	K.LNESTFDTQITK.K
4	1	K.LSDFNDITNMLLLK.M	gi|13654237|ref|NP_008835.5| DNA-dependent protein kinase catalytic subunit isoform 1 [Homo sapiens]	818.937	1635.86	1635.85	3.24	2	0	49	0.00039	1	LSDFNDITNMLLLK	K.LSDFNDITNMLLLK.M
4	1	K.LSDFNDITNMLLLK.M + Oxidation (M)	gi|13654237|ref|NP_008835.5| DNA-dependent protein kinase catalytic subunit isoform 1 [Homo sapiens]	826.938	1651.86	1651.85	7.02	2	0	21	0.24	1	LSDFNDITNMLLLK	K.LSDFNDITNMLLLK.M + Oxidation (M)
4	1	K.LSLMYAR.K	gi|13654237|ref|NP_008835.5| DNA-dependent protein kinase catalytic subunit isoform 1 [Homo sapiens]	427.233	852.452	852.453	-1.07	2	0	16	0.93	1	LSLMYAR	K.LSLMYAR.K
4	1	K.MAVLALLAK.I	gi|13654237|ref|NP_008835.5| DNA-dependent protein kinase catalytic subunit isoform 1 [Homo sapiens]	465.297	928.58	928.578	2.29	2	0	37	0.0024	1	MAVLALLAK	K.MAVLALLAK.I
4	1	K.MAVLALLAK.I + Oxidation (M)	gi|13654237|ref|NP_008835.5| DNA-dependent protein kinase catalytic subunit isoform 1 [Homo sapiens]	473.296	944.576	944.573	3.76	2	0	26	0.033	1	MAVLALLAK	K.MAVLALLAK.I + Oxidation (M)
4	1	K.MVSAVLNGMLDQSFR.E + 2 Oxidation (M)	gi|13654237|ref|NP_008835.5| DNA-dependent protein kinase catalytic subunit isoform 1 [Homo sapiens]	850.906	1699.8	1698.81	583	2	0	17	0.53	1	MVSAVLNGMLDQSFR	K.MVSAVLNGMLDQSFR.E + 2 Oxidation (M)
4	1	K.NILEESLCELVAK.Q	gi|13654237|ref|NP_008835.5| DNA-dependent protein kinase catalytic subunit isoform 1 [Homo sapiens]	759.402	1516.79	1516.78	6.33	2	0	78	6.2e-07	1	NILEESLCELVAK	K.NILEESLCELVAK.Q
4	1	K.NLDLAVLELMQSSVDNTK.M	gi|13654237|ref|NP_008835.5| DNA-dependent protein kinase catalytic subunit isoform 1 [Homo sapiens]	995.519	1989.02	1989.01	7.51	2	0	66	6.6e-06	1	NLDLAVLELMQSSVDNTK	K.NLDLAVLELMQSSVDNTK.M
4	1	K.NLLIFENLIDLK.R	gi|13654237|ref|NP_008835.5| DNA-dependent protein kinase catalytic subunit isoform 1 [Homo sapiens]	722.927	1443.84	1443.83	3.58	2	0	65	3.3e-06	1	NLLIFENLIDLK	K.NLLIFENLIDLK.R
4	1	K.NLSSNEAISLEEIR.I	gi|13654237|ref|NP_008835.5| DNA-dependent protein kinase catalytic subunit isoform 1 [Homo sapiens]	787.909	1573.8	1573.79	5.47	2	0	80	4.6e-07	1	NLSSNEAISLEEIR	K.NLSSNEAISLEEIR.I
4	1	K.NNWEVSALSR.A	gi|13654237|ref|NP_008835.5| DNA-dependent protein kinase catalytic subunit isoform 1 [Homo sapiens]	588.295	1174.58	1174.57	2.73	2	0	40	0.0036	1	NNWEVSALSR	K.NNWEVSALSR.A
4	1	K.QDAQVVLYR.S	gi|13654237|ref|NP_008835.5| DNA-dependent protein kinase catalytic subunit isoform 1 [Homo sapiens]	546.298	1090.58	1090.58	3.71	2	0	16	1.3	1	QDAQVVLYR	K.QDAQVVLYR.S
4	1	K.QITQSALLAEAR.S	gi|13654237|ref|NP_008835.5| DNA-dependent protein kinase catalytic subunit isoform 1 [Homo sapiens]	650.869	1299.72	1299.71	6.16	2	0	52	0.00021	1	QITQSALLAEAR	K.QITQSALLAEAR.S
4	1	K.QLFSSLFSGILK.E	gi|13654237|ref|NP_008835.5| DNA-dependent protein kinase catalytic subunit isoform 1 [Homo sapiens]	670.387	1338.76	1338.75	3.83	2	0	79	2e-07	1	QLFSSLFSGILK	K.QLFSSLFSGILK.E
4	1	K.SIELFYK.F	gi|13654237|ref|NP_008835.5| DNA-dependent protein kinase catalytic subunit isoform 1 [Homo sapiens]	450.249	898.483	898.48	2.95	2	0	16	0.74	1	SIELFYK	K.SIELFYK.F
4	1	K.SMEEDPQTSR.E	gi|13654237|ref|NP_008835.5| DNA-dependent protein kinase catalytic subunit isoform 1 [Homo sapiens]	590.252	1178.49	1178.49	2.22	2	0	27	0.016	1	SMEEDPQTSR	K.SMEEDPQTSR.E
4	1	K.SMEEDPQTSR.E + Oxidation (M)	gi|13654237|ref|NP_008835.5| DNA-dependent protein kinase catalytic subunit isoform 1 [Homo sapiens]	598.251	1194.49	1194.48	5.01	2	0	37	0.0014	1	SMEEDPQTSR	K.SMEEDPQTSR.E + Oxidation (M)
4	1	K.SYVAWDR.E	gi|13654237|ref|NP_008835.5| DNA-dependent protein kinase catalytic subunit isoform 1 [Homo sapiens]	448.718	895.422	895.419	3.32	2	0	18	0.54	1	SYVAWDR	K.SYVAWDR.E
4	1	K.TSALSDETK.N	gi|13654237|ref|NP_008835.5| DNA-dependent protein kinase catalytic subunit isoform 1 [Homo sapiens]	476.236	950.458	950.456	2.84	2	0	32	0.024	1	TSALSDETK	K.TSALSDETK.N
4	1	K.TVSLLDENNVSSYLSK.N	gi|13654237|ref|NP_008835.5| DNA-dependent protein kinase catalytic subunit isoform 1 [Homo sapiens]	884.957	1767.9	1767.89	5.85	2	0	67	5.8e-06	1	TVSLLDENNVSSYLSK	K.TVSLLDENNVSSYLSK.N
4	1	K.VIAGLYQR.A	gi|13654237|ref|NP_008835.5| DNA-dependent protein kinase catalytic subunit isoform 1 [Homo sapiens]	460.273	918.532	918.529	3.49	2	0	18	0.39	1	VIAGLYQR	K.VIAGLYQR.A
4	1	R.AFLGELK.T	gi|13654237|ref|NP_008835.5| DNA-dependent protein kinase catalytic subunit isoform 1 [Homo sapiens]	389.23	776.446	776.443	3.44	2	0	24	0.12	1	AFLGELK	R.AFLGELK.T
4	1	R.ATQQQHDFTLTQTADGR.S	gi|13654237|ref|NP_008835.5| DNA-dependent protein kinase catalytic subunit isoform 1 [Homo sapiens]	639.977	1916.91	1916.9	5.3	3	0	37	0.0063	1	ATQQQHDFTLTQTADGR	R.ATQQQHDFTLTQTADGR.S
4	1	R.DFGLLVFVR.K	gi|13654237|ref|NP_008835.5| DNA-dependent protein kinase catalytic subunit isoform 1 [Homo sapiens]	533.308	1064.6	1064.6	-0.22	2	0	44	0.00083	1	DFGLLVFVR	R.DFGLLVFVR.K
4	1	R.DQNILLGTTYR.I	gi|13654237|ref|NP_008835.5| DNA-dependent protein kinase catalytic subunit isoform 1 [Homo sapiens]	647.347	1292.68	1292.67	5.67	2	0	45	0.0015	1	DQNILLGTTYR	R.DQNILLGTTYR.I
4	1	R.DYVAVAR.G	gi|13654237|ref|NP_008835.5| DNA-dependent protein kinase catalytic subunit isoform 1 [Homo sapiens]	397.215	792.415	792.413	2.55	2	0	21	0.37	1	DYVAVAR	R.DYVAVAR.G
4	1	R.EIFNFVLK.A	gi|13654237|ref|NP_008835.5| DNA-dependent protein kinase catalytic subunit isoform 1 [Homo sapiens]	505.292	1008.57	1008.56	4.44	2	0	34	0.0092	1	EIFNFVLK	R.EIFNFVLK.A
4	1	R.FMNAVFFLLPK.F + Oxidation (M)	gi|13654237|ref|NP_008835.5| DNA-dependent protein kinase catalytic subunit isoform 1 [Homo sapiens]	671.869	1341.72	1341.72	5.4	2	0	53	0.00016	1	FMNAVFFLLPK	R.FMNAVFFLLPK.F + Oxidation (M)
4	1	R.GIFTSEIGTK.Q	gi|13654237|ref|NP_008835.5| DNA-dependent protein kinase catalytic subunit isoform 1 [Homo sapiens]	526.786	1051.56	1051.56	3.18	2	0	25	0.11	1	GIFTSEIGTK	R.GIFTSEIGTK.Q
4	1	R.HGDLPDIQIK.H	gi|13654237|ref|NP_008835.5| DNA-dependent protein kinase catalytic subunit isoform 1 [Homo sapiens]	568.311	1134.61	1134.6	3.92	2	0	41	0.0033	1	HGDLPDIQIK	R.HGDLPDIQIK.H
4	1	R.HNLEIIK.T	gi|13654237|ref|NP_008835.5| DNA-dependent protein kinase catalytic subunit isoform 1 [Homo sapiens]	433.759	865.504	865.502	1.96	2	0	22	0.092	1	HNLEIIK	R.HNLEIIK.T
4	1	R.ILELSGSSSEDSEK.V	gi|13654237|ref|NP_008835.5| DNA-dependent protein kinase catalytic subunit isoform 1 [Homo sapiens]	740.857	1479.7	1479.69	4.4	2	0	81	2.6e-07	1	ILELSGSSSEDSEK	R.ILELSGSSSEDSEK.V
4	1	R.KEEENASVIDSAELQAYPALVVEK.M	gi|13654237|ref|NP_008835.5| DNA-dependent protein kinase catalytic subunit isoform 1 [Homo sapiens]	878.125	2631.35	2631.33	10.1	3	1	25	0.074	1	KEEENASVIDSAELQAYPALVVEK	R.KEEENASVIDSAELQAYPALVVEK.M
4	1	R.LAAVVSACK.Q	gi|13654237|ref|NP_008835.5| DNA-dependent protein kinase catalytic subunit isoform 1 [Homo sapiens]	459.759	917.503	917.5	2.83	2	0	33	0.027	1	LAAVVSACK	R.LAAVVSACK.Q
4	1	R.LACDVDQVTR.Q	gi|13654237|ref|NP_008835.5| DNA-dependent protein kinase catalytic subunit isoform 1 [Homo sapiens]	588.788	1175.56	1175.56	-0.08	2	0	44	0.0014	1	LACDVDQVTR	R.LACDVDQVTR.Q
4	1	R.LGASLAFNNIYR.E	gi|13654237|ref|NP_008835.5| DNA-dependent protein kinase catalytic subunit isoform 1 [Homo sapiens]	669.865	1337.72	1337.71	4.88	2	0	45	0.00098	1	LGASLAFNNIYR	R.LGASLAFNNIYR.E
4	1	R.LGLPGDEVDNK.V	gi|13654237|ref|NP_008835.5| DNA-dependent protein kinase catalytic subunit isoform 1 [Homo sapiens]	578.798	1155.58	1155.58	3.03	2	0	20	0.32	1	LGLPGDEVDNK	R.LGLPGDEVDNK.V
4	1	R.LLALNSLYSPK.I	gi|13654237|ref|NP_008835.5| DNA-dependent protein kinase catalytic subunit isoform 1 [Homo sapiens]	609.861	1217.71	1217.7	3.66	2	0	27	0.028	1	LLALNSLYSPK	R.LLALNSLYSPK.I
4	1	R.LLEEALLR.L	gi|13654237|ref|NP_008835.5| DNA-dependent protein kinase catalytic subunit isoform 1 [Homo sapiens]	478.794	955.574	955.57	4.19	2	0	28	0.024	1	LLEEALLR	R.LLEEALLR.L
4	1	R.LLNFLMK.H	gi|13654237|ref|NP_008835.5| DNA-dependent protein kinase catalytic subunit isoform 1 [Homo sapiens]	439.764	877.514	877.51	4.63	2	0	30	0.019	1	LLNFLMK	R.LLNFLMK.H
4	1	R.LLNFLMK.H + Oxidation (M)	gi|13654237|ref|NP_008835.5| DNA-dependent protein kinase catalytic subunit isoform 1 [Homo sapiens]	447.762	893.509	893.504	4.71	2	0	20	0.24	1	LLNFLMK	R.LLNFLMK.H + Oxidation (M)
4	1	R.LLNTWTNR.Y	gi|13654237|ref|NP_008835.5| DNA-dependent protein kinase catalytic subunit isoform 1 [Homo sapiens]	509.279	1016.54	1016.54	4.02	2	0	27	0.1	1	LLNTWTNR	R.LLNTWTNR.Y
4	1	R.LLQIIER.Y	gi|13654237|ref|NP_008835.5| DNA-dependent protein kinase catalytic subunit isoform 1 [Homo sapiens]	442.783	883.551	883.549	2.11	2	0	39	0.0012	1	LLQIIER	R.LLQIIER.Y
4	1	R.LPSNTLDR.L	gi|13654237|ref|NP_008835.5| DNA-dependent protein kinase catalytic subunit isoform 1 [Homo sapiens]	458.248	914.482	914.482	0.42	2	0	29	0.046	1	LPSNTLDR	R.LPSNTLDR.L
4	1	R.LQETLSAADR.C	gi|13654237|ref|NP_008835.5| DNA-dependent protein kinase catalytic subunit isoform 1 [Homo sapiens]	552.29	1102.56	1102.56	2.8	2	0	73	3.1e-06	1	LQETLSAADR	R.LQETLSAADR.C
4	1	R.LSFAVPFR.E	gi|13654237|ref|NP_008835.5| DNA-dependent protein kinase catalytic subunit isoform 1 [Homo sapiens]	468.77	935.526	935.523	3.23	2	0	39	0.0036	1	LSFAVPFR	R.LSFAVPFR.E
4	1	R.LYSLALHPNAFK.R	gi|13654237|ref|NP_008835.5| DNA-dependent protein kinase catalytic subunit isoform 1 [Homo sapiens]	458.592	1372.75	1372.75	3.38	3	0	20	0.33	1	LYSLALHPNAFK	R.LYSLALHPNAFK.R
4	1	R.MSTSPEAFLALR.S	gi|13654237|ref|NP_008835.5| DNA-dependent protein kinase catalytic subunit isoform 1 [Homo sapiens]	661.848	1321.68	1321.67	8.05	2	0	24	0.15	1	MSTSPEAFLALR	R.MSTSPEAFLALR.S
4	1	R.MSTSPEAFLALR.S + Oxidation (M)	gi|13654237|ref|NP_008835.5| DNA-dependent protein kinase catalytic subunit isoform 1 [Homo sapiens]	669.845	1337.67	1337.66	7.1	2	0	36	0.011	1	MSTSPEAFLALR	R.MSTSPEAFLALR.S + Oxidation (M)
4	1	R.MYAALGDPK.A + Oxidation (M)	gi|13654237|ref|NP_008835.5| DNA-dependent protein kinase catalytic subunit isoform 1 [Homo sapiens]	491.24	980.466	980.464	2.38	2	0	17	0.58	1	MYAALGDPK	R.MYAALGDPK.A + Oxidation (M)
4	1	R.NELEIPGQYDGR.G	gi|13654237|ref|NP_008835.5| DNA-dependent protein kinase catalytic subunit isoform 1 [Homo sapiens]	695.835	1389.66	1389.65	2.29	2	0	34	0.013	1	NELEIPGQYDGR	R.NELEIPGQYDGR.G
4	1	R.SDPGLLTNTMDVFVK.E	gi|13654237|ref|NP_008835.5| DNA-dependent protein kinase catalytic subunit isoform 1 [Homo sapiens]	818.926	1635.84	1635.82	11.4	2	0	32	0.022	1	SDPGLLTNTMDVFVK	R.SDPGLLTNTMDVFVK.E
4	1	R.SLGPPQGEEDSVPR.D	gi|13654237|ref|NP_008835.5| DNA-dependent protein kinase catalytic subunit isoform 1 [Homo sapiens]	734.361	1466.71	1466.7	5.43	2	0	51	0.00028	1	SLGPPQGEEDSVPR	R.SLGPPQGEEDSVPR.D
4	1	R.SPNLWLK.D	gi|13654237|ref|NP_008835.5| DNA-dependent protein kinase catalytic subunit isoform 1 [Homo sapiens]	429.249	856.484	856.481	3.58	2	0	29	0.047	1	SPNLWLK	R.SPNLWLK.D
4	1	R.SQGCSEQVLTVLK.T	gi|13654237|ref|NP_008835.5| DNA-dependent protein kinase catalytic subunit isoform 1 [Homo sapiens]	724.879	1447.74	1447.73	6.34	2	0	29	0.049	1	SQGCSEQVLTVLK	R.SQGCSEQVLTVLK.T
4	1	R.TETVTSFR.K	gi|13654237|ref|NP_008835.5| DNA-dependent protein kinase catalytic subunit isoform 1 [Homo sapiens]	470.741	939.468	939.466	2.32	2	0	38	0.0053	1	TETVTSFR	R.TETVTSFR.K
4	1	R.TVGALQVLGTEAQSSLLK.A	gi|13654237|ref|NP_008835.5| DNA-dependent protein kinase catalytic subunit isoform 1 [Homo sapiens]	908.023	1814.03	1814.01	9.53	2	0	124	4e-12	1	TVGALQVLGTEAQSSLLK	R.TVGALQVLGTEAQSSLLK.A
4	1	R.TYSVVPMTSR.L + Oxidation (M)	gi|13654237|ref|NP_008835.5| DNA-dependent protein kinase catalytic subunit isoform 1 [Homo sapiens]	578.788	1155.56	1155.56	1.16	2	0	19	0.39	1	TYSVVPMTSR	R.TYSVVPMTSR.L + Oxidation (M)
4	1	R.VTELALTASDR.Q	gi|13654237|ref|NP_008835.5| DNA-dependent protein kinase catalytic subunit isoform 1 [Homo sapiens]	588.319	1174.62	1174.62	3.64	2	0	93	2.7e-08	1	VTELALTASDR	R.VTELALTASDR.Q
4	1	R.VVQMLGSLGGQINK.N	gi|13654237|ref|NP_008835.5| DNA-dependent protein kinase catalytic subunit isoform 1 [Homo sapiens]	722.404	1442.79	1442.79	1.82	2	0	58	5.6e-05	1	VVQMLGSLGGQINK	R.VVQMLGSLGGQINK.N
4	1	R.VVQMLGSLGGQINK.N + Oxidation (M)	gi|13654237|ref|NP_008835.5| DNA-dependent protein kinase catalytic subunit isoform 1 [Homo sapiens]	730.404	1458.79	1458.79	4.95	2	0	62	2.1e-05	1	VVQMLGSLGGQINK	R.VVQMLGSLGGQINK.N + Oxidation (M)
4	1	R.YAVPSAGLR.L	gi|13654237|ref|NP_008835.5| DNA-dependent protein kinase catalytic subunit isoform 1 [Homo sapiens]	467.262	932.51	932.508	1.66	2	0	32	0.025	1	YAVPSAGLR	R.YAVPSAGLR.L
4	1	R.YNFPVEVEVPMER.K	gi|13654237|ref|NP_008835.5| DNA-dependent protein kinase catalytic subunit isoform 1 [Homo sapiens]	804.897	1607.78	1607.77	8.35	2	0	20	0.41	1	YNFPVEVEVPMER	R.YNFPVEVEVPMER.K
4	1	R.YPEETLSLMTK.E	gi|13654237|ref|NP_008835.5| DNA-dependent protein kinase catalytic subunit isoform 1 [Homo sapiens]	656.33	1310.65	1310.64	2.25	2	0	32	0.024	1	YPEETLSLMTK	R.YPEETLSLMTK.E
4	2	K.AALSALESFLK.Q	gi|126032350|ref|NP_001075109.1| DNA-dependent protein kinase catalytic subunit isoform 2 [Homo sapiens]	575.333	1148.65	1148.64	6.74	2	0	73	1e-06	1	AALSALESFLK	K.AALSALESFLK.Q
4	2	K.AIRPQIDLK.R	gi|126032350|ref|NP_001075109.1| DNA-dependent protein kinase catalytic subunit isoform 2 [Homo sapiens]	351.886	1052.64	1052.63	2.18	3	0	16	0.19	1	AIRPQIDLK	K.AIRPQIDLK.R
4	2	K.APGLGAFR.R	gi|126032350|ref|NP_001075109.1| DNA-dependent protein kinase catalytic subunit isoform 2 [Homo sapiens]	394.725	787.436	787.434	2.16	2	0	19	0.76	1	APGLGAFR	K.APGLGAFR.R
4	2	K.FLCIFLEK.M	gi|126032350|ref|NP_001075109.1| DNA-dependent protein kinase catalytic subunit isoform 2 [Homo sapiens]	535.294	1068.57	1068.57	5.54	2	0	20	0.28	1	FLCIFLEK	K.FLCIFLEK.M
4	2	K.FYGELALK.K	gi|126032350|ref|NP_001075109.1| DNA-dependent protein kinase catalytic subunit isoform 2 [Homo sapiens]	470.762	939.509	939.506	2.17	2	0	25	0.076	1	FYGELALK	K.FYGELALK.K
4	2	K.GIAPGDER.Q	gi|126032350|ref|NP_001075109.1| DNA-dependent protein kinase catalytic subunit isoform 2 [Homo sapiens]	407.708	813.401	813.398	3.42	2	0	17	0.44	1	GIAPGDER	K.GIAPGDER.Q
4	2	K.HSSLITPLQAVAQR.D	gi|126032350|ref|NP_001075109.1| DNA-dependent protein kinase catalytic subunit isoform 2 [Homo sapiens]	507.624	1519.85	1519.85	2.82	3	0	27	0.031	1	HSSLITPLQAVAQR	K.HSSLITPLQAVAQR.D
4	2	K.IGELFSK.F	gi|126032350|ref|NP_001075109.1| DNA-dependent protein kinase catalytic subunit isoform 2 [Homo sapiens]	397.228	792.441	792.438	3.93	2	0	24	0.12	1	IGELFSK	K.IGELFSK.F
4	2	K.ILDVMYSR.L	gi|126032350|ref|NP_001075109.1| DNA-dependent protein kinase catalytic subunit isoform 2 [Homo sapiens]	498.765	995.516	995.511	5.06	2	0	44	0.0014	1	ILDVMYSR	K.ILDVMYSR.L
4	2	K.ILDVMYSR.L + Oxidation (M)	gi|126032350|ref|NP_001075109.1| DNA-dependent protein kinase catalytic subunit isoform 2 [Homo sapiens]	506.762	1011.51	1011.51	3.49	2	0	35	0.01	1	ILDVMYSR	K.ILDVMYSR.L + Oxidation (M)
4	2	K.INQVFHGSCITEGNELTK.T	gi|126032350|ref|NP_001075109.1| DNA-dependent protein kinase catalytic subunit isoform 2 [Homo sapiens]	683.007	2046	2045.98	6.8	3	0	31	0.023	1	INQVFHGSCITEGNELTK	K.INQVFHGSCITEGNELTK.T
4	2	K.LATTILQHWK.K	gi|126032350|ref|NP_001075109.1| DNA-dependent protein kinase catalytic subunit isoform 2 [Homo sapiens]	605.856	1209.7	1209.69	8.38	2	0	17	0.27	1	LATTILQHWK	K.LATTILQHWK.K
4	2	K.LGNPIVPLNIR.L	gi|126032350|ref|NP_001075109.1| DNA-dependent protein kinase catalytic subunit isoform 2 [Homo sapiens]	603.374	1204.73	1204.73	3.89	2	0	23	0.022	1	LGNPIVPLNIR	K.LGNPIVPLNIR.L
4	2	K.LLLQGEADQSLLTFIDK.A	gi|126032350|ref|NP_001075109.1| DNA-dependent protein kinase catalytic subunit isoform 2 [Homo sapiens]	952.526	1903.04	1903.03	4.18	2	0	82	9.6e-08	1	LLLQGEADQSLLTFIDK	K.LLLQGEADQSLLTFIDK.A
4	2	K.LLQDFNR.F	gi|126032350|ref|NP_001075109.1| DNA-dependent protein kinase catalytic subunit isoform 2 [Homo sapiens]	453.246	904.478	904.477	1.69	2	0	32	0.034	1	LLQDFNR	K.LLQDFNR.F
4	2	K.LLQTFR.S	gi|126032350|ref|NP_001075109.1| DNA-dependent protein kinase catalytic subunit isoform 2 [Homo sapiens]	389.235	776.456	776.455	1.39	2	0	18	0.42	1	LLQTFR	K.LLQTFR.S
4	2	K.LNESTFDTQITK.K	gi|126032350|ref|NP_001075109.1| DNA-dependent protein kinase catalytic subunit isoform 2 [Homo sapiens]	698.855	1395.69	1395.69	4.57	2	0	57	9.5e-05	1	LNESTFDTQITK	K.LNESTFDTQITK.K
4	2	K.LSDFNDITNMLLLK.M	gi|126032350|ref|NP_001075109.1| DNA-dependent protein kinase catalytic subunit isoform 2 [Homo sapiens]	818.937	1635.86	1635.85	3.24	2	0	49	0.00039	1	LSDFNDITNMLLLK	K.LSDFNDITNMLLLK.M
4	2	K.LSDFNDITNMLLLK.M + Oxidation (M)	gi|126032350|ref|NP_001075109.1| DNA-dependent protein kinase catalytic subunit isoform 2 [Homo sapiens]	826.938	1651.86	1651.85	7.02	2	0	21	0.24	1	LSDFNDITNMLLLK	K.LSDFNDITNMLLLK.M + Oxidation (M)
4	2	K.LSLMYAR.K	gi|126032350|ref|NP_001075109.1| DNA-dependent protein kinase catalytic subunit isoform 2 [Homo sapiens]	427.233	852.452	852.453	-1.07	2	0	16	0.93	1	LSLMYAR	K.LSLMYAR.K
4	2	K.MAVLALLAK.I	gi|126032350|ref|NP_001075109.1| DNA-dependent protein kinase catalytic subunit isoform 2 [Homo sapiens]	465.297	928.58	928.578	2.29	2	0	37	0.0024	1	MAVLALLAK	K.MAVLALLAK.I
4	2	K.MAVLALLAK.I + Oxidation (M)	gi|126032350|ref|NP_001075109.1| DNA-dependent protein kinase catalytic subunit isoform 2 [Homo sapiens]	473.296	944.576	944.573	3.76	2	0	26	0.033	1	MAVLALLAK	K.MAVLALLAK.I + Oxidation (M)
4	2	K.MVSAVLNGMLDQSFR.E + 2 Oxidation (M)	gi|126032350|ref|NP_001075109.1| DNA-dependent protein kinase catalytic subunit isoform 2 [Homo sapiens]	850.906	1699.8	1698.81	583	2	0	17	0.53	1	MVSAVLNGMLDQSFR	K.MVSAVLNGMLDQSFR.E + 2 Oxidation (M)
4	2	K.NILEESLCELVAK.Q	gi|126032350|ref|NP_001075109.1| DNA-dependent protein kinase catalytic subunit isoform 2 [Homo sapiens]	759.402	1516.79	1516.78	6.33	2	0	78	6.2e-07	1	NILEESLCELVAK	K.NILEESLCELVAK.Q
4	2	K.NLDLAVLELMQSSVDNTK.M	gi|126032350|ref|NP_001075109.1| DNA-dependent protein kinase catalytic subunit isoform 2 [Homo sapiens]	995.519	1989.02	1989.01	7.51	2	0	66	6.6e-06	1	NLDLAVLELMQSSVDNTK	K.NLDLAVLELMQSSVDNTK.M
4	2	K.NLLIFENLIDLK.R	gi|126032350|ref|NP_001075109.1| DNA-dependent protein kinase catalytic subunit isoform 2 [Homo sapiens]	722.927	1443.84	1443.83	3.58	2	0	65	3.3e-06	1	NLLIFENLIDLK	K.NLLIFENLIDLK.R
4	2	K.NLSSNEAISLEEIR.I	gi|126032350|ref|NP_001075109.1| DNA-dependent protein kinase catalytic subunit isoform 2 [Homo sapiens]	787.909	1573.8	1573.79	5.47	2	0	80	4.6e-07	1	NLSSNEAISLEEIR	K.NLSSNEAISLEEIR.I
4	2	K.NNWEVSALSR.A	gi|126032350|ref|NP_001075109.1| DNA-dependent protein kinase catalytic subunit isoform 2 [Homo sapiens]	588.295	1174.58	1174.57	2.73	2	0	40	0.0036	1	NNWEVSALSR	K.NNWEVSALSR.A
4	2	K.QDAQVVLYR.S	gi|126032350|ref|NP_001075109.1| DNA-dependent protein kinase catalytic subunit isoform 2 [Homo sapiens]	546.298	1090.58	1090.58	3.71	2	0	16	1.3	1	QDAQVVLYR	K.QDAQVVLYR.S
4	2	K.QITQSALLAEAR.S	gi|126032350|ref|NP_001075109.1| DNA-dependent protein kinase catalytic subunit isoform 2 [Homo sapiens]	650.869	1299.72	1299.71	6.16	2	0	52	0.00021	1	QITQSALLAEAR	K.QITQSALLAEAR.S
4	2	K.QLFSSLFSGILK.E	gi|126032350|ref|NP_001075109.1| DNA-dependent protein kinase catalytic subunit isoform 2 [Homo sapiens]	670.387	1338.76	1338.75	3.83	2	0	79	2e-07	1	QLFSSLFSGILK	K.QLFSSLFSGILK.E
4	2	K.SIELFYK.F	gi|126032350|ref|NP_001075109.1| DNA-dependent protein kinase catalytic subunit isoform 2 [Homo sapiens]	450.249	898.483	898.48	2.95	2	0	16	0.74	1	SIELFYK	K.SIELFYK.F
4	2	K.SMEEDPQTSR.E	gi|126032350|ref|NP_001075109.1| DNA-dependent protein kinase catalytic subunit isoform 2 [Homo sapiens]	590.252	1178.49	1178.49	2.22	2	0	27	0.016	1	SMEEDPQTSR	K.SMEEDPQTSR.E
4	2	K.SMEEDPQTSR.E + Oxidation (M)	gi|126032350|ref|NP_001075109.1| DNA-dependent protein kinase catalytic subunit isoform 2 [Homo sapiens]	598.251	1194.49	1194.48	5.01	2	0	37	0.0014	1	SMEEDPQTSR	K.SMEEDPQTSR.E + Oxidation (M)
4	2	K.SYVAWDR.E	gi|126032350|ref|NP_001075109.1| DNA-dependent protein kinase catalytic subunit isoform 2 [Homo sapiens]	448.718	895.422	895.419	3.32	2	0	18	0.54	1	SYVAWDR	K.SYVAWDR.E
4	2	K.TSALSDETK.N	gi|126032350|ref|NP_001075109.1| DNA-dependent protein kinase catalytic subunit isoform 2 [Homo sapiens]	476.236	950.458	950.456	2.84	2	0	32	0.024	1	TSALSDETK	K.TSALSDETK.N
4	2	K.TVSLLDENNVSSYLSK.N	gi|126032350|ref|NP_001075109.1| DNA-dependent protein kinase catalytic subunit isoform 2 [Homo sapiens]	884.957	1767.9	1767.89	5.85	2	0	67	5.8e-06	1	TVSLLDENNVSSYLSK	K.TVSLLDENNVSSYLSK.N
4	2	K.VIAGLYQR.A	gi|126032350|ref|NP_001075109.1| DNA-dependent protein kinase catalytic subunit isoform 2 [Homo sapiens]	460.273	918.532	918.529	3.49	2	0	18	0.39	1	VIAGLYQR	K.VIAGLYQR.A
4	2	R.AFLGELK.T	gi|126032350|ref|NP_001075109.1| DNA-dependent protein kinase catalytic subunit isoform 2 [Homo sapiens]	389.23	776.446	776.443	3.44	2	0	24	0.12	1	AFLGELK	R.AFLGELK.T
4	2	R.ATQQQHDFTLTQTADGR.S	gi|126032350|ref|NP_001075109.1| DNA-dependent protein kinase catalytic subunit isoform 2 [Homo sapiens]	639.977	1916.91	1916.9	5.3	3	0	37	0.0063	1	ATQQQHDFTLTQTADGR	R.ATQQQHDFTLTQTADGR.S
4	2	R.DFGLLVFVR.K	gi|126032350|ref|NP_001075109.1| DNA-dependent protein kinase catalytic subunit isoform 2 [Homo sapiens]	533.308	1064.6	1064.6	-0.22	2	0	44	0.00083	1	DFGLLVFVR	R.DFGLLVFVR.K
4	2	R.DQNILLGTTYR.I	gi|126032350|ref|NP_001075109.1| DNA-dependent protein kinase catalytic subunit isoform 2 [Homo sapiens]	647.347	1292.68	1292.67	5.67	2	0	45	0.0015	1	DQNILLGTTYR	R.DQNILLGTTYR.I
4	2	R.DYVAVAR.G	gi|126032350|ref|NP_001075109.1| DNA-dependent protein kinase catalytic subunit isoform 2 [Homo sapiens]	397.215	792.415	792.413	2.55	2	0	21	0.37	1	DYVAVAR	R.DYVAVAR.G
4	2	R.EIFNFVLK.A	gi|126032350|ref|NP_001075109.1| DNA-dependent protein kinase catalytic subunit isoform 2 [Homo sapiens]	505.292	1008.57	1008.56	4.44	2	0	34	0.0092	1	EIFNFVLK	R.EIFNFVLK.A
4	2	R.FMNAVFFLLPK.F + Oxidation (M)	gi|126032350|ref|NP_001075109.1| DNA-dependent protein kinase catalytic subunit isoform 2 [Homo sapiens]	671.869	1341.72	1341.72	5.4	2	0	53	0.00016	1	FMNAVFFLLPK	R.FMNAVFFLLPK.F + Oxidation (M)
4	2	R.GIFTSEIGTK.Q	gi|126032350|ref|NP_001075109.1| DNA-dependent protein kinase catalytic subunit isoform 2 [Homo sapiens]	526.786	1051.56	1051.56	3.18	2	0	25	0.11	1	GIFTSEIGTK	R.GIFTSEIGTK.Q
4	2	R.HGDLPDIQIK.H	gi|126032350|ref|NP_001075109.1| DNA-dependent protein kinase catalytic subunit isoform 2 [Homo sapiens]	568.311	1134.61	1134.6	3.92	2	0	41	0.0033	1	HGDLPDIQIK	R.HGDLPDIQIK.H
4	2	R.HNLEIIK.T	gi|126032350|ref|NP_001075109.1| DNA-dependent protein kinase catalytic subunit isoform 2 [Homo sapiens]	433.759	865.504	865.502	1.96	2	0	22	0.092	1	HNLEIIK	R.HNLEIIK.T
4	2	R.ILELSGSSSEDSEK.V	gi|126032350|ref|NP_001075109.1| DNA-dependent protein kinase catalytic subunit isoform 2 [Homo sapiens]	740.857	1479.7	1479.69	4.4	2	0	81	2.6e-07	1	ILELSGSSSEDSEK	R.ILELSGSSSEDSEK.V
4	2	R.KEEENASVIDSAELQAYPALVVEK.M	gi|126032350|ref|NP_001075109.1| DNA-dependent protein kinase catalytic subunit isoform 2 [Homo sapiens]	878.125	2631.35	2631.33	10.1	3	1	25	0.074	1	KEEENASVIDSAELQAYPALVVEK	R.KEEENASVIDSAELQAYPALVVEK.M
4	2	R.LAAVVSACK.Q	gi|126032350|ref|NP_001075109.1| DNA-dependent protein kinase catalytic subunit isoform 2 [Homo sapiens]	459.759	917.503	917.5	2.83	2	0	33	0.027	1	LAAVVSACK	R.LAAVVSACK.Q
4	2	R.LACDVDQVTR.Q	gi|126032350|ref|NP_001075109.1| DNA-dependent protein kinase catalytic subunit isoform 2 [Homo sapiens]	588.788	1175.56	1175.56	-0.08	2	0	44	0.0014	1	LACDVDQVTR	R.LACDVDQVTR.Q
4	2	R.LGASLAFNNIYR.E	gi|126032350|ref|NP_001075109.1| DNA-dependent protein kinase catalytic subunit isoform 2 [Homo sapiens]	669.865	1337.72	1337.71	4.88	2	0	45	0.00098	1	LGASLAFNNIYR	R.LGASLAFNNIYR.E
4	2	R.LGLPGDEVDNK.V	gi|126032350|ref|NP_001075109.1| DNA-dependent protein kinase catalytic subunit isoform 2 [Homo sapiens]	578.798	1155.58	1155.58	3.03	2	0	20	0.32	1	LGLPGDEVDNK	R.LGLPGDEVDNK.V
4	2	R.LLALNSLYSPK.I	gi|126032350|ref|NP_001075109.1| DNA-dependent protein kinase catalytic subunit isoform 2 [Homo sapiens]	609.861	1217.71	1217.7	3.66	2	0	27	0.028	1	LLALNSLYSPK	R.LLALNSLYSPK.I
4	2	R.LLEEALLR.L	gi|126032350|ref|NP_001075109.1| DNA-dependent protein kinase catalytic subunit isoform 2 [Homo sapiens]	478.794	955.574	955.57	4.19	2	0	28	0.024	1	LLEEALLR	R.LLEEALLR.L
4	2	R.LLNFLMK.H	gi|126032350|ref|NP_001075109.1| DNA-dependent protein kinase catalytic subunit isoform 2 [Homo sapiens]	439.764	877.514	877.51	4.63	2	0	30	0.019	1	LLNFLMK	R.LLNFLMK.H
4	2	R.LLNFLMK.H + Oxidation (M)	gi|126032350|ref|NP_001075109.1| DNA-dependent protein kinase catalytic subunit isoform 2 [Homo sapiens]	447.762	893.509	893.504	4.71	2	0	20	0.24	1	LLNFLMK	R.LLNFLMK.H + Oxidation (M)
4	2	R.LLNTWTNR.Y	gi|126032350|ref|NP_001075109.1| DNA-dependent protein kinase catalytic subunit isoform 2 [Homo sapiens]	509.279	1016.54	1016.54	4.02	2	0	27	0.1	1	LLNTWTNR	R.LLNTWTNR.Y
4	2	R.LLQIIER.Y	gi|126032350|ref|NP_001075109.1| DNA-dependent protein kinase catalytic subunit isoform 2 [Homo sapiens]	442.783	883.551	883.549	2.11	2	0	39	0.0012	1	LLQIIER	R.LLQIIER.Y
4	2	R.LPSNTLDR.L	gi|126032350|ref|NP_001075109.1| DNA-dependent protein kinase catalytic subunit isoform 2 [Homo sapiens]	458.248	914.482	914.482	0.42	2	0	29	0.046	1	LPSNTLDR	R.LPSNTLDR.L
4	2	R.LQETLSAADR.C	gi|126032350|ref|NP_001075109.1| DNA-dependent protein kinase catalytic subunit isoform 2 [Homo sapiens]	552.29	1102.56	1102.56	2.8	2	0	73	3.1e-06	1	LQETLSAADR	R.LQETLSAADR.C
4	2	R.LSFAVPFR.E	gi|126032350|ref|NP_001075109.1| DNA-dependent protein kinase catalytic subunit isoform 2 [Homo sapiens]	468.77	935.526	935.523	3.23	2	0	39	0.0036	1	LSFAVPFR	R.LSFAVPFR.E
4	2	R.LYSLALHPNAFK.R	gi|126032350|ref|NP_001075109.1| DNA-dependent protein kinase catalytic subunit isoform 2 [Homo sapiens]	458.592	1372.75	1372.75	3.38	3	0	20	0.33	1	LYSLALHPNAFK	R.LYSLALHPNAFK.R
4	2	R.MSTSPEAFLALR.S	gi|126032350|ref|NP_001075109.1| DNA-dependent protein kinase catalytic subunit isoform 2 [Homo sapiens]	661.848	1321.68	1321.67	8.05	2	0	24	0.15	1	MSTSPEAFLALR	R.MSTSPEAFLALR.S
4	2	R.MSTSPEAFLALR.S + Oxidation (M)	gi|126032350|ref|NP_001075109.1| DNA-dependent protein kinase catalytic subunit isoform 2 [Homo sapiens]	669.845	1337.67	1337.66	7.1	2	0	36	0.011	1	MSTSPEAFLALR	R.MSTSPEAFLALR.S + Oxidation (M)
4	2	R.MYAALGDPK.A + Oxidation (M)	gi|126032350|ref|NP_001075109.1| DNA-dependent protein kinase catalytic subunit isoform 2 [Homo sapiens]	491.24	980.466	980.464	2.38	2	0	17	0.58	1	MYAALGDPK	R.MYAALGDPK.A + Oxidation (M)
4	2	R.NELEIPGQYDGR.G	gi|126032350|ref|NP_001075109.1| DNA-dependent protein kinase catalytic subunit isoform 2 [Homo sapiens]	695.835	1389.66	1389.65	2.29	2	0	34	0.013	1	NELEIPGQYDGR	R.NELEIPGQYDGR.G
4	2	R.SDPGLLTNTMDVFVK.E	gi|126032350|ref|NP_001075109.1| DNA-dependent protein kinase catalytic subunit isoform 2 [Homo sapiens]	818.926	1635.84	1635.82	11.4	2	0	32	0.022	1	SDPGLLTNTMDVFVK	R.SDPGLLTNTMDVFVK.E
4	2	R.SLGPPQGEEDSVPR.D	gi|126032350|ref|NP_001075109.1| DNA-dependent protein kinase catalytic subunit isoform 2 [Homo sapiens]	734.361	1466.71	1466.7	5.43	2	0	51	0.00028	1	SLGPPQGEEDSVPR	R.SLGPPQGEEDSVPR.D
4	2	R.SPNLWLK.D	gi|126032350|ref|NP_001075109.1| DNA-dependent protein kinase catalytic subunit isoform 2 [Homo sapiens]	429.249	856.484	856.481	3.58	2	0	29	0.047	1	SPNLWLK	R.SPNLWLK.D
4	2	R.SQGCSEQVLTVLK.T	gi|126032350|ref|NP_001075109.1| DNA-dependent protein kinase catalytic subunit isoform 2 [Homo sapiens]	724.879	1447.74	1447.73	6.34	2	0	29	0.049	1	SQGCSEQVLTVLK	R.SQGCSEQVLTVLK.T
4	2	R.TETVTSFR.K	gi|126032350|ref|NP_001075109.1| DNA-dependent protein kinase catalytic subunit isoform 2 [Homo sapiens]	470.741	939.468	939.466	2.32	2	0	38	0.0053	1	TETVTSFR	R.TETVTSFR.K
4	2	R.TVGALQVLGTEAQSSLLK.A	gi|126032350|ref|NP_001075109.1| DNA-dependent protein kinase catalytic subunit isoform 2 [Homo sapiens]	908.023	1814.03	1814.01	9.53	2	0	124	4e-12	1	TVGALQVLGTEAQSSLLK	R.TVGALQVLGTEAQSSLLK.A
4	2	R.VTELALTASDR.Q	gi|126032350|ref|NP_001075109.1| DNA-dependent protein kinase catalytic subunit isoform 2 [Homo sapiens]	588.319	1174.62	1174.62	3.64	2	0	93	2.7e-08	1	VTELALTASDR	R.VTELALTASDR.Q
4	2	R.VVQMLGSLGGQINK.N	gi|126032350|ref|NP_001075109.1| DNA-dependent protein kinase catalytic subunit isoform 2 [Homo sapiens]	722.404	1442.79	1442.79	1.82	2	0	58	5.6e-05	1	VVQMLGSLGGQINK	R.VVQMLGSLGGQINK.N
4	2	R.VVQMLGSLGGQINK.N + Oxidation (M)	gi|126032350|ref|NP_001075109.1| DNA-dependent protein kinase catalytic subunit isoform 2 [Homo sapiens]	730.404	1458.79	1458.79	4.95	2	0	62	2.1e-05	1	VVQMLGSLGGQINK	R.VVQMLGSLGGQINK.N + Oxidation (M)
4	2	R.YAVPSAGLR.L	gi|126032350|ref|NP_001075109.1| DNA-dependent protein kinase catalytic subunit isoform 2 [Homo sapiens]	467.262	932.51	932.508	1.66	2	0	32	0.025	1	YAVPSAGLR	R.YAVPSAGLR.L
4	2	R.YNFPVEVEVPMER.K	gi|126032350|ref|NP_001075109.1| DNA-dependent protein kinase catalytic subunit isoform 2 [Homo sapiens]	804.897	1607.78	1607.77	8.35	2	0	20	0.41	1	YNFPVEVEVPMER	R.YNFPVEVEVPMER.K
4	2	R.YPEETLSLMTK.E	gi|126032350|ref|NP_001075109.1| DNA-dependent protein kinase catalytic subunit isoform 2 [Homo sapiens]	656.33	1310.65	1310.64	2.25	2	0	32	0.024	1	YPEETLSLMTK	R.YPEETLSLMTK.E
4	3	K.AALSALESFLK.Q	gi|113430845|ref|XP_001129414.1| PREDICTED: DNA-dependent protein kinase catalytic subunit-like [Homo sapiens]	575.333	1148.65	1148.64	6.74	2	0	73	1e-06	1	AALSALESFLK	K.AALSALESFLK.Q
4	3	K.AIRPQIDLK.R	gi|113430845|ref|XP_001129414.1| PREDICTED: DNA-dependent protein kinase catalytic subunit-like [Homo sapiens]	351.886	1052.64	1052.63	2.18	3	0	16	0.19	1	AIRPQIDLK	K.AIRPQIDLK.R
4	3	K.APGLGAFR.R	gi|113430845|ref|XP_001129414.1| PREDICTED: DNA-dependent protein kinase catalytic subunit-like [Homo sapiens]	394.725	787.436	787.434	2.16	2	0	19	0.76	1	APGLGAFR	K.APGLGAFR.R
4	3	K.FLCIFLEK.M	gi|113430845|ref|XP_001129414.1| PREDICTED: DNA-dependent protein kinase catalytic subunit-like [Homo sapiens]	535.294	1068.57	1068.57	5.54	2	0	20	0.28	1	FLCIFLEK	K.FLCIFLEK.M
4	3	K.FYGELALK.K	gi|113430845|ref|XP_001129414.1| PREDICTED: DNA-dependent protein kinase catalytic subunit-like [Homo sapiens]	470.762	939.509	939.506	2.17	2	0	25	0.076	1	FYGELALK	K.FYGELALK.K
4	3	K.GIAPGDER.Q	gi|113430845|ref|XP_001129414.1| PREDICTED: DNA-dependent protein kinase catalytic subunit-like [Homo sapiens]	407.708	813.401	813.398	3.42	2	0	17	0.44	1	GIAPGDER	K.GIAPGDER.Q
4	3	K.HSSLITPLQAVAQR.D	gi|113430845|ref|XP_001129414.1| PREDICTED: DNA-dependent protein kinase catalytic subunit-like [Homo sapiens]	507.624	1519.85	1519.85	2.82	3	0	27	0.031	1	HSSLITPLQAVAQR	K.HSSLITPLQAVAQR.D
4	3	K.IGELFSK.F	gi|113430845|ref|XP_001129414.1| PREDICTED: DNA-dependent protein kinase catalytic subunit-like [Homo sapiens]	397.228	792.441	792.438	3.93	2	0	24	0.12	1	IGELFSK	K.IGELFSK.F
4	3	K.ILDVMYSR.L	gi|113430845|ref|XP_001129414.1| PREDICTED: DNA-dependent protein kinase catalytic subunit-like [Homo sapiens]	498.765	995.516	995.511	5.06	2	0	44	0.0014	1	ILDVMYSR	K.ILDVMYSR.L
4	3	K.ILDVMYSR.L + Oxidation (M)	gi|113430845|ref|XP_001129414.1| PREDICTED: DNA-dependent protein kinase catalytic subunit-like [Homo sapiens]	506.762	1011.51	1011.51	3.49	2	0	35	0.01	1	ILDVMYSR	K.ILDVMYSR.L + Oxidation (M)
4	3	K.INQVFHGSCITEGNELTK.T	gi|113430845|ref|XP_001129414.1| PREDICTED: DNA-dependent protein kinase catalytic subunit-like [Homo sapiens]	683.007	2046	2045.98	6.8	3	0	31	0.023	1	INQVFHGSCITEGNELTK	K.INQVFHGSCITEGNELTK.T
4	3	K.LATTILQHWK.K	gi|113430845|ref|XP_001129414.1| PREDICTED: DNA-dependent protein kinase catalytic subunit-like [Homo sapiens]	605.856	1209.7	1209.69	8.38	2	0	17	0.27	1	LATTILQHWK	K.LATTILQHWK.K
4	3	K.LGNPIVPLNIR.L	gi|113430845|ref|XP_001129414.1| PREDICTED: DNA-dependent protein kinase catalytic subunit-like [Homo sapiens]	603.374	1204.73	1204.73	3.89	2	0	23	0.022	1	LGNPIVPLNIR	K.LGNPIVPLNIR.L
4	3	K.LLLQGEADQSLLTFIDK.A	gi|113430845|ref|XP_001129414.1| PREDICTED: DNA-dependent protein kinase catalytic subunit-like [Homo sapiens]	952.526	1903.04	1903.03	4.18	2	0	82	9.6e-08	1	LLLQGEADQSLLTFIDK	K.LLLQGEADQSLLTFIDK.A
4	3	K.LLQDFNR.F	gi|113430845|ref|XP_001129414.1| PREDICTED: DNA-dependent protein kinase catalytic subunit-like [Homo sapiens]	453.246	904.478	904.477	1.69	2	0	32	0.034	1	LLQDFNR	K.LLQDFNR.F
4	3	K.LLQTFR.S	gi|113430845|ref|XP_001129414.1| PREDICTED: DNA-dependent protein kinase catalytic subunit-like [Homo sapiens]	389.235	776.456	776.455	1.39	2	0	18	0.42	1	LLQTFR	K.LLQTFR.S
4	3	K.LNESTFDTQITK.K	gi|113430845|ref|XP_001129414.1| PREDICTED: DNA-dependent protein kinase catalytic subunit-like [Homo sapiens]	698.855	1395.69	1395.69	4.57	2	0	57	9.5e-05	1	LNESTFDTQITK	K.LNESTFDTQITK.K
4	3	K.LSDFNDITNMLLLK.M	gi|113430845|ref|XP_001129414.1| PREDICTED: DNA-dependent protein kinase catalytic subunit-like [Homo sapiens]	818.937	1635.86	1635.85	3.24	2	0	49	0.00039	1	LSDFNDITNMLLLK	K.LSDFNDITNMLLLK.M
4	3	K.LSDFNDITNMLLLK.M + Oxidation (M)	gi|113430845|ref|XP_001129414.1| PREDICTED: DNA-dependent protein kinase catalytic subunit-like [Homo sapiens]	826.938	1651.86	1651.85	7.02	2	0	21	0.24	1	LSDFNDITNMLLLK	K.LSDFNDITNMLLLK.M + Oxidation (M)
4	3	K.LSLMYAR.K	gi|113430845|ref|XP_001129414.1| PREDICTED: DNA-dependent protein kinase catalytic subunit-like [Homo sapiens]	427.233	852.452	852.453	-1.07	2	0	16	0.93	1	LSLMYAR	K.LSLMYAR.K
4	3	K.MAVLALLAK.I	gi|113430845|ref|XP_001129414.1| PREDICTED: DNA-dependent protein kinase catalytic subunit-like [Homo sapiens]	465.297	928.58	928.578	2.29	2	0	37	0.0024	1	MAVLALLAK	K.MAVLALLAK.I
4	3	K.MAVLALLAK.I + Oxidation (M)	gi|113430845|ref|XP_001129414.1| PREDICTED: DNA-dependent protein kinase catalytic subunit-like [Homo sapiens]	473.296	944.576	944.573	3.76	2	0	26	0.033	1	MAVLALLAK	K.MAVLALLAK.I + Oxidation (M)
4	3	K.MVSAVLNGMLDQSFR.E + 2 Oxidation (M)	gi|113430845|ref|XP_001129414.1| PREDICTED: DNA-dependent protein kinase catalytic subunit-like [Homo sapiens]	850.906	1699.8	1698.81	583	2	0	17	0.53	1	MVSAVLNGMLDQSFR	K.MVSAVLNGMLDQSFR.E + 2 Oxidation (M)
4	3	K.NILEESLCELVAK.Q	gi|113430845|ref|XP_001129414.1| PREDICTED: DNA-dependent protein kinase catalytic subunit-like [Homo sapiens]	759.402	1516.79	1516.78	6.33	2	0	78	6.2e-07	1	NILEESLCELVAK	K.NILEESLCELVAK.Q
4	3	K.NLDLAVLELMQSSVDNTK.M	gi|113430845|ref|XP_001129414.1| PREDICTED: DNA-dependent protein kinase catalytic subunit-like [Homo sapiens]	995.519	1989.02	1989.01	7.51	2	0	66	6.6e-06	1	NLDLAVLELMQSSVDNTK	K.NLDLAVLELMQSSVDNTK.M
4	3	K.NLLIFENLIDLK.R	gi|113430845|ref|XP_001129414.1| PREDICTED: DNA-dependent protein kinase catalytic subunit-like [Homo sapiens]	722.927	1443.84	1443.83	3.58	2	0	65	3.3e-06	1	NLLIFENLIDLK	K.NLLIFENLIDLK.R
4	3	K.NLSSNEAISLEEIR.I	gi|113430845|ref|XP_001129414.1| PREDICTED: DNA-dependent protein kinase catalytic subunit-like [Homo sapiens]	787.909	1573.8	1573.79	5.47	2	0	80	4.6e-07	1	NLSSNEAISLEEIR	K.NLSSNEAISLEEIR.I
4	3	K.NNWEVSALSR.A	gi|113430845|ref|XP_001129414.1| PREDICTED: DNA-dependent protein kinase catalytic subunit-like [Homo sapiens]	588.295	1174.58	1174.57	2.73	2	0	40	0.0036	1	NNWEVSALSR	K.NNWEVSALSR.A
4	3	K.QDAQVVLYR.S	gi|113430845|ref|XP_001129414.1| PREDICTED: DNA-dependent protein kinase catalytic subunit-like [Homo sapiens]	546.298	1090.58	1090.58	3.71	2	0	16	1.3	1	QDAQVVLYR	K.QDAQVVLYR.S
4	3	K.QITQSALLAEAR.S	gi|113430845|ref|XP_001129414.1| PREDICTED: DNA-dependent protein kinase catalytic subunit-like [Homo sapiens]	650.869	1299.72	1299.71	6.16	2	0	52	0.00021	1	QITQSALLAEAR	K.QITQSALLAEAR.S
4	3	K.QLFSSLFSGILK.E	gi|113430845|ref|XP_001129414.1| PREDICTED: DNA-dependent protein kinase catalytic subunit-like [Homo sapiens]	670.387	1338.76	1338.75	3.83	2	0	79	2e-07	1	QLFSSLFSGILK	K.QLFSSLFSGILK.E
4	3	K.SIELFYK.F	gi|113430845|ref|XP_001129414.1| PREDICTED: DNA-dependent protein kinase catalytic subunit-like [Homo sapiens]	450.249	898.483	898.48	2.95	2	0	16	0.74	1	SIELFYK	K.SIELFYK.F
4	3	K.SMEEDPQTSR.E	gi|113430845|ref|XP_001129414.1| PREDICTED: DNA-dependent protein kinase catalytic subunit-like [Homo sapiens]	590.252	1178.49	1178.49	2.22	2	0	27	0.016	1	SMEEDPQTSR	K.SMEEDPQTSR.E
4	3	K.SMEEDPQTSR.E + Oxidation (M)	gi|113430845|ref|XP_001129414.1| PREDICTED: DNA-dependent protein kinase catalytic subunit-like [Homo sapiens]	598.251	1194.49	1194.48	5.01	2	0	37	0.0014	1	SMEEDPQTSR	K.SMEEDPQTSR.E + Oxidation (M)
4	3	K.SYVAWDR.E	gi|113430845|ref|XP_001129414.1| PREDICTED: DNA-dependent protein kinase catalytic subunit-like [Homo sapiens]	448.718	895.422	895.419	3.32	2	0	18	0.54	1	SYVAWDR	K.SYVAWDR.E
4	3	K.TSALSDETK.N	gi|113430845|ref|XP_001129414.1| PREDICTED: DNA-dependent protein kinase catalytic subunit-like [Homo sapiens]	476.236	950.458	950.456	2.84	2	0	32	0.024	1	TSALSDETK	K.TSALSDETK.N
4	3	K.VIAGLYQR.A	gi|113430845|ref|XP_001129414.1| PREDICTED: DNA-dependent protein kinase catalytic subunit-like [Homo sapiens]	460.273	918.532	918.529	3.49	2	0	18	0.39	1	VIAGLYQR	K.VIAGLYQR.A
4	3	R.AFLGELK.T	gi|113430845|ref|XP_001129414.1| PREDICTED: DNA-dependent protein kinase catalytic subunit-like [Homo sapiens]	389.23	776.446	776.443	3.44	2	0	24	0.12	1	AFLGELK	R.AFLGELK.T
4	3	R.ATQQQHDFTLTQTADGR.S	gi|113430845|ref|XP_001129414.1| PREDICTED: DNA-dependent protein kinase catalytic subunit-like [Homo sapiens]	639.977	1916.91	1916.9	5.3	3	0	37	0.0063	1	ATQQQHDFTLTQTADGR	R.ATQQQHDFTLTQTADGR.S
4	3	R.DFGLLVFVR.K	gi|113430845|ref|XP_001129414.1| PREDICTED: DNA-dependent protein kinase catalytic subunit-like [Homo sapiens]	533.308	1064.6	1064.6	-0.22	2	0	44	0.00083	1	DFGLLVFVR	R.DFGLLVFVR.K
4	3	R.DQNILLGTTYR.I	gi|113430845|ref|XP_001129414.1| PREDICTED: DNA-dependent protein kinase catalytic subunit-like [Homo sapiens]	647.347	1292.68	1292.67	5.67	2	0	45	0.0015	1	DQNILLGTTYR	R.DQNILLGTTYR.I
4	3	R.DYVAVAR.G	gi|113430845|ref|XP_001129414.1| PREDICTED: DNA-dependent protein kinase catalytic subunit-like [Homo sapiens]	397.215	792.415	792.413	2.55	2	0	21	0.37	1	DYVAVAR	R.DYVAVAR.G
4	3	R.EIFNFVLK.A	gi|113430845|ref|XP_001129414.1| PREDICTED: DNA-dependent protein kinase catalytic subunit-like [Homo sapiens]	505.292	1008.57	1008.56	4.44	2	0	34	0.0092	1	EIFNFVLK	R.EIFNFVLK.A
4	3	R.FMNAVFFLLPK.F + Oxidation (M)	gi|113430845|ref|XP_001129414.1| PREDICTED: DNA-dependent protein kinase catalytic subunit-like [Homo sapiens]	671.869	1341.72	1341.72	5.4	2	0	53	0.00016	1	FMNAVFFLLPK	R.FMNAVFFLLPK.F + Oxidation (M)
4	3	R.GIFTSEIGTK.Q	gi|113430845|ref|XP_001129414.1| PREDICTED: DNA-dependent protein kinase catalytic subunit-like [Homo sapiens]	526.786	1051.56	1051.56	3.18	2	0	25	0.11	1	GIFTSEIGTK	R.GIFTSEIGTK.Q
4	3	R.HGDLPDIQIK.H	gi|113430845|ref|XP_001129414.1| PREDICTED: DNA-dependent protein kinase catalytic subunit-like [Homo sapiens]	568.311	1134.61	1134.6	3.92	2	0	41	0.0033	1	HGDLPDIQIK	R.HGDLPDIQIK.H
4	3	R.HNLEIIK.T	gi|113430845|ref|XP_001129414.1| PREDICTED: DNA-dependent protein kinase catalytic subunit-like [Homo sapiens]	433.759	865.504	865.502	1.96	2	0	22	0.092	1	HNLEIIK	R.HNLEIIK.T
4	3	R.ILELSGSSSEDSEK.V	gi|113430845|ref|XP_001129414.1| PREDICTED: DNA-dependent protein kinase catalytic subunit-like [Homo sapiens]	740.857	1479.7	1479.69	4.4	2	0	81	2.6e-07	1	ILELSGSSSEDSEK	R.ILELSGSSSEDSEK.V
4	3	R.LAAVVSACK.Q	gi|113430845|ref|XP_001129414.1| PREDICTED: DNA-dependent protein kinase catalytic subunit-like [Homo sapiens]	459.759	917.503	917.5	2.83	2	0	33	0.027	1	LAAVVSACK	R.LAAVVSACK.Q
4	3	R.LACDVDQVTR.Q	gi|113430845|ref|XP_001129414.1| PREDICTED: DNA-dependent protein kinase catalytic subunit-like [Homo sapiens]	588.788	1175.56	1175.56	-0.08	2	0	44	0.0014	1	LACDVDQVTR	R.LACDVDQVTR.Q
4	3	R.LGASLAFNNIYR.E	gi|113430845|ref|XP_001129414.1| PREDICTED: DNA-dependent protein kinase catalytic subunit-like [Homo sapiens]	669.865	1337.72	1337.71	4.88	2	0	45	0.00098	1	LGASLAFNNIYR	R.LGASLAFNNIYR.E
4	3	R.LGLPGDEVDNK.V	gi|113430845|ref|XP_001129414.1| PREDICTED: DNA-dependent protein kinase catalytic subunit-like [Homo sapiens]	578.798	1155.58	1155.58	3.03	2	0	20	0.32	1	LGLPGDEVDNK	R.LGLPGDEVDNK.V
4	3	R.LLALNSLYSPK.I	gi|113430845|ref|XP_001129414.1| PREDICTED: DNA-dependent protein kinase catalytic subunit-like [Homo sapiens]	609.861	1217.71	1217.7	3.66	2	0	27	0.028	1	LLALNSLYSPK	R.LLALNSLYSPK.I
4	3	R.LLEEALLR.L	gi|113430845|ref|XP_001129414.1| PREDICTED: DNA-dependent protein kinase catalytic subunit-like [Homo sapiens]	478.794	955.574	955.57	4.19	2	0	28	0.024	1	LLEEALLR	R.LLEEALLR.L
4	3	R.LLNFLMK.H	gi|113430845|ref|XP_001129414.1| PREDICTED: DNA-dependent protein kinase catalytic subunit-like [Homo sapiens]	439.764	877.514	877.51	4.63	2	0	30	0.019	1	LLNFLMK	R.LLNFLMK.H
4	3	R.LLNFLMK.H + Oxidation (M)	gi|113430845|ref|XP_001129414.1| PREDICTED: DNA-dependent protein kinase catalytic subunit-like [Homo sapiens]	447.762	893.509	893.504	4.71	2	0	20	0.24	1	LLNFLMK	R.LLNFLMK.H + Oxidation (M)
4	3	R.LLNTWTNR.Y	gi|113430845|ref|XP_001129414.1| PREDICTED: DNA-dependent protein kinase catalytic subunit-like [Homo sapiens]	509.279	1016.54	1016.54	4.02	2	0	27	0.1	1	LLNTWTNR	R.LLNTWTNR.Y
4	3	R.LLQIIER.Y	gi|113430845|ref|XP_001129414.1| PREDICTED: DNA-dependent protein kinase catalytic subunit-like [Homo sapiens]	442.783	883.551	883.549	2.11	2	0	39	0.0012	1	LLQIIER	R.LLQIIER.Y
4	3	R.LPSNTLDR.L	gi|113430845|ref|XP_001129414.1| PREDICTED: DNA-dependent protein kinase catalytic subunit-like [Homo sapiens]	458.248	914.482	914.482	0.42	2	0	29	0.046	1	LPSNTLDR	R.LPSNTLDR.L
4	3	R.LQETLSAADR.C	gi|113430845|ref|XP_001129414.1| PREDICTED: DNA-dependent protein kinase catalytic subunit-like [Homo sapiens]	552.29	1102.56	1102.56	2.8	2	0	73	3.1e-06	1	LQETLSAADR	R.LQETLSAADR.C
4	3	R.LSFAVPFR.E	gi|113430845|ref|XP_001129414.1| PREDICTED: DNA-dependent protein kinase catalytic subunit-like [Homo sapiens]	468.77	935.526	935.523	3.23	2	0	39	0.0036	1	LSFAVPFR	R.LSFAVPFR.E
4	3	R.LYSLALHPNAFK.R	gi|113430845|ref|XP_001129414.1| PREDICTED: DNA-dependent protein kinase catalytic subunit-like [Homo sapiens]	458.592	1372.75	1372.75	3.38	3	0	20	0.33	1	LYSLALHPNAFK	R.LYSLALHPNAFK.R
4	3	R.MSTSPEAFLALR.S	gi|113430845|ref|XP_001129414.1| PREDICTED: DNA-dependent protein kinase catalytic subunit-like [Homo sapiens]	661.848	1321.68	1321.67	8.05	2	0	24	0.15	1	MSTSPEAFLALR	R.MSTSPEAFLALR.S
4	3	R.MSTSPEAFLALR.S + Oxidation (M)	gi|113430845|ref|XP_001129414.1| PREDICTED: DNA-dependent protein kinase catalytic subunit-like [Homo sapiens]	669.845	1337.67	1337.66	7.1	2	0	36	0.011	1	MSTSPEAFLALR	R.MSTSPEAFLALR.S + Oxidation (M)
4	3	R.MYAALGDPK.A + Oxidation (M)	gi|113430845|ref|XP_001129414.1| PREDICTED: DNA-dependent protein kinase catalytic subunit-like [Homo sapiens]	491.24	980.466	980.464	2.38	2	0	17	0.58	1	MYAALGDPK	R.MYAALGDPK.A + Oxidation (M)
4	3	R.NELEIPGQYDGR.G	gi|113430845|ref|XP_001129414.1| PREDICTED: DNA-dependent protein kinase catalytic subunit-like [Homo sapiens]	695.835	1389.66	1389.65	2.29	2	0	34	0.013	1	NELEIPGQYDGR	R.NELEIPGQYDGR.G
4	3	R.SDPGLLTNTMDVFVK.E	gi|113430845|ref|XP_001129414.1| PREDICTED: DNA-dependent protein kinase catalytic subunit-like [Homo sapiens]	818.926	1635.84	1635.82	11.4	2	0	32	0.022	1	SDPGLLTNTMDVFVK	R.SDPGLLTNTMDVFVK.E
4	3	R.SLGPPQGEEDSVPR.D	gi|113430845|ref|XP_001129414.1| PREDICTED: DNA-dependent protein kinase catalytic subunit-like [Homo sapiens]	734.361	1466.71	1466.7	5.43	2	0	51	0.00028	1	SLGPPQGEEDSVPR	R.SLGPPQGEEDSVPR.D
4	3	R.SPNLWLK.D	gi|113430845|ref|XP_001129414.1| PREDICTED: DNA-dependent protein kinase catalytic subunit-like [Homo sapiens]	429.249	856.484	856.481	3.58	2	0	29	0.047	1	SPNLWLK	R.SPNLWLK.D
4	3	R.SQGCSEQVLTVLK.T	gi|113430845|ref|XP_001129414.1| PREDICTED: DNA-dependent protein kinase catalytic subunit-like [Homo sapiens]	724.879	1447.74	1447.73	6.34	2	0	29	0.049	1	SQGCSEQVLTVLK	R.SQGCSEQVLTVLK.T
4	3	R.TETVTSFR.K	gi|113430845|ref|XP_001129414.1| PREDICTED: DNA-dependent protein kinase catalytic subunit-like [Homo sapiens]	470.741	939.468	939.466	2.32	2	0	38	0.0053	1	TETVTSFR	R.TETVTSFR.K
4	3	R.TVGALQVLGTEAQSSLLK.A	gi|113430845|ref|XP_001129414.1| PREDICTED: DNA-dependent protein kinase catalytic subunit-like [Homo sapiens]	908.023	1814.03	1814.01	9.53	2	0	124	4e-12	1	TVGALQVLGTEAQSSLLK	R.TVGALQVLGTEAQSSLLK.A
4	3	R.VTELALTASDR.Q	gi|113430845|ref|XP_001129414.1| PREDICTED: DNA-dependent protein kinase catalytic subunit-like [Homo sapiens]	588.319	1174.62	1174.62	3.64	2	0	93	2.7e-08	1	VTELALTASDR	R.VTELALTASDR.Q
4	3	R.VVQMLGSLGGQINK.N	gi|113430845|ref|XP_001129414.1| PREDICTED: DNA-dependent protein kinase catalytic subunit-like [Homo sapiens]	722.404	1442.79	1442.79	1.82	2	0	58	5.6e-05	1	VVQMLGSLGGQINK	R.VVQMLGSLGGQINK.N
4	3	R.VVQMLGSLGGQINK.N + Oxidation (M)	gi|113430845|ref|XP_001129414.1| PREDICTED: DNA-dependent protein kinase catalytic subunit-like [Homo sapiens]	730.404	1458.79	1458.79	4.95	2	0	62	2.1e-05	1	VVQMLGSLGGQINK	R.VVQMLGSLGGQINK.N + Oxidation (M)
4	3	R.YAVPSAGLR.L	gi|113430845|ref|XP_001129414.1| PREDICTED: DNA-dependent protein kinase catalytic subunit-like [Homo sapiens]	467.262	932.51	932.508	1.66	2	0	32	0.025	1	YAVPSAGLR	R.YAVPSAGLR.L
4	3	R.YNFPVEVEVPMER.K	gi|113430845|ref|XP_001129414.1| PREDICTED: DNA-dependent protein kinase catalytic subunit-like [Homo sapiens]	804.897	1607.78	1607.77	8.35	2	0	20	0.41	1	YNFPVEVEVPMER	R.YNFPVEVEVPMER.K
4	3	R.YPEETLSLMTK.E	gi|113430845|ref|XP_001129414.1| PREDICTED: DNA-dependent protein kinase catalytic subunit-like [Homo sapiens]	656.33	1310.65	1310.64	2.25	2	0	32	0.024	1	YPEETLSLMTK	R.YPEETLSLMTK.E
5	1	K.AKDEQSAVSMLK.K + Oxidation (M)	gi|112382250|ref|NP_003119.2| spectrin beta chain, brain 1 isoform 1 [Homo sapiens]	661.838	1321.66	1321.65	5.1	2	1	22	0.25	1	AKDEQSAVSMLK	K.AKDEQSAVSMLK.K + Oxidation (M)
5	1	K.ALQFLK.E	gi|112382250|ref|NP_003119.2| spectrin beta chain, brain 1 isoform 1 [Homo sapiens]	360.227	718.44	718.438	3.1	2	0	23	0.065	1	ALQFLK	K.ALQFLK.E
5	1	K.DALLLWCQMK.T	gi|112382250|ref|NP_003119.2| spectrin beta chain, brain 1 isoform 1 [Homo sapiens]	639.325	1276.63	1276.63	3.2	2	0	33	0.025	1	DALLLWCQMK	K.DALLLWCQMK.T
5	1	K.DLTSVNILLK.K	gi|112382250|ref|NP_003119.2| spectrin beta chain, brain 1 isoform 1 [Homo sapiens]	558.339	1114.66	1114.66	2.63	2	0	39	0.002	1	DLTSVNILLK	K.DLTSVNILLK.K
5	1	K.EAEKLESEHPDQAQAILSR.L	gi|112382250|ref|NP_003119.2| spectrin beta chain, brain 1 isoform 1 [Homo sapiens]	717.695	2150.06	2150.06	1.42	3	1	44	0.0013	1	EAEKLESEHPDQAQAILSR	K.EAEKLESEHPDQAQAILSR.L
5	1	K.EGMQLISEKPETEAVVK.E	gi|112382250|ref|NP_003119.2| spectrin beta chain, brain 1 isoform 1 [Homo sapiens]	629.998	1886.97	1886.97	3.79	3	0	17	0.56	1	EGMQLISEKPETEAVVK	K.EGMQLISEKPETEAVVK.E
5	1	K.EIEELQSQAQALSQEGK.S	gi|112382250|ref|NP_003119.2| spectrin beta chain, brain 1 isoform 1 [Homo sapiens]	944.467	1886.92	1886.92	-1.88	2	0	84	1.4e-07	1	EIEELQSQAQALSQEGK	K.EIEELQSQAQALSQEGK.S
5	1	K.FATDGEGYKPCDPQVIR.D	gi|112382250|ref|NP_003119.2| spectrin beta chain, brain 1 isoform 1 [Homo sapiens]	651.646	1951.92	1951.91	3.15	3	0	40	0.0025	1	FATDGEGYKPCDPQVIR	K.FATDGEGYKPCDPQVIR.D
5	1	K.FMELLEPLNER.K + Oxidation (M)	gi|112382250|ref|NP_003119.2| spectrin beta chain, brain 1 isoform 1 [Homo sapiens]	703.858	1405.7	1405.69	6.96	2	0	44	0.0017	1	FMELLEPLNER	K.FMELLEPLNER.K + Oxidation (M)
5	1	K.GNLEVLLFTIQSK.M	gi|112382250|ref|NP_003119.2| spectrin beta chain, brain 1 isoform 1 [Homo sapiens]	731.422	1460.83	1460.82	3.9	2	0	71	1.1e-06	1	GNLEVLLFTIQSK	K.GNLEVLLFTIQSK.M
5	1	K.HLLGVEDLLQK.H	gi|112382250|ref|NP_003119.2| spectrin beta chain, brain 1 isoform 1 [Homo sapiens]	632.869	1263.72	1263.72	3.23	2	0	41	0.0012	1	HLLGVEDLLQK	K.HLLGVEDLLQK.H
5	1	K.HQILEQAVEDYAETVHQLSK.T	gi|112382250|ref|NP_003119.2| spectrin beta chain, brain 1 isoform 1 [Homo sapiens]	780.063	2337.17	2337.16	2.71	3	0	27	0.062	1	HQILEQAVEDYAETVHQLSK	K.HQILEQAVEDYAETVHQLSK.T
5	1	K.HRPDLIDFDK.L	gi|112382250|ref|NP_003119.2| spectrin beta chain, brain 1 isoform 1 [Homo sapiens]	419.22	1254.64	1254.64	2.35	3	0	19	0.45	1	HRPDLIDFDK	K.HRPDLIDFDK.L
5	1	K.INAVVETGR.R	gi|112382250|ref|NP_003119.2| spectrin beta chain, brain 1 isoform 1 [Homo sapiens]	479.771	957.527	957.524	3.11	2	0	42	0.0027	1	INAVVETGR	K.INAVVETGR.R
5	1	K.IVSSSDVGHDEYSTQSLVK.K	gi|112382250|ref|NP_003119.2| spectrin beta chain, brain 1 isoform 1 [Homo sapiens]	684.338	2049.99	2049.99	3.64	3	0	49	0.00041	1	IVSSSDVGHDEYSTQSLVK	K.IVSSSDVGHDEYSTQSLVK.K
5	1	K.KHEAIETDIAAYEER.V	gi|112382250|ref|NP_003119.2| spectrin beta chain, brain 1 isoform 1 [Homo sapiens]	592.293	1773.86	1773.85	3.07	3	1	40	0.0033	1	KHEAIETDIAAYEER	K.KHEAIETDIAAYEER.V
5	1	K.LEDLEVIQHR.F	gi|112382250|ref|NP_003119.2| spectrin beta chain, brain 1 isoform 1 [Homo sapiens]	626.341	1250.67	1250.66	4.94	2	0	31	0.027	1	LEDLEVIQHR	K.LEDLEVIQHR.F
5	1	K.LLDPEDISVDHPDEK.S	gi|112382250|ref|NP_003119.2| spectrin beta chain, brain 1 isoform 1 [Homo sapiens]	861.42	1720.83	1720.82	6.37	2	0	27	0.085	1	LLDPEDISVDHPDEK	K.LLDPEDISVDHPDEK.S
5	1	K.LLEVLSGER.L	gi|112382250|ref|NP_003119.2| spectrin beta chain, brain 1 isoform 1 [Homo sapiens]	508.295	1014.58	1014.57	4.41	2	0	62	3.4e-05	1	LLEVLSGER	K.LLEVLSGER.L
[truncated: 32,613 more rows]
