# Supplementary material for: Analysis of 953 Human Proteins from a Mitochondrial HEK293 Fraction by Complexome Profiling
Source: PLoS One. 2013 Jul 23;8(7):e68340. doi: 10.1371/journal.pone.0068340 (PMC3720734; doi:10.1371/journal.pone.0068340)
Supplement: File S3 — Complexome profiling dataset. (XLSX) [file pone.0068340.s003.xlsx]

## Sheet: Protein Profiles
GI identifier	Refseq ID	Uniprot ID	Protein description	Gene symbol	MITOP2 Reference set	MITOP2 SVM	GO:Mito	GO:ER	GO:Cytosol	GO:Lysozomal	GO:Nuclear	BNE 4-12% AA Gel1: # peptides	BNE 4-12% AA Gel2: # peptides	BNE 5-15% AA Gel1: # peptides	BNE 5-15% AA Gel2: # peptides	BNE 4-12% AA Gel 1: average Pearson's correlation coefficient peptide profiles	BNE 4-12% AA Gel 2: average Pearson's correlation coefficient peptide profiles	BNE 4-12% AA: Pearson's correlation coefficient protein profiles Gel1 vs Gel2	BNE 5-15% AA Gel 1: average Pearson's correlation coefficient peptide profiles	BNE 5-15% AA Gel 2: average Pearson's correlation coefficient peptide profiles	BNE 5-15% AA: Pearson's correlation coefficient protein profiles Gel1 vs Gel2	34756 kDa	9313 kDa	4310 kDa	2495 kDa	1633 kDa	1155 kDa	862 kDa	669 kDa	535 kDa	438 kDa	365 kDa	309 kDa	266 kDa	231 kDa	203 kDa	179 kDa	160 kDa	143 kDa	129 kDa	117 kDa	107 kDa	98 kDa	90 kDa	83 kDa	4861 kDa	1923 kDa	1118 kDa	761 kDa
																						BN4to12 Slice01	BN4to12 Slice02	BN4to12 Slice03	BN4to12 Slice04	BN4to12 Slice05	BN4to12 Slice06	BN4to12 Slice07	BN4to12 Slice08	BN4to12 Slice09	BN4to12 Slice10	BN4to12 Slice11	BN4to12 Slice12	BN4to12 Slice13	BN4to12 Slice14	BN4to12 Slice15	BN4to12 Slice16	BN4to12 Slice17	BN4to12 Slice18	BN4to12 Slice19	BN4to12 Slice20	BN4to12 Slice21	BN4to12 Slice22	BN4to12 Slice23	BN4to12 Slice24	BN5to15 Slice01	BN5to15 Slice02	BN5to15 Slice03	BN5to15 Slice04
4504523	NP_002148.1	CH10_HUMAN	10 kDa heat shock protein, mitochondrial	HSPE1	1	1	1	0	0	0	0	5	5	5	5	0.995	0.870488	0.965	0.997398	0.997647	0.751	0.000703	0.00708	0.0143	0.0127	0.0144	0.0466	0.00798147	0.0105	0.00431	0.00746	0.0114	0.0242609	0.0130689	0.0246	0.0348	0.0333	0.0426077	0.0623992	0.490817	1	0.0201707	0.00568969	0.0171244	0.00593282	0.0441	0.0313	0.0246	0.0192
5803225	NP_006752.1	1433E_HUMAN	14-3-3 protein epsilon	LOC440917	0	0	1	0	1	0	0	4	5	5	5	0.86	0.622512	0.64	0.960755	0.969872	0.98	0.00412	0.0039	0.0255	0	0.0408	0.0346	0.187804	0.338	0.214	0.116	0.0734	0.0963175	0.0755039	0.0259	0.043	0.109	0.157816	0.151487	0.0267764	0.00840034	0.16654	0.0515094	0.193332	1	0.221	0	0.0776	0.015
21464101	NP_036611.2	1433G_HUMAN	14-3-3 protein gamma	YWHAG	0	0	0	0	1	0	0	2	2	2	2	0.959	0.933311	0.876	0.745287	0.915095	0.635	0	0	0	0	0.0781	0.0415	0.0638823	0.0299	0.0526	0	0.0576	0.353663	0.341167	0.0909	0.125	0.253	0.0575559	0	0	0	0.0160697	0	0	1	0.0296	0	0.231	0.105
5803227	NP_006817.1	1433T_HUMAN	14-3-3 protein theta	ywhaq	0	0	0	0	0	0	0	3	2	5	5	0.614	0.883194	0.652	0.588536	0.822444	0.67	0	0.328	0.202	0.0602	0	0.0989	0.110236	0	0	0.0162	0	0	0	0	0	0.396	0	0	0	0.327791	0	0.0075846	0	1	0.592	0	0.266	0.0274
94721261	NP_149124.3	CN37_HUMAN	2',3'-cyclic-nucleotide 3'-phosphodiesterase	CNP	0	0	0	0	0	0	0	5	5	5	5	0.578	0.879768	0.789	0.901647	0.949621	0.95	0	0	0.1	0.032	0.0359	0.0956	0.112808	0.261	0.1	0.0921	0.383	0.419076	0.150343	0.11	0.134	0.172	0.0534775	0.00558669	0.0767561	0.0262212	0.00240526	0.0561795	1	0.167857	0.135	0.121	0.0105	0.021
189027129	NP_808881.3	PDE12_HUMAN	2',5'-phosphodiesterase 12	PDE12	0	0	0	0	0	0	0	4	4	5	4	0.944	0.820242	0.877	0.561321	0.913856	0.899	0	0.0425	0.0235	0.0197	0.0219	0	0.0911529	0.0089	0.0145	0.0678	0	0.141218	0.00368274	0.0115	0.0218	0.0087	0.0876542	0.0171694	0.0373342	0.149097	0.382597	1	0.305903	0.227207	0.21	0.0592	0.212	0.0264
16554607	NP_060611.2	RT10_HUMAN	28S ribosomal protein S10, mitochondrial	mrps10	1	1	1	0	0	0	0	3	3	2	2	0.641	0.654581	0.489	0.798825	0.750383	0.646	0	0.0271	0.0613	0.14	1	0.32	0.22461	0.132	0.192	0.0245	0.104	0.420712	0.187968	0.104	0.212	0.374	0.263459	0.321088	0.269029	0.212692	0.17994	0.066594	0.259635	0.101243	0.137	0.161	1	0.543
16554609	NP_073750.2	RT11_HUMAN	28S ribosomal protein S11, mitochondrial isoform a	mrps11	1	1	1	0	0	0	0	2	2	2	2	0.705	0.928867	0.215	0.95484	0.907747	0.907	0.264031	0.0216837	0.76148	0.432398	1	0.609694	0.578387	0.603316	0.125765	0.130102	0.11773	0.159021	0.266977	0.0344388	0.0271684	0	0.0343367	0.142801	0.24919	0.21637	0.144914	0.172875	0.314602	0.498519	0.221	1	0.813	0.513
11559927	NP_071383.1	RT14_HUMAN	28S ribosomal protein S14, mitochondrial	mRpS14	1	1	1	0	0	0	0	3	4	4	4	0.919	0.714546	0.71	0.718665	0.815626	0.894	0.0684	0.0242	0.0555	0.242	1	0.509	0.617186	0.0831	0.16	0.178	0.0116	0.00733329	0.0474561	0.0507	0.0196	0.139	0.0841258	0.0321191	0.0224415	0.130273	0	0.0409843	0.111619	0.152244	0.205	0.858	1	0.552
16554611	NP_112570.2	RT15_HUMAN	28S ribosomal protein S15, mitochondrial precursor	MRPS15	1	1	1	0	0	0	0	2	5	2	2	0.803	0.661821	0.299	0.690594	0.854251	0.659	0.0321663	0.0773523	0.273523	0.45733	1	0.474836	0.182898	0.13895	0.578775	0.397155	0.21663	0.508586	0.0400695	0.042779	0.0905908	0.123632	0.00773797	0.0397853	0.542612	0.0672172	0.238064	0.367624	0.0637874	0.274448	0.25	0.767	0.659	0.374
7705626	NP_057149.1	RT16_HUMAN	28S ribosomal protein S16, mitochondrial precursor	mrps16	1	1	1	0	0	0	0	2	3	3	3	0.616	0.871834	0.589	0.783969	0.82634	0.9	0.0022379	0	0.127016	0.396169	1	0.610887	0.205486	0.135081	0.196573	0.303427	0.550403	0.662599	0.23564	0.0108871	0.0464718	0.0208669	0.0236623	0.0186176	0.0120246	0.656704	0.605905	0.0794078	0.0731555	0.490391	0.244	0.825	1	0.653
7705425	NP_057053.1	RT17_HUMAN	28S ribosomal protein S17, mitochondrial precursor	mrps17	1	1	1	0	0	0	0	4	3	4	4	0.559	0.934139	0.67	0.599649	0.654224	0.821	0	0.00678663	0.0437663	0.122773	0.936713	0.445621	0.324026	0.087419	0.294428	0.389918	0.835539	1	0.3282	0.0522923	0.0374003	0.0291018	0.0167913	0.0142689	0.0421235	0.303853	0.0710073	0.187769	0.253584	0.294253	0.44	1	0.982	0.674
7662645	NP_054765.1	RT18B_HUMAN	28S ribosomal protein S18b, mitochondrial precursor	mRpS18B	1	1	1	0	0	0	0	5	3	2	2	0.657	0.958857	0.907	0.942594	0.949007	0.954	0	0.00299	0.0834	0.311	1	0.381	0.195146	0.0095	0.128	0.321	0.494	0.746107	0.0650364	0	0	0.0282	0.195808	0.0581999	0.0241963	0.0486339	0.00313955	0.0307076	0.00959578	0.0384623	0.22	1	0.918	0.276
7705805	NP_057118.1	RT02_HUMAN	28S ribosomal protein S2, mitochondrial	MRPS2	1	1	1	0	0	0	0	5	5	5	5	0.563	0.932335	0.766	0.548012	0.685263	0.654	0.00185	0.00752	0.145	0.356	1	0.467	0.398146	0.22	0.181	0.0422	0.0503	0.0644433	0.109806	0.0675	0.135	0.142	0.12373	0.201865	0.220205	0.10842	0.109816	0.0356734	0.154676	0.170265	0.312	0.999	1	0.931
13994257	NP_114107.1	RT21_HUMAN	28S ribosomal protein S21, mitochondrial	MRPS21	1	1	1	0	0	0	0	4	5	4	4	0.638	0.567747	0.69	0.625835	0.63371	0.947	0.0126	0.0149	0.322	0.442	1	0.418	0.462875	0.073	0.0453	0.117	0.0845	0.0843968	0.172421	0.165	0.415	0.155	0.13968	0.1768	0.254927	0.209796	0.00393354	0.0233842	0.0307563	0.4642	0.451	0.769	1	0.462
9910244	NP_064576.1	RT22_HUMAN	28S ribosomal protein S22, mitochondrial	MRPS22	1	1	1	0	0	0	0	5	5	5	5	0.946	0.962155	0.858	0.888267	0.97538	0.956	0.00323	0.0204	0.131	0.349	1	0.347	0.13709	0.102	0.172	0.307	0.409	0.373778	0.092548	0.00128	0	0	0.000909132	0.00227932	0	0.00029652	0	0.0159599	0.0154647	0.0393415	0.395	1	0.949	0.611
16554604	NP_057154.2	RT23_HUMAN	28S ribosomal protein S23, mitochondrial	MRPS23	1	1	1	0	0	0	0	4	4	5	5	0.907	0.978138	0.915	0.901819	0.949467	0.965	0.0158	0.102	0.115	0.316	1	0.542	0.333152	0.181	0.18	0.0802	0.162	0.0823557	0.0428816	0.0156	0.038	0.00689	0.0506999	0.0288814	0.0558955	0.0530962	0.0059876	0.0246317	0.0221924	0.0771752	0.479	0.948	1	0.682
15721937	NP_114403.1	RT24_HUMAN	28S ribosomal protein S24, mitochondrial precursor	mrps24	1	1	1	0	0	0	0	2	2	2	2	0.76	0.698096	0.811	0.835728	0.807409	0.22	0.00282902	0.00280515	0.150404	0.370041	0.982398	0.461954	0.376486	0.165921	0.190989	0.124143	0.0810508	0.0780828	0.0845185	0.043808	0.00805734	0.557448	0.0110766	0.320515	1	0.815307	0.0421662	0.112247	0.125087	0.0140311	0.107	0.313	0.349	0.258
14028877	NP_071942.1	RT25_HUMAN	28S ribosomal protein S25, mitochondrial	MRPS25	1	1	1	0	0	0	0	2	5	5	5	0.82	0.595986	0.655	0.485689	0.687617	0.664	0.184241	0.00151796	0.0780997	0.283893	0.980301	0.440324	0.171182	0.0499421	0.228273	0.391657	1	0.749179	0.270217	0.0265353	0.0130939	0.17613	0.0186451	0.188259	0.165032	0.158166	0.135294	0.349614	0.00256465	0.250774	0.331	0.634	0.939	1
14269586	NP_110438.1	RT26_HUMAN	28S ribosomal protein S26, mitochondrial precursor	MRPS26	1	1	1	0	0	0	0	5	5	5	5	0.609	0.659961	0.482	0.474178	0.662351	0.481	0.0615	0.0237	0.0998	0.119	0.51	0.458	0.252117	0.167	0.297	0.145	0.365	1	0.326868	0.145	0.118	0.0871	0.142593	0.0365773	0.125506	0.212229	0.176574	0.208624	0.326698	0.364861	0.242	0.386	0.769	0.871
186928850	NP_055899.2	RT27_HUMAN	28S ribosomal protein S27, mitochondrial	MRPS27	1	1	1	0	0	0	0	5	5	5	5	0.926	0.930492	0.829	0.916067	0.980023	0.944	0.00658436	0.025	0.166667	0.337449	1	0.354938	0.190916	0.116255	0.290123	0.410494	0.725309	0.676299	0.121159	0.0513374	0.0423868	0.09393	0.0177638	0.0670475	0.0453021	0.0203727	0.0706805	0.0923657	0.0731912	0.763936	0.439	1	0.896	0.606
7661730	NP_054737.1	RT28_HUMAN	28S ribosomal protein S28, mitochondrial	mRpS28	1	1	1	0	0	0	0	4	2	3	3	0.713	0.65546	0.806	0.577913	0.690494	0.354	0	0.0159319	0.158317	0.330661	0.764529	0.512024	0.220177	0.0680361	0.0952906	0.107214	0.103206	0.0128308	0.00369256	0.0108216	0.182365	1	0.0114469	0.007442	0.0109094	0.0502263	0.0165923	0.0895742	0.242013	0.586594	0.514	0.301	1	0.191
4758118	NP_004623.1	RT29_HUMAN	28S ribosomal protein S29, mitochondrial isoform 1	DAP3	1	1	1	0	0	0	0	5	5	5	5	0.954	0.968511	0.902	0.921356	0.932547	0.993	0.00144	0.0262	0.127	0.273	1	0.577	0.341105	0.144	0.158	0.0951	0.0732	0.0268358	0.0424741	0.0203	0.0447	0.0509	0.0210789	0.0251934	0.0159143	0.025899	0.0459465	0.0302881	0.105188	0.0263485	0.286	0.894	1	0.69
58331150	NP_057724.2	RT30_HUMAN	28S ribosomal protein S30, mitochondrial	Mrps30	1	1	1	0	0	0	0	5	4	3	2	0.637	0.884564	0.82	0.662825	0.755716	0.731	0	0.0429	1	0.268	0.0433	0.0254	0.0203984	0.0112	0.0421	0.134	0.239	0.232497	0.184065	0.0134	0.00415	0.0807	0.0555522	0.0196396	0.0261178	0.117354	0.0703552	0.108643	0.0965015	0.0736158	0.895	1	0.274	0.735
186928854	NP_005821.2	RT31_HUMAN	28S ribosomal protein S31, mitochondrial precursor	mRpS31	1	1	1	0	0	0	0	5	5	5	5	0.535	0.572685	0.695	0.589499	0.763145	0.767	0.0138	0.0297	0.088	0.218	1	0.463	0.373829	0.12	0.311	0.24	0.383	0.0988979	0.0356136	0.0235	0.0348	0.0545	0.038593	0.0840259	0.150485	0.381105	0.276236	0.652822	0.324993	0.294263	0.559	0.71	1	0.857
13027604	NP_076425.1	RT34_HUMAN	28S ribosomal protein S34, mitochondrial	MRPS34	1	1	1	0	0	0	0	5	5	4	4	0.885	0.917487	0.934	0.859991	0.906826	0.985	0.0182	0.0383	0.172	0.336	1	0.391	0.180111	0.0706	0.275	0.464	0.59	0.802572	0.186857	0.101	0.00566	0	0.00852438	0.00067458	0.0679267	0.00115599	0.023998	0	0	0	0.254	0.978	1	0.282
16950603	NP_068593.2	RT35_HUMAN	28S ribosomal protein S35, mitochondrial isoform 1 precursor	MRPS35	1	1	1	0	0	0	0	5	5	5	5	0.704	0.824501	0.881	0.803983	0.902259	0.917	0	0	0.0536	0.138	0.835	1	0.236082	0.0819	0.126	0.0388	0.0193	0.256546	0.0305848	0.00209	0.0509	0.0858	0.0814152	0.0116	0.0664514	0.0441654	0.00749575	0.0376279	0.0861113	0.0476494	0.287	0.756	0.905	1
13994259	NP_114108.1	RT05_HUMAN	28S ribosomal protein S5, mitochondrial	Mrps5	1	1	1	0	0	0	0	5	5	5	5	0.429	0.541231	0.416	0.727056	0.685906	0.862	0.153226	0.0633065	0.216734	0.341734	1	0.5625	0.52221	0.290323	0.138105	0.175403	0.168347	0.20092	0.116101	0.0649194	0.293347	0.459677	0.499344	0.329189	0.72342	0.584598	0.144055	0.384599	0.0945119	0.205442	0.00403	0.83	1	0.702
186928852	NP_057055.2	RT07_HUMAN	28S ribosomal protein S7, mitochondrial precursor	MRPS7	1	1	1	0	1	0	0	5	5	5	5	0.553	0.848766	0.735	0.74283	0.836145	0.918	0.0164	0.169	0.134	0.345	1	0.506	0.358368	0.296	0.157	0.0883	0.352	0.0300834	0.00832903	0.00948	0.0127	0.217	0.021904	0.00608138	0.0364791	0.166838	0.0711549	0.235419	0.120842	0.0683622	0.272	0.684	1	0.697
33188463	NP_872578.1	RT09_HUMAN	28S ribosomal protein S9, mitochondrial precursor	MRPS9	1	1	1	0	0	0	0	5	5	5	5	0.914	0.956106	0.92	0.938783	0.946145	0.982	0	0.0047	0.108	0.24	1	0.515	0.398099	0.21	0.244	0.0918	0.155	0.0840435	0.0226021	0.0114	0.053	0.0662	0.0178354	0.0177171	0.0305423	0.0635296	0.0976302	0.0384021	0.0118874	0.0303687	0.179	0.764	1	0.804
93004078	NP_036392.2	HACL1_HUMAN	2-hydroxyacyl-CoA lyase 1	Hacl1	0	0	0	0	0	0	0	5	5	5	5	0.906	0.868968	0.96	0.973901	0.991967	0.99	0.00548	0.0243	0.0118	0	0.0162	0.0243	0.0225791	0.02	0.0413	0.0212	0.0423	0.36889	1	0.805	0.0361	0.14	0	0.00425098	0.00520584	0.0667351	0.0998932	0	0.0653586	0.0368172	0.088	0.00413	0	0.0118
51873036	NP_002532.2	ODO1_HUMAN	2-oxoglutarate dehydrogenase, mitochondrial isoform 1 precursor	Ogdh	1	1	1	0	0	0	0	5	5	5	5	0.972	0.916466	0.699	0.958931	0.970937	0.944	0	0.541667	0.0807292	0	0.0215625	0.0163542	0.0129984	0.0163542	0.0308333	0.0405208	0.0646875	0.132613	0.29686	0.2375	0.690625	1	0.00315679	0.0147468	0.0293504	0.0307189	0.00518363	0.0186447	0	0	0.782	0.703	0.018	0.0119
11386135	NP_000700.1	ODBA_HUMAN	2-oxoisovalerate dehydrogenase subunit alpha, mitochondrial isoform 1 precursor	BCKDHA	1	1	1	0	0	0	0	5	5	5	5	0.73	0.584703	0.427	0.393911	0.516595	0.375	0	0	0.0249678	0.0291474	0.153986	0.0735835	0.0475162	0.163886	0.0995412	0.0694039	0.177084	0.581069	0.567586	0.208982	0.259577	0.436662	1	0.854668	0.206337	0.325162	0.0332871	0.0700348	0.191321	0.499451	0.308	0.234	0.324	0.268
4557353	NP_000047.1	ODBB_HUMAN	2-oxoisovalerate dehydrogenase subunit beta, mitochondrial precursor	BCKDHB	1	1	1	0	0	0	0	2	3	3	3	0.852	0.971249	0.778	0.915845	0.819375	0.422	0	0.12	0.0922	0.0564	0.187	0.129	0.207722	0.136	0.17	0.162	0.115	0.0312909	0.0593989	0	0.00718	0.0364	1	0.280825	0	0	0	0	0	0.0335774	0.924	0.476	0.299	0.393
62530384	NP_001910.2	D3D2_HUMAN	3,2-trans-enoyl-CoA isomerase, mitochondrial isoform 1 precursor	dci	1	1	1	0	0	0	0	4	5	5	5	0.957	0.946988	0.945	0.964881	0.980327	0.989	0	0.00332	0.0303	0.0106	0.00163	0.0037	0.00863105	0.0428	0.0709	0.0217	0.0811	0.128062	0.00219318	0	0	0.198	1	0.244706	0.108796	0.0722595	0.00685803	0.0207631	0.00983456	0.0159871	0.0588	0.0506	0.0203	0.0139
143770802	NP_064621.3	RM01_HUMAN	39S ribosomal protein L1, mitochondrial precursor	MRPL1	0	0	1	0	0	0	0	4	5	3	3	0.946	0.809347	0.899	0.975516	0.987469	0.976	0.00491	0.0395	1	0.33	0.0482	0.0322	0.0515149	0.0737	0.174	0.0548	0.125	0.0364886	0.0424317	0.0226	0.0537	0.0841	0.0922308	0.090305	0.0241677	0.0597094	0.025063	0.0726411	0.0106082	0.204936	0.98	1	0.0444	0.0634
22547114	NP_660298.2	RM10_HUMAN	39S ribosomal protein L10, mitochondrial isoform a precursor	mRpL10	1	0	1	0	0	0	0	3	3	2	2	0.628	0.683579	0.771	0.888993	0.925059	0.968	0	0.00809273	0.0377239	0.0122234	0.0379347	0.051844	0.0183893	0.074078	0.169652	0.299262	0.847208	0.463727	0.461514	0.412013	1	0.554268	0.104543	0.00916807	0.0197562	0.297194	0	0.460366	0.016124	0	0	0.0175	0.035	0.0897
7705618	NP_057134.1	RM11_HUMAN	39S ribosomal protein L11, mitochondrial isoform a	mrpl11	1	1	1	0	0	0	0	5	4	5	5	0.964	0.823206	0.93	0.864266	0.986401	0.955	0.00337462	0.00288078	0.0379645	0.0382732	0.0796329	0.0347751	0.0270905	0.00390963	0.0101547	0.0291164	0.0154327	0.0400644	0.0491155	0.0293222	0.0126548	0.0517511	0.0769875	0.210548	0.257612	0.212998	0.138816	0.678332	0.974384	1	0.182	0.0675	0.0245	0.0299
27436901	NP_002940.2	RM12_HUMAN	39S ribosomal protein L12, mitochondrial precursor	mRpL12	1	1	1	0	0	0	0	5	5	5	5	0.976	0.881278	0.65	0.942144	0.954623	0.971	0	0.0251165	0.0689765	0.00549813	0.026366	0.0369874	0.0338208	0.0242417	0.0464842	0.142452	0.308645	0.32978	0.331601	0.38112	0.795979	0.213677	0.0964609	0.0134853	0.00588688	0.00374123	0.000581383	0.00632137	0.0362933	1	0.22	0.0221	0.0565	0.129
14165270	NP_054797.2	RM13_HUMAN	39S ribosomal protein L13, mitochondrial	mrpl13	1	1	1	0	0	0	0	4	5	3	3	0.949	0.806557	0.878	0.857989	0.683609	0.748	0	0.0859	1	0.211	0.108	0.115	0.0123964	0.0237	0.0328	0.0236	0.0439	0.196392	0.15976	0.0841	0.0992	0	0.00703135	0.0866259	0.14648	0.0617486	0.0273588	0.055501	0.0152651	0.0128248	0.984	1	0.0941	0.2
55769543	NP_115487.2	RM14_HUMAN	39S ribosomal protein L14, mitochondrial precursor	MRPL14	1	1	1	0	0	0	0	3	2	3	2	0.967	0.971991	0.975	0.841527	0.971948	0.906	0	0.017	0	0	0.0523	0.0358	0.0845412	0.00789	0.0417	0.14	0.0198	0	0.0151875	0.0281	0.0394	0.0136	0.0683845	0.0680999	0	0	0.0542831	0.330324	0.710314	1	0.31	0.0825	0.0719	0.0979
7661806	NP_054894.1	RM15_HUMAN	39S ribosomal protein L15, mitochondrial precursor	mrpl15	1	1	1	0	0	0	0	5	5	5	5	0.753	0.973989	0.91	0.957724	0.984984	0.991	0.00677	0.0438	1	0.194	0.054	0.0186	0.0356608	0.00418	0	0	0.035	0.134343	0.0484448	0.0014	0.00521	0.0414	0.129602	0.0383198	0.0398227	0.0282555	0.0241418	0.00287156	0.16152	0.116228	1	0.987	0.0788	0.0295
11596859	NP_071344.1	RM17_HUMAN	39S ribosomal protein L17, mitochondrial precursor	MRPL17	1	1	1	0	0	0	0	4	5	2	2	0.472	0.65345	0.512	0.996024	0.987244	0.99	0.142	0.1	1	0.423	0.321	0	0.0195746	0.107	0	0.449	0.127	0.321224	0.112864	0.0657	0.0487	0.107	0.448995	0.186349	0.0677805	0.320996	0.199987	0.0999842	0.109698	0.0373206	0.918	1	0.143	0.0959
21265080	NP_054880.2	RM18_HUMAN	39S ribosomal protein L18, mitochondrial precursor	MRPL18	1	1	1	0	0	0	0	2	5	5	5	0.845	0.638381	0.483	0.618628	0.649546	0.802	0	0.0696223	0.825101	0.441268	0.0888139	0.0553336	0.0159757	0.0186313	0.00421656	0.0616374	0.606568	1	0.257176	0.0711632	0.0819497	0.104784	0.0893834	0.491248	0.155229	0.95842	0.898094	0.363379	0.0771628	0.139494	0.615	0.925	0.189	0.0457
94557305	NP_055578.2	RM19_HUMAN	39S ribosomal protein L19, mitochondrial precursor	MRPL19	1	1	1	0	0	0	1	2	5	5	5	0.956	0.581468	0.47	0.845864	0.841086	0.91	0.00473008	0.138547	0.430794	0.186172	0.333378	0.177513	0.191267	0.0955757	0.314978	0.245704	0.366933	0.604014	0.371968	0.206738	0.296577	0.402652	0.33079	0.309859	0.256215	0.339621	0.886146	0.261071	0.422005	1	0.498	0.423	0.118	0.372
21265070	NP_057034.2	RM02_HUMAN	39S ribosomal protein L2, mitochondrial precursor	MRPL2	1	1	1	0	0	0	0	4	2	2	2	0.575	0.775584	0.509	0.686348	0.946906	0.0757	0.103678	0.267816	1	0.100805	0.167816	0.0832184	0.142281	0	0	0.00693103	0	0.256771	0.0323405	0.0651724	0.103678	0.262069	0.0504614	0.045801	0.0525332	0.0587995	0.0538287	0.533822	0.375547	0.933663	0.203	1	0.122	0.102
31652226	NP_852615.1	RM21_HUMAN	39S ribosomal protein L21, mitochondrial isoform d	MRPL21	0	1	1	0	0	0	0	5	5	5	5	0.857	0.771104	0.912	0.929401	0.990727	0.957	0.0025	0.119	1	0.369	0.105	0.0685	0.057166	0.0519	0.0741	0.0772	0.0565	0.15242	0.101522	0.0605	0.219	0.148	0.0445685	0.0240535	0.0170598	0.0294599	0.0464019	0.322106	0.126034	0.0985869	0.94	1	0.136	0.163
21265040	NP_054899.2	RM22_HUMAN	39S ribosomal protein L22, mitochondrial isoform a	MRPL22	1	1	1	0	0	0	0	5	5	5	4	0.933	0.825234	0.92	0.59288	0.995446	0.787	0	0.104	1	0.408	0.253	0.029	0.0269394	0.0236	0.0186	0.028	0.0138	0.0852283	0.0150681	0.0173	0.0174	0.021	0.00733687	0	0.024143	0.0883717	0.0271365	0.00160476	0	0.0289559	0.861	1	0.25	0.118
223468571	NP_066957.3	RM23_HUMAN	39S ribosomal protein L23, mitochondrial	MRPL23	1	1	1	0	0	0	0	2	2	2	2	0.78	0.972894	0.691	0.905578	0.966347	0.919	0	0.0519	1	0.237	0.0785	0.0375	0.0517256	0.0255	0.047	0.0615	0.052	0.0477149	0.0639818	0.0482	0.13	0.0457	0.0613066	0.0986637	0.299565	0.220952	0.00371155	0	0.0581699	0.218053	0.955	1	0.147	0.278
22035588	NP_078816.2	RM24_HUMAN	39S ribosomal protein L24, mitochondrial precursor	Mrpl24	1	1	1	0	0	0	0	5	5	5	5	0.592	0.6354	0.744	0.792597	0.824362	0.925	0.0174	0.118	1	0.36	0.142	0.0267	0.0566274	0.0435	0.0934	0.106	0.114	0.172953	0.129738	0.182	0.417	0.0541	0.123374	0.012785	0.048867	0.00335634	0.166589	0.0929773	0.305388	0.276577	0.923	1	0.336	0.117
6005862	NP_009139.1	RM03_HUMAN	39S ribosomal protein L3, mitochondrial	Mrpl3	1	1	1	0	0	0	0	2	2	2	2	0.725	0.712232	0.201	0.655323	0.683823	0.207	0	0.100441	0.276543	0.0257388	0.237037	0.132884	0.41248	0.225065	0.432173	0.421398	0.44175	0.598577	0.587836	0.3364	0.310063	0.517171	1	0.43809	0.424179	0.145487	0.243136	0.398076	0.078869	0.0776229	0.896	0.454	0.794	0.221
22547134	NP_057575.2	RM37_HUMAN	39S ribosomal protein L37, mitochondrial precursor	MRPL37	1	1	1	0	0	0	0	5	5	5	5	0.925	0.970175	0.937	0.973729	0.994109	0.992	0	0.0805	1	0.35	0.0757	0.0447	0.0462334	0.0242	0.062	0.0724	0.125	0.0880266	0.0452035	0.0834	0.0488	0.102	0.0274051	0.00543169	0.0140336	0.0335775	0.0219245	0.0281715	0.0493819	0.234023	0.964	1	0.132	0.116
169636418	NP_115867.2	RM38_HUMAN	39S ribosomal protein L38, mitochondrial precursor	Mrpl38	0	0	1	0	0	0	0	5	5	5	5	0.863	0.74058	0.868	0.769282	0.996119	0.91	0.0989	0.159	1	0.359	0.407	0.36	0.0121335	0.019	0.00493	0.019	0.0103	0.0175536	0.00340446	0.0228	0.0833	0.109	0.0202396	0.0316338	0.0422754	0.0215165	0.0600565	0.0530783	0.12611	0.0672838	0.81	1	0.318	0.0189
27886570	NP_542984.2	RM39_HUMAN	39S ribosomal protein L39, mitochondrial isoform b	mrpl39	1	1	1	0	0	0	0	5	5	4	5	0.65	0.827312	0.815	0.471432	0.931113	0.169	0.00118	0.072	1	0.421	0.164	0.0166	0.139875	0.0499	0.0877	0.065	0.0415	0.328099	0.127202	0.0915	0.315	0.219	0.00909476	0.00622541	0.0101444	0.00697786	0.0837816	0.01288	0.104498	0.199786	0.173	1	0.158	0.235
22547136	NP_057040.2	RM04_HUMAN	39S ribosomal protein L4, mitochondrial isoform a	mRpL4	1	1	1	0	0	0	0	5	5	5	5	0.897	0.928643	0.961	0.948143	0.975069	0.991	0	0.123	1	0.237	0.127	0.135	0.0565984	0.00546	0.0314	0.0244	0.0236	0.111482	0.0106712	0.0767	0.0219	0.0048	0.017491	0.0180885	0.028234	0.00308689	0	0.018767	0.0961922	0.0126915	0.887	1	0.26	0.124
21265093	NP_115866.1	RM41_HUMAN	39S ribosomal protein L41, mitochondrial	mRpL41	1	1	1	0	0	0	0	2	2	2	2	0.793	0.902686	0.5	0.638305	0.852479	0.386	0.00656	0.0936	1	0.353	0.214	0.0378	0.198146	0.105	0.168	0.16	0.394	0.347013	0.123804	0.111	0.0807	0.163	0.433103	0.14721	0.133363	0	0	0	0	0.0288753	0.733	1	0.83	0.163
28872734	NP_115488.2	RM43_HUMAN	39S ribosomal protein L43, mitochondrial isoform a	MRPL43	1	1	1	0	0	0	0	2	2	4	3	0.679	0.740106	0.855	0.624654	0.666831	0.939	0.00169	0.123	1	0.341	0.00725	0	0	0	0	0.0211	0	0.110506	0.179262	0.436	0.896	0.29	0.0488422	0.000759357	0	0	0.55547	0.102672	0.188408	0.0436601	0.726	0.84	0.135	0.0651
12597661	NP_075066.1	RM44_HUMAN	39S ribosomal protein L44, mitochondrial precursor	mrpl44	1	1	1	0	0	0	0	5	5	5	5	0.736	0.900512	0.667	0.823751	0.972844	0.98	0.0592712	0.0837085	1	0.280815	0.109325	0.0383708	0.0657186	0.00278671	0.00583065	0.00673098	0.00278671	0	0.0217292	0.00959271	0.00703108	0	0	0.00142431	0.0673013	0.0741401	0.6131	0.191552	0.192574	0.137435	0.737	1	0.283	0.21
34304322	NP_115727.3	RM45_HUMAN	39S ribosomal protein L45, mitochondrial precursor	MRPL45	1	0	1	0	0	0	0	3	2	3	3	0.632	0.62649	0.288	0.637519	0.649512	0.712	0.11693	0.377125	0.610984	0.231753	0.664709	0.303385	1	0.179082	0.577275	0.151693	0.122197	0.0426282	0.0779838	0.131678	0.503535	0.359217	0.0266321	0.127568	0.0678549	0	0	0.399036	0.273726	0.945861	0.539	0.703	0.926	1
26667177	NP_071446.2	RM46_HUMAN	39S ribosomal protein L46, mitochondrial precursor	mrpl46	1	1	1	0	0	0	0	5	4	2	2	0.882	0.888282	0.948	0.962676	0.95787	0.858	0	0.0053	0.0434	0.0165	0.0121	0.0517	0.00919182	0.0109	0.0103	0.241	0.0594	0.0866248	0.00576846	0.00974	0.0639	0.106	0.138894	0.0497587	0.329884	1	0.172321	0.0684134	0.0966157	0.000988261	0.0362	0.113	0.205	0.0196
7706333	NP_057139.1	RM48_HUMAN	39S ribosomal protein L48, mitochondrial precursor	MRPL48	1	0	1	0	0	0	0	4	5	3	3	0.934	0.80919	0.968	0.797557	0.947514	0.916	0	0.00288	0.0202	0	0.00509	0.0559	0.0660841	0.0206	0.00555	0.0201	0.0037	0.0431659	0.00580672	0.00754	0.0806	0.121	0.171835	0.156462	0.325583	1	0.139267	0.213734	0.0192292	0.0572031	0.07	0.025	0.248	0.105
4826649	NP_004918.1	RM49_HUMAN	39S ribosomal protein L49, mitochondrial	MRPL49	1	1	1	0	0	0	0	4	4	4	4	0.785	0.797879	0.686	0.577833	0.992657	0.761	0	0.0329	1	0.278	0.202	0.0403	0.135853	0.0725	0.056	0.0231	0.116	0.296273	0.0432452	0.0143	0.075	0	0.0121745	0	0	0.14322	0	0.137451	0.0410955	0.292991	0.678	1	0.0722	0.241
16596694	NP_444278.1	RM53_HUMAN	39S ribosomal protein L53, mitochondrial precursor	MRPL53	0	1	1	0	0	0	0	4	4	5	5	0.793	0.92027	0.798	0.825178	0.72274	0.875	0.0784188	0.0571581	0.0299145	0.0475427	0.0782051	0.0505342	0.14291	0.0574786	0.165598	0.268162	0.434829	0.768686	0.820764	0.561966	1	0.441239	0.146699	0.150827	0.212456	0.128132	0.104141	0.0366354	0.0141791	0.0100761	0.0707	0.165	0.0482	0.166
13899231	NP_113608.1	RM09_HUMAN	39S ribosomal protein L9, mitochondrial precursor	mRpL9	1	1	1	0	0	0	0	3	5	5	5	0.581	0.638494	0.534	0.869111	0.893142	0.93	0	0.198	1	0.349	0.0706	0.213	0.21548	0.374	0.139	0.0674	0.0647	0.382921	0.130848	0.0879	0.245	0.0392	0.373182	0.248938	0.226107	0.375899	0.0411029	0.0834553	0.109761	0.445517	0.878	1	0.195	0.305
5729810	NP_006570.1	EBP_HUMAN	3-beta-hydroxysteroid-Delta(8),Delta(7)-isomerase	EBP	0	0	0	1	0	0	0	3	2	3	3	0.953	0.994073	0.963	0.707197	0.742674	0.846	0	0	0	0	0.0077	0	0.0111976	0.00702	0.0119	0.00362	0.0202	0	0.0162701	0.0192	0.0362	0.124	0.165699	0.244585	0.338384	0.59306	1	0.824508	0.0517955	0.120695	0.377	0.0976	0	0
117168248	NP_057479.2	PTAD1_HUMAN	3-hydroxyacyl-CoA dehydratase 3	ptplad1	0	0	0	0	0	0	0	5	5	5	5	0.924	0.951152	0.796	0.838016	0.943644	0.944	0.00859	0.0633	0.0778	0.0977	0.316	0.26	0.399883	0.228	0.508	0.466	0.751	1	0.577626	0.229	0.335	0.405	0.309684	0.0963889	0.157889	0.100607	0.0362424	0.0640883	0.0355137	0.0263726	0.112	0.353	0.465	1
4758504	NP_004484.1	HCD2_HUMAN	3-hydroxyacyl-CoA dehydrogenase type-2 isoform 1	HSD17B10	1	1	1	1	0	0	0	5	5	5	5	0.998	0.998841	0.997	0.99355	0.996458	0.661	0.000362	0.000515	0.00162	0.00124	0.00237	0.00547	0.00113887	0	0.000943	0.000493	0.00417	0.00587034	0.00337157	0.00146	0.0111	0.02	0.0340644	0.0417811	0.251247	1	0.0603204	0.0840269	0.0877622	0.0605044	0.0171	0.00355	0.0033	0.0111
23308751	NP_689953.1	3HIDH_HUMAN	3-hydroxyisobutyrate dehydrogenase, mitochondrial precursor	hibadh	1	1	1	0	0	0	0	5	5	5	5	0.993	0.989277	0.983	0.986607	0.99945	0.996	0	0	0.000182	0	0.00378	0	0	0	0	0	0.0107	0	0	0	0.00167	0.00665	0.032313	0.700199	1	0.0644407	0.00432871	0	0	0.00282354	0.0113	0.000463	0	0
37594471	NP_055177.2	HIBCH_HUMAN	3-hydroxyisobutyryl-CoA hydrolase, mitochondrial isoform 1 precursor	HIBCH	1	1	1	0	0	0	0	5	5	5	5	0.798	0.607187	0.829	0.917097	0.733782	0.929	0	0.0188265	0.00203008	0.0199606	0.00936787	0.0114547	0.018426	0.112051	0.034364	0.0496746	0.231361	0.211007	0.0694824	0.00799558	0.232495	0.421894	0.153231	0.0973844	0.108742	0.37595	0.998959	0.781631	0.126486	1	0.0132	0.0459	0.00493	0.0161
167614485	NP_006102.2	THIM_HUMAN	3-ketoacyl-CoA thiolase, mitochondrial	ACAA2	1	1	1	0	0	0	0	5	5	5	5	1	0.997988	1	0.999445	0.999186	1	0	0	0	0	0	0.000658	0	0	0.000281	0	0	0	0.00138128	0.00381	0.00792	1	0.0705107	0	0	0	0	0.000860794	0	0.00148987	0.00725	0	0	0
4501853	NP_001598.1	THIK_HUMAN	3-ketoacyl-CoA thiolase, peroxisomal isoform a	Acaa1	0	1	0	0	0	0	0	5	4	5	5	0.987	0.831014	0.95	0.935709	0.989829	0.954	0	0	0	0	0.0196	0.148	0.00775406	0	0.0127	0.00103	0.00397	0.0311404	0.0233033	0.00349	0.00804	0.0134	0.0187325	0.00642488	0.0317595	0.192794	0.0904209	0.0308497	0.104606	1	0.00136	0.0124	0.0173	0.00836
7705421	NP_057455.1	DHB7_HUMAN	3-keto-steroid reductase	hsd17b7	0	0	0	1	0	0	0	2	2	2	2	0.92	0.769587	0.432	0.781948	0.804989	0.428	0	0	0	0	0.174632	0.205384	0.100918	0.0812751	0.108843	0.36464	0.541468	1	0.673117	0.395392	0.616153	0.769917	0.768787	0.523752	0.525014	0.509128	0.945722	0.366159	0.115012	0.703046	0.0254	0	0.096	0.182
4506685	NP_001008.1	RS13_HUMAN	40S ribosomal protein S13	rps13	0	1	0	0	1	0	0	2	2	4	3	0.939	0.89437	0.612	0.768616	0.878345	0.831	0.0195175	0.0304895	0.159305	0.165635	0.30595	0.59713	0.470504	0.178295	0.39668	0.2532	0.522225	0.881141	0.479513	0.505345	0.475805	0.323885	0.324745	0.0829869	0.276585	0.0893944	0.194694	0.394732	0.676645	1	0.198	0.333	0.484	0.626
14165469	NP_001010.2	RS15A_HUMAN	40S ribosomal protein S15a	RPS15A	0	1	0	0	1	0	0	4	3	3	3	0.527	0.787506	-0.00352	0.779136	0.87988	0.811	0.0791232	0.491649	1	0.490605	0.759916	0.411273	0.230824	0.224426	0.416493	0.256785	0.241127	0.627095	0.43396	0.334029	0.510438	0.43215	0.230915	0.118804	0.234303	0.275879	0.183471	0.450019	0.629015	0.389675	0.839	1	0.424	0.584
4506691	NP_001011.1	RS16_HUMAN	40S ribosomal protein S16	rps16	0	1	0	0	1	0	0	4	5	5	5	0.767	0.616554	0.551	0.564794	0.721307	0.602	0.162	0.11	0.205	0.173	0.513	0.328	0.616192	0.152	0.333	0.317	0.503	0.378328	0.449074	0.251	0.24	0.301	0.119659	0.162848	0.213051	0.124508	0.161433	0.250687	0.490678	1	0.889	0.407	0.583	0.571
11968182	NP_072045.1	Q5GGW2_HUMAN	40S ribosomal protein S18	rps18	0	0	0	0	1	0	0	4	5	5	5	0.789	0.652195	0.295	0.676224	0.739161	0.797	0.169296	0.119826	0.182488	0.135217	0.25944	0.159402	0.413765	0.271533	0.430935	0.362777	0.684879	0.744938	0.531348	0.538668	0.416644	0.290221	0.272842	0.22048	0.286902	0.350987	0.309349	0.449297	0.640436	1	0.273	0.244	0.364	0.666
4506695	NP_001013.1	B0ZBD0_HUMAN	40S ribosomal protein S19	rps19	0	0	0	0	1	0	0	2	3	2	3	0.745	0.691147	0.616	0.74259	0.722078	0.481	0	0.0159	0.0197	0	0.0383	0.255	0.237405	0.0492	0.0362	0.08	0.135	0.102479	0.058251	0.0459	0.317	0.407	0.242369	0.255854	0.71774	0.0195078	0	0.0706136	0.302229	1	0.71	0.0709	0.335	0.174
15055539	NP_002943.2	Q3KQT6_HUMAN	40S ribosomal protein S2	rps2	0	0	0	0	1	0	0	5	5	5	5	0.831	0.912135	0.844	0.663822	0.907867	0.864	0.00334	0.0273	0.0517	0.0729	0.218	0.299	0.561937	0.199	0.533	0.57	0.834	1	0.494092	0.295	0.286	0.399	0.337298	0.137291	0.101016	0.0745853	0.150561	0.168014	0.133927	0.0927522	0.294	0.444	0.702	1
4506703	NP_001017.1	Q5T0P7_HUMAN	40S ribosomal protein S24 isoform c	RPS24	0	0	0	0	1	0	0	2	4	2	2	0.944	0.701103	0.764	0.839861	0.763236	0.779	0	0.0128	0.062	0.104	0.293	0.166	0.556382	0.104	0.243	0.241	0.448	0.317394	0.240512	0.162	0.132	0.242	0.103942	0.138515	0.0909637	0.0962449	0.155628	0.157953	0.686396	1	0.189	0.385	0.637	0.859
15718687	NP_000996.2	Q53G83_HUMAN	40S ribosomal protein S3	rps3	0	0	0	0	1	0	0	5	5	5	5	0.914	0.93602	0.699	0.899897	0.939291	0.951	0.0348206	0.0432432	0.0664569	0.0701547	0.262952	0.240354	0.592692	0.285549	0.632728	0.600886	0.84124	1	0.660704	0.375939	0.463247	0.572125	0.38842	0.246752	0.374376	0.492326	0.328388	0.585638	0.640917	0.468058	0.16	0.293	0.417	0.717
4506723	NP_000997.1	Q6NXR8_HUMAN	40S ribosomal protein S3a	LOC100130107	0	0	0	0	1	0	0	4	5	5	5	0.728	0.57713	0.545	0.637929	0.905068	0.57	0.129574	0.0903519	0.252145	0.143582	0.106461	0.317516	0.176897	0.100975	0.32452	0.213623	0.330356	0.839123	0.26318	0.173933	0.183272	0.283663	0.25955	0.184056	0.22218	0.581925	0.610518	0.694972	1	0.938021	0.575	0.503	0.337	0.3
4506725	NP_000998.1	B2R491_HUMAN	40S ribosomal protein S4, X isoform X isoform	rps4x	0	0	0	0	1	0	0	5	5	5	5	0.699	0.645713	0.488	0.890865	0.907542	0.903	0.00576	0.0611	0.0568	0.195	0.167	0.336	0.563542	0.152	0.384	0.465	0.497	0.644279	0.365372	0.131	0.129	0.253	0.105395	0.0823342	0.197312	0.190888	0.196423	0.415245	0.500028	1	0.111	0.247	0.243	0.539
13904870	NP_001000.2	Q53G25_HUMAN	40S ribosomal protein S5	Rps5	0	0	0	0	1	0	0	3	5	5	5	0.851	0.717221	0.427	0.635743	0.523918	0.808	0.00948931	0.00217767	0.013869	0.0112777	0.10864	0.261564	0.487175	0.0642353	0.36984	0.278596	0.626538	0.860556	0.546398	0.205602	0.534078	0.392955	0.234348	0.131106	0.289365	0.333659	0.135623	0.240717	0.63469	1	0.122	0.119	0.391	0.851
17158044	NP_001001.2	A2A3R6_HUMAN	40S ribosomal protein S6	RPS6	0	0	0	0	1	0	0	3	3	2	3	0.844	0.727551	0.632	0.532106	0.836083	0.63	0.07958	0.241292	0.0373539	0.098953	0.292335	0.139207	0.739069	0.175169	0.424582	0.367739	0.573069	0.759007	0.247293	0.148488	0.240132	0.0953568	0.207048	0.0809064	0.00201027	0.0161905	0.0721709	0.256563	1	0.42523	0.613	0.409	0.668	0.929
4506741	NP_001002.1	Q57Z92_HUMAN	40S ribosomal protein S7	rps7	0	0	0	0	1	0	0	2	4	2	3	0.982	0.848984	0.216	0.665891	0.743271	0.729	0	0.00196927	0.0157226	0.0091374	0.0464747	0.0805036	0.890771	0.0497831	0.182748	0.0967304	0.340289	0.424806	0.192186	0.114848	0.212681	0.22686	0.142411	0.0923796	0.172291	0.320122	0.244931	0.3969	0.770184	1	0	0.0938	0.141	0.333
4506743	NP_001003.1	Q5JR94_HUMAN	40S ribosomal protein S8	rps8	0	0	0	0	1	0	0	5	5	5	5	0.789	0.833954	0.758	0.843797	0.921006	0.906	0.0220252	0.180206	0.514706	0.283854	0.692556	0.544151	0.929947	0.644265	0.780892	0.855094	0.916341	0.974561	0.421935	0.256764	0.313299	0.182561	0.220485	0.0767686	0.262009	0.149802	0.15699	0.362865	0.655388	1	0.378	0.416	0.543	0.924
14141193	NP_001004.2	A9C4C1_HUMAN	40S ribosomal protein S9	rps9	0	0	0	0	1	0	0	5	5	4	5	0.706	0.831211	0.62	0.88607	0.804584	0.832	0	0.0502	0.279	0.23	0.479	0.394	0.750421	0.421	0.701	0.56	0.741	1	0.570663	0.372	0.466	0.406	0.569206	0.226867	0.393865	0.387555	0.180051	0.44244	0.26195	0.195197	0.329	0.459	0.73	1
9845502	NP_002286.2	Q96RS2_HUMAN	40S ribosomal protein SA	rpsA	0	0	0	0	1	0	0	5	5	5	5	0.976	0.960003	0.966	0.926883	0.976255	0.867	0.00172857	0	0.0056095	0	0.00230848	0	0.00891824	0.00390323	0	0.0682507	0.0380286	0.129334	0.0496328	0.0217466	0.0443853	0.187355	0.354031	0.230212	0.396249	0.774082	0.992197	1	0.905511	0.0431553	0.0413	0.0401	0.0258	0.00519
61744477	NP_001012680.1	4F2_HUMAN	4F2 cell-surface antigen heavy chain isoform b	SLC3A2	0	0	0	0	0	0	0	5	5	5	5	0.931	0.956706	0.801	0.88456	0.964882	0.975	0	0.015625	0.0822917	0.114583	0.0683333	0.0213542	0.0252278	0.0134375	0.0284375	0.0379167	0.0467708	0.15498	0.273038	0.339583	0.691667	1	0.318743	0.0461229	0.00372155	0.0417953	0.0570988	0.0243931	0.0449508	0.0280361	0.013	0.0103	0.0753	0.0388
115387104	NP_000687.3	AL9A1_HUMAN	4-trimethylaminobutyraldehyde dehydrogenase	ALDH9A1	0	0	0	0	1	0	0	5	5	5	5	0.842	0.855171	0.745	0.843234	0.92992	0.955	0	0	0.0108956	0.0369238	0.0128124	0.0244141	0.141889	0.0357132	0.0536707	0.021892	0.0605309	0.14972	0.130496	0.610353	0.198743	0.0691061	0.156468	0.31394	1	0.215648	0.0335774	0.109112	0.149088	0.0893588	0.0317	0.0921	0.0508	0.0776
12597653	NP_075059.1	NT5D2_HUMAN	5'-nucleotidase domain-containing protein 2 isoform 2	NT5DC2	0	0	0	0	0	0	0	5	5	5	5	0.793	0.579141	0.623	0.60825	0.604115	0.845	0.0852676	0.00836018	0.0841224	0.0384173	0.1114	0.150962	0.202746	0.168661	0.349816	0.356063	0.795415	0.730879	0.68314	0.439352	0.553875	0.766263	1	0.742631	0.707616	0.121816	0.290978	0.101872	0.0790287	0.361972	0.133	0.316	0.413	0.363
72534692	NP_001026871.1	NT5D3_HUMAN	5'-nucleotidase domain-containing protein 3	NT5DC3	0	0	0	0	1	0	0	2	3	2	2	0.801	0.510362	0.438	0.710175	0.696683	-0.115	0.0103	0.0989	0.292	0.0733	0.341	0.213	0.0144424	0.0486	0.101	0.0197	0.0489	0.474106	0.16473	0.261	0.398	0.305	0.223692	0.267786	0.407483	0.621301	0.388375	0.365809	1	0.358701	0.418	0.389	0.152	0.121
31542947	NP_002147.2	CH60_HUMAN	60 kDa heat shock protein, mitochondrial	HSPD1	1	1	1	0	1	0	0	5	5	5	5	0.997	0.998033	0.928	0.9971	0.997156	0.825	0	0.000513	0.00311	0.000909	0.00498	0.00161	0.00227568	0.00592	0.011	0.0473	0.149	1	0.0185189	0.0052	0.0108	0.0189	0.0125521	0.0208852	0.0468203	0.434529	0.505073	0.105399	0.0405153	0.0193413	0.0126	0.016	0.00987	0.0117
4506667	NP_000993.1	Q3B7A4_HUMAN	60S acidic ribosomal protein P0	rplP0	0	0	0	0	1	0	0	5	5	5	5	0.96	0.888961	0.869	0.947729	0.986697	0.987	0.0258	0.0728	0.153	0.1	0.205	0.112	0.168938	0.0222	0.0609	0.0768	0.125	0.515695	0.0953165	0.0276	0.0592	1	0.455595	0.0656221	0.105031	0.101657	0.0424123	0.110829	0.0635565	0.345878	0.252	0.372	0.205	0.154
4506671	NP_000995.1	Q6FG96_HUMAN	60S acidic ribosomal protein P2	Rplp2	0	0	0	0	1	0	0	4	3	3	2	0.717	0.559	0.444	0.70134	0.876197	0.707	0.407	0.257	0.151	0.101	0.221	0.494	0.128888	0.416	0.0117	0.0184	0.259	0.599068	0.0700096	0.137	0.0868	1	0.267941	0.154825	0.191953	0.24398	0.0784052	0.109882	0.0984082	0.704951	0.184	0.226	0.127	0.05
223890243	NP_006004.2	Q5HY50_HUMAN	60S ribosomal protein L10	rpl10	0	0	0	1	1	0	0	3	4	2	2	0.709	0.598506	0.64	0.794659	0.986868	0.872	0.101	1	0.385	0.281	0.446	0.43	0.172046	0.144	0.184	0.0991	0.213	0.121332	0.0106864	0	0.0283	0.0507	0	0.0470675	0.0702663	0.213558	0.115701	0.0251035	0.191653	0.32679	0.371	1	0.589	0.387
15431288	NP_009035.3	Q1JQ76_HUMAN	60S ribosomal protein L10a	RPL10A	0	0	0	0	1	0	0	3	4	4	3	0.934	0.600882	0.539	0.598092	0.988138	0.738	0	0.124871	0.464142	0.181416	0.316889	0.228537	0.653187	0.162567	0.368722	0.406418	0.702102	0.413977	0.130613	0.0247385	0.100485	0.087056	0.0322528	0.0174436	0	0.399599	0.255292	0.268436	0.472677	1	0.694	0.287	0.296	0.301
15431290	NP_000966.2	Q08ES8_HUMAN	60S ribosomal protein L11 isoform 1	rpl11	0	0	0	0	1	0	0	2	3	2	2	0.914	0.730202	0.666	0.865461	0.951239	0.872	0.242	0.327	0.429	0.283	0.376	0.223	0.332102	0.196	0.19	0.365	0.361	0.393093	0.273146	0.194	0.169	0.277	0.246477	0.0919218	0.29557	0.299327	0.284393	0.622505	0.585533	1	0.713	0.726	0.456	0.537
4506597	NP_000967.1	Q59FI9_HUMAN	60S ribosomal protein L12	rpl12	0	0	0	0	1	0	0	3	5	5	5	0.963	0.862309	0.907	0.656305	0.59738	0.906	0.0544	0.168	0.295	0.231	0.523	0.309	0.31378	0.0431	0.0407	0.0566	0.0346	0.0827345	0.0443279	0.0202	0.0506	0.0864	0.0647567	0.00644545	0.0699986	0.146717	0.0815765	0.118979	0.324518	1	0.922	1	0.855	0.453
15431295	NP_150254.1	A8K4C8_HUMAN	60S ribosomal protein L13	RPL13	0	0	0	0	1	0	0	5	5	4	4	0.673	0.776744	0.791	0.946376	0.927897	0.933	0.297	1	0.608	0.262	0.374	0.25	0.577547	0.249	0.208	0.237	0.254	0.262484	0.187759	0.0604	0.095	0.195	0.261651	0.181355	0.105617	0.153301	0.19688	0.198569	0.441123	0.382664	0.794	1	0.608	0.743
6912634	NP_036555.1	Q0VGL3_HUMAN	60S ribosomal protein L13a	Rpl13a	0	0	0	0	1	0	0	4	4	2	3	0.447	0.719466	0.655	0.711941	0.841278	0.699	0.270393	0.867512	0.878778	0.480358	0.669838	0.370767	1	0.221231	0.326725	0.321604	0.297023	0.0977669	0.235396	0.0397396	0.580731	0.23557	0.0210399	0.0541657	0.0175479	0.0954455	0.0988586	0.423351	0.341353	0.144873	0.55	1	0.529	0.644
78000181	NP_003964.3	Q6IPH7_HUMAN	60S ribosomal protein L14	rpl14	0	0	0	0	1	0	0	5	5	5	5	0.49	0.385972	0.0371	0.538966	0.596768	0.6	0.166234	0.966234	1	0.462338	0.5	0.332468	0.588945	0.622078	0.75974	0.176623	0.251948	0.371756	0.186266	0.392208	0.387013	0.549351	0.358504	0.281942	0.275612	0.369972	0.120737	0.260089	0.155256	0.668936	0.444	1	0.503	0.504
15431293	NP_002939.2	Q5U0C0_HUMAN	60S ribosomal protein L15	RPL15	0	0	0	0	1	0	0	4	5	4	5	0.8	0.899051	0.851	0.948637	0.829963	0.835	0.195	1	0.355	0.2	0.398	0.153	0.204809	0.0527	0.0563	0.0571	0.0593	0.129221	0.0309855	0.13	0.0563	0.0862	0.0474911	0.0473295	0.0262399	0.158249	0.23031	0.0862857	0.103805	0.239077	0.878	1	0.295	0.695
4506617	NP_000976.1	RL17_HUMAN	60S ribosomal protein L17 isoform a	LOC729046	0	0	0	0	1	0	0	2	4	3	4	0.685	0.472185	0.597	0.987085	0.702307	0.462	0.27419	0.76259	0.769017	0.560161	0.97573	0.364158	0.70501	0.105285	0.304179	0.297753	0.597648	0.225069	0.131604	0.0119958	0.0893259	0.279545	0.155422	0	0.0243709	0.106232	0.181989	0.0970103	1	0.638174	0.968	1	0.968	0.376
4506607	NP_000970.1	Q0QEW2_HUMAN	60S ribosomal protein L18	RPL18	0	0	0	0	1	0	0	5	5	5	5	0.885	0.944154	0.892	0.954502	0.947859	0.948	0.232	1	0.507	0.201	0.344	0.279	0.229657	0.0694	0.1	0.075	0.0697	0.0867492	0.0354704	0.0196	0.0235	0.0788	0.0362828	0.0456049	0.0703755	0.224089	0.335108	0.264146	0.223199	0.128262	0.764	1	0.493	0.459
11415026	NP_000971.1	Q32XH3_HUMAN	60S ribosomal protein L18a	RpL18A	0	0	0	0	1	0	0	4	4	3	3	0.596	0.851226	0.794	0.708021	0.663128	0.878	0.156	1	0.696	0.363	0.584	0.342	0.3511	0.244	0.255	0.0807	0.0293	0.0212487	0	0	0.0193	0.0673	0.134525	0.0195603	0.239417	0.246877	0.0115163	0	0.0785071	0.000974132	0.716	1	0.576	0.941
4506609	NP_000972.1	Q53G49_HUMAN	60S ribosomal protein L19	rpl19	0	0	0	0	1	0	0	3	3	3	2	0.674	0.750936	0.726	0.774536	0.803053	0.939	0.27	1	0.496	0.359	0.552	0.452	0.491478	0.225	0.514	0.295	0.337	0.312948	0.115158	0.0957	0.121	0.121	0.00904923	0.00308693	0.0554094	0.0516409	0.0782384	0.28589	0.31748	0.424314	0.713	1	0.895	0.901
18104948	NP_000973.2	Q6IAX2_HUMAN	60S ribosomal protein L21	rpl21	0	0	0	0	1	0	0	3	5	5	5	0.959	0.701279	0.671	0.546702	0.603807	0.872	0.166124	1	0.743757	0.325733	0.566775	0.462541	0.658969	0.114007	0.100869	0.0656895	0.144408	0.206236	0.189217	0.0662324	0.173724	0.160695	0.0238834	0.0198973	0.0153961	0.0240858	0.0212222	0.163262	0.113103	0.105889	0.262	1	0.779	0.611
4506613	NP_000974.1	Q7Z4W8_HUMAN	60S ribosomal protein L22 proprotein	rpl22	0	0	0	0	1	0	0	2	2	2	3	0.972	0.976223	0.924	0.737181	0.841602	0.687	0	0.0296	0.0136	0.0145	0.0438	0.0677	0.0220046	0.108	0.0169	0.0207	0.0699	0.0334488	0.0411557	0.0172	0.0427	0.0422	0.0876508	0.00856079	0.0308724	0.0383394	0	0.0694932	0.358619	1	0.261	0	0.0594	0.0653
4506605	NP_000969.1	RL23_HUMAN	60S ribosomal protein L23	rpl23	1	0	0	0	1	0	0	4	3	3	2	0.802	0.781078	0.561	0.612012	0.895557	0.629	0.0538028	0.101665	0.167013	0.131144	0.349718	0.242113	0.7412	0.15132	0.42706	0.295915	0.303762	0.195524	0.170411	0.055372	0.191672	0.681502	0.0682283	0.171283	0.270297	0.157102	0.125789	0.584698	1	0.907148	0.447	0.634	0.91	0.729
4506619	NP_000977.1	RL24_HUMAN	60S ribosomal protein L24	rpl24	0	0	0	0	1	0	0	4	4	3	2	0.848	0.692424	0.737	0.8662	0.941028	0.804	0.202	0.661	0.332	0.346	0.565	0.294	0.530151	0.335	0.37	0.231	0.186	0.169899	0.210357	0.134	0.1	0.155	0.283751	0.170564	0.129366	0.0707973	0.214402	0.267594	0.682751	1	0.703	1	0.552	0.724
4506621	NP_000978.1	Q6IBH6_HUMAN	60S ribosomal protein L26	RPL26	0	0	0	0	1	0	0	3	2	2	2	0.643	0.782767	0.43	0.759492	0.607262	0.322	0.0220528	0.115028	0.0186496	0.0215083	0.00917505	0.217805	0.0993268	0.1315	0.0947453	0.0338959	0.116117	0	0.143708	0.12551	0.149741	0.133678	1	0.415654	0.292566	0.569112	0.12083	0.506027	0.944108	0.153888	0.314	0.95	1	0.502
4506625	NP_000981.1	Q6NZ52_HUMAN	60S ribosomal protein L27a	RPL27A	0	0	0	0	1	0	0	2	3	2	2	0.634	0.850119	0.594	0.783421	0.745021	0.523	0.199	1	0.647	0.342	0.599	0.374	0.420017	0.18	0.262	0.219	0.378	0.284558	0.0842044	0.0195	0	0.268	0.0964645	0.120268	0.297022	0.562098	0.104153	0.144084	0.196212	0.224257	0.744	0.938	0.468	1
4506649	NP_000958.1	RL3_HUMAN	60S ribosomal protein L3 isoform a	LOC653881	0	1	0	0	1	0	0	5	5	5	5	0.567	0.788489	0.72	0.829771	0.940401	0.934	0.255717	1	0.779626	0.448025	0.56237	0.355509	0.488752	0.161123	0.22973	0.173597	0.37526	0.39837	0.298331	0.264033	0.294179	0.211019	0.143243	0.105879	0.247842	0.796181	0.205816	0.0072144	0.155904	0.0796682	0.559	1	0.617	0.571
4506631	NP_000980.1	RL30_HUMAN	60S ribosomal protein L30	RpL30	0	0	0	0	1	0	0	3	5	5	5	0.848	0.62327	0.318	0.657248	0.676192	0.491	0.0331608	0.129039	0.673309	0.151386	0.0735305	0.155712	0.835777	0.073963	0.606987	0.259519	0.374861	0.721102	0.510485	0.429649	0.539224	0.971756	1	0.353443	0.249438	0.217987	0.120939	0.196983	0.545197	0.820506	0.715	0.849	0.143	0.244
4506633	NP_000984.1	B7Z4K2_HUMAN	60S ribosomal protein L31 isoform 1	rpl31	0	0	0	0	1	0	0	2	2	2	2	0.946	0.81777	0.78	0.85259	0.933952	0.865	0.0145248	0.0559632	0.0681384	0.0729444	0.135636	0.114276	0.248939	0.153792	0.428268	0.127092	0.180492	0.155285	0.0979327	0.054468	0.071022	0.121752	0.0122363	0.102593	0.033157	0.0385882	0.188741	0.730559	1	0.914683	0.414	0.164	0.286	0.277
4506635	NP_000985.1	RL32_HUMAN	60S ribosomal protein L32	rpl32	0	0	0	0	1	0	0	2	3	2	2	0.692	0.58927	0.0157	0.670261	0.659942	0.262	0.194384	0.0471062	0.0114786	0.0143305	0.259651	0.208573	0.744587	0.0970501	0.16175	0.314987	0.127697	0.69859	0.556695	0.438428	0.490926	0.875437	0.771464	0.634544	0.323387	0.12213	0.442078	0.239656	1	0.340756	0.0248	1	0.542	0.0741
16117791	NP_000987.2	RL35A_HUMAN	60S ribosomal protein L35a	RpL35A	0	0	0	0	1	0	0	2	5	2	2	0.731	0.734535	0.556	0.949516	0.889849	0.897	0.258	1	0.666	0.504	0.462	0.0897	0.531024	0.116	0.0554	0.0253	0.0999	0.237355	0.093615	0.0384	0.0921	0.206	0.226883	0.239114	0.515549	0.108476	0.0861392	0.400329	0.024627	0.313966	0.818	0.961	0.598	0.661
16579885	NP_000959.2	Q53G74_HUMAN	60S ribosomal protein L4	rpl4	0	0	0	0	1	0	0	5	5	5	5	0.894	0.902955	0.883	0.97263	0.919573	0.934	0.178	1	0.681	0.321	0.404	0.317	0.192685	0.0409	0.0903	0.0671	0.0551	0.0227318	0.105939	0.125	0.0645	0.116	0.00626869	0.158436	0.0356232	0.0189393	0.0171569	0.00903487	0.0441338	0.0319184	0.709	1	0.341	0.387
14591909	NP_000960.2	A2RUM7_HUMAN	60S ribosomal protein L5	rpl5	0	0	0	0	1	0	0	4	5	3	3	0.946	0.856656	0.952	0.880336	0.906056	0.98	0.0123	0	0.0161	0	0.042	0.115	0.0806032	0.0426	0.0313	0.0292	0.089	0.214653	0.0644973	0.0327	0.061	0.0625	0.0553416	0.0293677	0.0694154	0.12926	0.0699865	0.333316	0.741062	1	0.118	0.0223	0.0187	0.0505
16753227	NP_000961.2	Q7Z5Z2_HUMAN	60S ribosomal protein L6	rpl6	0	0	0	0	1	0	0	5	5	5	5	0.619	0.843653	0.386	0.771409	0.937563	0.34	0.203	1	0.816	0.319	0.567	0.322	0.427047	0.236	0.387	0.271	0.382	0.420998	0.178405	0.07	0.0449	0.327	0.232161	0.266633	0.451815	0.412992	0.0515076	0.0545762	0.0846038	0.095247	0.0221	1	0.682	0.667
15431301	NP_000962.2	RL7_HUMAN	60S ribosomal protein L7	RPL7	0	0	0	0	1	0	0	5	5	5	5	0.728	0.906123	0.867	0.89008	0.924116	0.922	0.206	1	0.854	0.316	0.734	0.245	0.352805	0.12	0.254	0.205	0.144	0.112533	0.127318	0.0737	0.0126	0.244	0.010679	0.0359875	0.173934	0.0961708	0.062536	0.176533	0.145632	0.011847	0.898	1	0.32	0.405
4506661	NP_000963.1	Q5T8U2_HUMAN	60S ribosomal protein L7a	Rpl7a	0	0	0	0	1	0	0	5	5	5	5	0.697	0.827673	0.806	0.817344	0.905856	0.95	0.188	1	0.397	0.184	0.186	0.111	0.189346	0.0445	0.127	0.0522	0.133	0.104572	0.076081	0.0287	0.0641	0.119	0.111558	0.162135	0.32146	0.245577	0.148598	0.16753	0.0412501	0.0355273	0.841	1	0.398	0.279
4506663	NP_000964.1	RL8_HUMAN	60S ribosomal protein L8	rpl8	0	0	0	0	1	0	0	2	2	3	3	0.713	0.834249	0.472	0.7602	0.677128	0.769	0.108586	0.338083	0.59282	0.362735	0.325171	0.198389	0.381524	0.133825	0.262954	0.271171	0.164346	0.0678919	0.159992	0.0377996	0.00429648	0.0840513	0.616284	0.316763	0.07745	0.205949	0.290122	0.441397	0.847128	1	1	0.968	0.379	0.263
15431303	NP_000652.2	Q53Z07_HUMAN	60S ribosomal protein L9	rpl9	0	0	0	0	1	0	0	2	5	3	3	0.882	0.488327	0.527	0.886528	0.898677	0.839	0.309166	0.0750665	0.102587	0	0.11828	0.20494	0.68444	0.0824443	0.639412	0.213137	0.44267	0.84432	0.28174	0.162781	0.406366	0.138188	0.212263	0.0588166	0.185277	0.13911	0.0550479	0.397947	0.899174	1	0.212	0.454	0.583	0.682
40068518	NP_002622.2	6PGD_HUMAN	6-phosphogluconate dehydrogenase, decarboxylating	PGD	0	0	0	0	0	0	0	5	4	5	5	0.879	0.624211	0.755	0.724744	0.994413	0.896	0.00547	0.0429	0.232	0.0147	0.0106	0.0136	0.0104268	0.107	0.111	0.00274	0.018	0.0142413	0.0305491	0.0265	0.109	0	0	0.00483124	0.178628	1	0.152225	0.205617	0.03915	0.227301	0.03	0.000676	0	0.00966
16507237	NP_005338.1	GRP78_HUMAN	78 kDa glucose-regulated protein precursor	HSPA5	0	0	0	1	1	0	0	5	5	5	5	0.998	0.995959	0.996	0.990759	0.995879	0.48	0.0017	0.000742	0.000423	0	0.00394	0.00375	0.0139696	0.00514	0.00739	0.0197	0.0317	0.0387892	0.0270725	0.0289	0.0432	0.0411	0.0586968	0.0411658	0.119956	1	0.143409	0.021119	0.0157459	0.0193145	0	0.0142	0.0251	0.0487
119943112	NP_001351.2	DHCR7_HUMAN	7-dehydrocholesterol reductase	DHCR7	0	0	0	1	0	0	1	5	4	5	5	0.543	0.63957	0.596	0.67607	0.856125	0.827	0.000303786	0.025518	0.0871865	0.0701745	0.124552	0.171133	0.177772	0.116451	0.309861	0.29771	0.543776	1	0.569112	0.356442	0.577193	0.660227	0.654052	0.502604	0.535055	0.542073	0.275155	0.729164	0.38802	0.29556	0.0329	0.196	0.2	0.32
8923001	NP_060864.1	ABHDA_HUMAN	abhydrolase domain-containing protein 10, mitochondrial precursor	ABHD10	0	1	1	0	0	0	0	2	4	4	4	0.997	0.753905	0.75	0.647892	0.952169	0.799	0	0.0339	0	0	0.0294	0	0.0453969	0	0	0	0	0.072449	0.101042	0.192	0.232	0.111	0.00924977	0.011054	0	0	0.246159	0.0334354	0.165921	1	0.431	0.027	0.00495	0.151
23200008	NP_683710.1	ABHDB_HUMAN	abhydrolase domain-containing protein 11 isoform 1	abhd11	0	1	0	0	0	0	0	2	2	4	5	0.807	0.761781	0.551	0.470435	0.554037	0.434	0.00435647	0	0.274933	0.0123315	0.00417453	0.0599394	0.0431982	0.00801551	0.00925877	0	0	0	0.0283743	0.00887467	0.000690364	0.176887	0.104307	0.282815	0.227052	0.499298	0.0211832	0.347069	0.680389	1	0.198	0.0552	0.0246	0.0196
21361361	NP_006835.2	ILVBL_HUMAN	acetolactate synthase-like protein	ILVBL	0	0	0	0	0	0	0	5	5	5	5	0.825	0.891236	0.768	0.802494	0.865846	0.948	0	0.009732	0	0	0.0267252	0.0365076	0.0577486	0.0515342	0.203716	0.231954	0.512317	1	0.616177	0.286413	0.42256	0.715025	0.230551	0.281954	0.0202079	0.0152925	0.00364489	0	0.00958552	0.297775	0.0801	0.203	0.196	0.422
4557237	NP_000010.1	THIL_HUMAN	acetyl-CoA acetyltransferase, mitochondrial precursor	ACAT1	1	1	1	0	0	0	0	5	5	5	5	0.961	0.960246	0.993	0.983296	0.992245	0.973	0	0	0	0	0.0256	0.00477	0	0	0.000196	0.000111	0.00177	0.00357162	0.0131566	0.000564	0.00623	0.0488	1	0.0327537	0.0257718	0.0448945	0.355521	0.0302259	0.0492791	0.369415	0.0618	0.009	0.0234	0.0304
28416953	NP_115890.2	ACS2L_HUMAN	acetyl-coenzyme A synthetase 2-like, mitochondrial precursor	acss1	0	1	1	0	0	0	0	5	4	4	5	0.774	0.882665	0.913	0.791592	0.679626	0.868	0.0179	0.00474	0.102	0.0167	0.0679	0.0897	0.0147754	0.0305	0.115	0.0795	0.0407	0.0461195	0.130074	0.0245	0.0485	0.246	0.220086	0.0697347	0.121288	0.176851	0.0576368	1	0.121783	0	0.349	0.264	0.0411	0.105
4757708	NP_004724.1	ACATN_HUMAN	acetyl-coenzyme A transporter 1	slc33a1	0	0	0	1	0	0	0	4	2	2	3	0.843	0.699709	0.56	0.672366	0.786268	0.3	0	0	0.0202	0.00583	0.269	0.204	0.130056	0.171	0.438	0.0109	0.000963	0.00882893	0	0	0.0126	0.0243	0.145891	0.0116783	0.110808	0.118562	0.204448	1	0.198984	0.00145037	0.693	0.129	0.0232	0.0555
189011546	NP_004306.3	A8K0B6_HUMAN	acid ceramidase isoform b	ASAH1	0	0	0	0	0	1	0	4	2	3	3	0.698	0.715816	0.573	0.754294	0.823876	0.927	0.0109	0.0226	0.00642	0	0.0151	0	0.00719422	0	0.00846	0.0384	0.197	0.00396278	0.0125712	0.03	0.327	0.184	0.396836	0.0263575	0.197343	0.49867	0.076423	0.291341	1	0.0535281	0	0.121	0.0333	0.000691
4501867	NP_001089.1	ACON_HUMAN	aconitate hydratase, mitochondrial precursor	ACO2	1	1	1	0	0	0	0	5	5	5	5	0.999	0.998528	0.997	0.998469	0.998698	0.882	0	0	0	0	6.72e-05	0.000841	0	0.000154	0.00256	0.00275	0.00421	0.0133548	0.00902363	0.00331	0.0184	0.0272	0.0241622	0.0402861	0.212966	1	0.0315151	0.00464603	0.00258783	0.0019645	0.00309	0.0201	0.0128	0.0218
4501885	NP_001092.1	ACTB_HUMAN	actin, cytoplasmic 1	ACTB	0	0	0	0	1	0	0	5	5	5	5	0.842	0.629401	0.616	0.994237	0.998942	0.994	0.0919577	0.0909927	0.0636949	0.0474265	0.050046	0.0621783	0.209175	0.0426011	0.0591452	0.0704504	0.086443	0.133101	0.108338	0.0842371	0.111121	0.169577	0.149797	0.121645	0.206061	0.573218	0.216854	0.476281	0.947469	1	0.0754	0.00908	0.00641	0.012
4501887	NP_001605.1	ACTG_HUMAN	actin, cytoplasmic 2	ACTG1	0	0	0	0	1	0	0	5	5	5	5	0.994	0.99691	0.996	0.996542	0.999391	0.997	0.00306	0	9.57e-05	0	0.00462	0.00891	0.00186451	6.37e-05	0	0.00211	0.00413	0.0139718	0.00153424	0	0.000161	0.0104	0.00475623	0.00340916	0.00542647	0.0420721	0.0157156	0.0466516	0.0951809	1	0.0459	0.0291	0.0131	0.0108
5031573	NP_005712.1	ARP3_HUMAN	actin-related protein 3	ACTR3	0	0	0	0	0	0	0	3	2	5	5	0.601	0.820674	0.521	0.546071	0.632289	0.654	0	0.0222	0	0	0.164	0.36	0.232894	0.201	0	0	0.0359	1	0.315945	0.0211	0	0.287	0	0.0394607	0.139853	0	0	0.0481295	0.108565	0.2038	0.042	0.0759	0	0.075
38505218	NP_115545.3	ACD11_HUMAN	acyl-CoA dehydrogenase family member 11	ACAD11	1	0	0	0	0	0	0	5	5	5	5	0.593	0.593967	0.573	0.412436	0.761508	0.531	0.247	0.0909	0.316	0.102	0.0821	0.0719	0.126991	0.0329	0.493	0.182	0.381	1	0.165001	0.265	0.35	0.654	0.551725	0.233437	0.382739	0.0725535	0.00553322	0.0949034	0.126179	0.161208	0.518	0.177	0.44	0.641
21361497	NP_054768.2	ACAD9_HUMAN	acyl-CoA dehydrogenase family member 9, mitochondrial precursor	ACAD9	0	1	1	0	0	0	0	5	5	5	5	0.783	0.82917	0.772	0.780288	0.843174	0.919	0.0419725	0.0352064	0.010172	0.068578	0.10367	0.184633	0.572822	0.808486	0.404817	0.337156	1	0.883962	0.181659	0.0970183	0.133028	0.0501147	0.298663	0.0164414	0.0670552	0.0256587	0.035365	0.231885	0.205211	0.142887	0.054	0.106	0.334	1
156151445	NP_079425.3	ACSF2_HUMAN	acyl-CoA synthetase family member 2, mitochondrial precursor	ACSF2	1	1	1	0	0	0	0	2	5	3	3	0.999	0.73631	0.898	0.656213	0.8407	0.796	0.0453	0.156	0.166	0.00244	0	0.00298	0.0640586	0.0509	0.0367	0.0206	0.0618	0	0	0.000812	0.0452	0.0402	0.000203655	0.00847149	0	0.0152871	0.00851532	1	0.0632613	0.00246827	0	0	0.459	0.761
187761343	NP_777577.2	ACSF3_HUMAN	acyl-CoA synthetase family member 3, mitochondrial precursor	ACSF3	0	1	1	0	0	0	0	5	3	5	5	0.696	0.775143	0.728	0.737123	0.823553	0.891	0	0.0906	0.169	0.0768	0.169	0.0678	0.247603	0.135	0.332	0.143	0.365	0.255176	0.139308	0.0762	0.083	0.212	0.0795343	0.0217295	0.0904419	0.360195	0.238107	1	0.199353	0.181951	0	0.0113	0.0399	0.0549
109689720	NP_001035938.1	ACBD5_HUMAN	acyl-CoA-binding domain-containing protein 5 isoform 2	acbd5	0	0	0	0	0	0	0	2	2	3	4	0.855	0.822473	0.486	0.825023	0.731624	0.569	0.00802649	0.262252	0.482119	0.528477	0.912583	1	0.954077	0.0168212	0.401325	0.451656	0.524503	0.165258	0.0117482	0.0989404	0.0735099	0.137748	0.663172	0.1752	0	0	0.0181587	0.23333	0.0134542	0.173289	0.355	1	0.753	0.919
81230485	NP_001032238.1	ACOT1_HUMAN	acyl-coenzyme A thioesterase 1	Acot1	0	0	0	0	1	0	0	5	5	5	5	0.95	0.759579	0.965	0.943916	0.972185	0.98	0.0263	0.00172	0.0241	0.0323	0.00139	0	0.0134676	0.0144	0.0693	0.00335	0.00952	0.363028	0.241339	0.000667	0.000839	0.0122	0.00813118	0.0138075	0.0343815	0.0944937	0.0344013	0.0508135	0.470196	1	0.125	0.051	0.0572	0.101
8923812	NP_060943.1	ACO13_HUMAN	acyl-coenzyme A thioesterase 13 isoform 1	ACOT13	0	0	1	0	0	0	0	5	5	5	5	0.969	0.975773	0.937	0.946131	0.977972	0.459	0.00841	0.0122	0.024	0.0177	0.0315	0.0105	0.0138454	0.00305	0.00196	0.016	0.0142	0.00749287	0.00880748	0.00594	0.0182	0.0816	0.268842	0.404747	1	0.594293	0.0929573	0.105737	0.0187585	0.00896804	0.0827	0.0749	0.0571	0.0301
81295404	NP_001028755.2	ACOT9_HUMAN	acyl-coenzyme A thioesterase 9, mitochondrial isoform b precursor	acot9	1	1	1	0	0	0	0	5	5	5	5	0.748	0.931545	0.919	0.843306	0.893194	0.911	0	0.00135	0.00281	0.0636	0.0236	0.00657	0.0562766	0.00612	0.0432	0.101	0.405	0.570057	1	0.472	0.504	0.0169	0.22018	0	0	0.0403658	0.0116182	0	0.0496407	0	0.0211	0.0744	0.0551	0.224
8922701	NP_060708.1	AGK_HUMAN	acylglycerol kinase, mitochondrial precursor	AGK	0	1	1	0	0	0	0	5	5	5	5	0.894	0.841755	0.79	0.820074	0.849063	0.947	0.00665	0.0494	0.00257	0.0397	0.076	0.0892	0.235503	0.0598	0.228	0.225	0.33	0.674273	0.360448	0.211	0.28	0.408	0.209274	0.196502	0.138753	0.0638188	0.057337	0.25413	1	0.123556	0.0809	0.105	0.217	0.514
9951915	NP_000678.1	B3KUN3_HUMAN	adenosylhomocysteinase isoform 1	ahcY	0	0	0	0	0	0	0	4	3	4	4	0.597	0.640261	0.59	0.640799	0.698526	0.881	0	0.0550336	0.158389	0.0897987	0.0884564	0	0.194301	0	0	0	0.0245638	0.120434	0.513032	0.0514094	0.939597	1	0.724935	0.361939	0.148854	0.0610297	0	0	0.0704313	0.378443	0.144	0.0139	0	0
4502013	NP_001616.1	KAD2_HUMAN	adenylate kinase 2, mitochondrial isoform a	Ak2	1	1	1	0	0	0	0	4	4	5	5	0.839	0.955934	0.905	0.776622	0.82956	0.929	0.0103	0	0.00454	0.0098	0.0535	0.172	0.0545047	0.0389	0.00434	0.0549	0.097	0.0641564	0.0220424	0.0158	0.0209	0.0272	0.00748169	0.0106819	0.00260822	0.0087249	0.00805517	0.0923865	0.424623	1	0.233	0.27	0.084	0.0555
24308201	NP_065392.1	APMAP_HUMAN	adipocyte plasma membrane-associated protein	C20orf3	0	0	0	0	0	0	0	4	4	5	4	0.793	0.662489	0.871	0.807558	0.945855	0.922	0.00498	0.0352	0.0777	0.0835	0.258	0.624	0.473135	0.115	0.232	0.159	0.087	0.0653305	0.230097	0.0813	0.147	0.303	0.403744	0.226705	0.684607	1	0.390978	0.424249	0.1078	0.0158604	0.0218	0.0121	0.148	0.058
55749577	NP_001142.2	ADT1_HUMAN	ADP/ATP translocase 1	SLC25A4	1	1	1	0	0	0	0	5	4	2	2	0.715	0.829214	0.595	0.912721	0.941319	0.616	0.000260143	0.0365155	0.110501	0.071957	0.145585	0.224344	0.511337	0.189737	0.455847	0.433174	0.911695	0.91586	0.749594	0.378282	1	0.459427	0.515422	0.167278	0.163623	0.228812	0.148674	0.534367	0.406151	0.780447	0.553	0.326	0.144	0.731
156071459	NP_001143.2	ADT2_HUMAN	ADP/ATP translocase 2	SLC25A5	1	1	1	0	0	0	0	5	5	5	5	0.925	0.876684	0.453	0.912863	0.978781	0.835	0.00368831	0.0225651	0.0553246	0.0563555	0.203888	0.217633	0.206409	0.154634	0.352794	0.415793	0.554391	1	0.645472	0.368831	0.545228	0.846478	0.655187	0.342544	0.571195	0.766184	0.399332	0.545806	0.417762	0.848642	0.337	0.236	0.4	0.547
156071462	NP_001627.2	ADT3_HUMAN	ADP/ATP translocase 3	SLC25A6	1	1	1	0	0	0	0	5	5	5	5	0.84	0.84952	0.507	0.705362	0.776378	0.802	0.0064888	0.0220791	0.0685678	0.0580189	0.25023	0.321373	0.196681	0.142287	0.356945	0.371665	0.559337	1	0.767137	0.445262	0.678319	0.874577	0.68539	0.4558	0.888143	0.883356	0.61115	0.579745	0.501898	0.568806	0.0597	0.226	0.438	0.536
300192933	NP_006787.2		AFG3-like protein 2	AFG3L2	0	0	1	0	0	0	0	5	5	5	5	0.745	0.761566	0.28	0.966026	0.958349	0.969	0	0.0613368	0.756225	0.692005	0.537353	0.250328	0.136863	0.193971	0.313237	0.166448	0.31979	0.325403	0.402338	0.161206	0.416776	1	0.234207	0.281402	0.653999	0.0177677	0.0477053	0.0569776	0.30142	0.137595	0.715	1	0.478	0.228
41327764	NP_003680.2	ARK72_HUMAN	aflatoxin B1 aldehyde reductase member 2	AKR7A2	0	0	1	0	0	0	0	4	2	5	5	0.605	0.636121	0.291	0.662323	0.762723	0.675	0	0.0424836	0.0136891	0	0.153413	0.116712	0.405491	0.151053	0.704519	0.330428	0.605391	0.312836	0.182337	0.0885074	0.433096	0.35757	1	0.245652	0.0646633	0.00203342	0.0601369	0.268607	0.265355	0.710641	0.316	0.0924	0.24	0.342
12962937	NP_056480.1	AAAS_HUMAN	aladin isoform 1	AAAS	0	0	0	0	0	0	1	4	4	2	3	0.832	0.593436	0.782	0.697877	0.725412	0.48	0.00618	0.115	0.0825	0.167	0.405	0.259	0.196202	0.0849	0.244	0.323	0.391	0.809859	0.643474	0.202	0.48	1	0.595889	0.0453577	0.155778	0.00614959	0.107145	0.273667	0.079253	0.130896	0.433	0.229	0.175	0.585
38569417	NP_065796.1	SYAM_HUMAN	alanyl-tRNA synthetase, mitochondrial precursor	AARS2	0	1	1	0	0	0	0	5	5	5	5	0.959	0.938233	0.946	0.959519	0.976838	0.986	0.0142	0.0169	0.0361	0.023	0.0202	0.0115	0.00600043	0.0114	0.0379	0	0.118	0.0777717	0.11316	0.0816	0.116	0.572	1	0.828965	0.765278	0.138388	0.0529304	0.0280964	0.0684004	0.0900488	0	0	0.045	0.0479
25777730	NP_000683.3	AL1B1_HUMAN	aldehyde dehydrogenase X, mitochondrial precursor	ALDH1B1	1	1	1	0	0	0	0	5	5	5	5	0.97	0.992732	0.867	0.900353	0.981839	0.977	0	0	0	0	0	0.000264	0.00415586	0.00282	0.00572	0.00186	0.0199	0.456214	0.33551	0.16	1	0.399	0.0715011	0.0400377	0.0381644	0.032138	0.022535	0.0968466	0.150049	0.0423729	0.0922	0.0061	0	0.0516
25777732	NP_000681.2	ALDH2_HUMAN	aldehyde dehydrogenase, mitochondrial precursor	ALDH2	1	1	1	0	0	0	0	5	5	5	5	0.969	0.988449	0.744	0.958287	0.986271	0.979	0	0	0	0	0	0.0123268	0	0.000189542	0.012915	0	0	0.00812999	0.262273	0.211765	0.94902	1	0.0272814	0.0214137	0.0460362	0.0455511	0.00853258	0.00193227	0.029351	0.0572396	0.00587	0	0	0
4501993	NP_003650.1	ADAS_HUMAN	alkyldihydroxyacetonephosphate synthase, peroxisomal precursor	AGPS	0	0	1	0	0	0	0	5	5	5	5	0.995	0.990962	0.994	0.959789	0.981455	0.989	0.000277	0	0.0019	0.00211	0.0198	0.0127	0.0211555	0.0182	0.0347	0.0292	0.0526	0.0736524	0.0299199	0.0303	0.0325	0.0279	0.0285487	0.0161088	0.0531827	0.0777169	0.128742	1	0.281404	0.0105279	0.05	0.0235	0.0292	0.0745
203098013	NP_060220.3	RETST_HUMAN	all-trans-retinol 13,14-reductase precursor	retsat	0	0	0	1	0	0	1	2	2	2	2	0.936	0.675971	0.646	0.849298	0.973669	0.838	0	0	0.0387998	0.0414073	0.100859	0.119946	0.258335	0	0.361923	0.182526	0.178354	0.337919	0.24246	0.162709	0.21173	0.868823	1	0.385701	0.598549	0.472231	0.0778291	0.0304681	0.147221	0.129063	0	0	0.0301	0.127
12025678	NP_004915.2	ACTN4_HUMAN	alpha-actinin-4	actn4	0	0	0	0	0	0	0	5	5	5	5	0.998	0.999035	1	0.995311	0.996092	0.998	0	0	0.00021	0.000162	0.00449	0.00205	0	0.000486	0.000254	0	0	0.0160205	0.00259513	0.00125	1	0.000357	0.00104179	0.000827466	0	1.74922e-05	0.006049	0.0165159	0.000218099	0.000277036	0.0253	0.00448	0.000995	0.00201
188035924	NP_001173.2	AL7A1_HUMAN	alpha-aminoadipic semialdehyde dehydrogenase	ALDH7A1	0	1	1	0	0	0	0	5	5	5	5	0.954	0.964641	0.868	0.964141	0.986105	0.986	0	0	0.0138889	0.0234568	0.860082	1	0.610936	0.116255	0.109053	0.0447531	0.016358	0.0346133	0.0238579	0.0165638	0.029321	0.158436	0.103094	0.00307275	0.00377153	0.0281497	0.0173685	0.0163531	0.0586508	0.0508855	0.0283	0.00513	0.471	1
13027640	NP_005754.2	AASS_HUMAN	alpha-aminoadipic semialdehyde synthase, mitochondrial precursor	aass	1	1	1	0	0	0	0	5	5	5	5	0.629	0.82595	0.759	0.950114	0.970463	0.896	0	0.00798	0.00173	0.0169	0.0259	0.0629	1	0.357	0.689	0.275	0.15	0.053318	0.167568	0	0.0171	0.0146	0.232971	0.104199	0.0296819	0.134741	0.054324	0.209076	0.544519	0.0953686	0	0	0.0937	1
5031569	NP_005727.1	ACTZ_HUMAN	alpha-centractin	ACTR1A	0	0	0	0	1	0	0	2	2	2	2	0.645	0.763155	0.338	0.948883	0.98253	0.981	0	0.0471103	0.122262	0.0976977	0.560836	0.347719	0.108249	0.0512605	0.325285	0.333137	0.641597	0.442092	0.0523545	0	0.0127871	0.287148	0.082534	0.0110385	0.00738546	0.368821	1	0.642541	0.335175	0.839878	0	0.0274	0.229	0.16
4503571	NP_001419.1	ENOA_HUMAN	alpha-enolase	eno1	0	0	0	0	1	0	0	5	5	5	5	0.892	0.806587	0.926	0.805487	0.905667	0.936	0.0116	0.161	0.0714	0.0362	0.0804	0.0219	0.0276556	0.0402	0.0625	0.0113	0.0228	0.502354	0.0160586	0.0389	0.0271	0.131	0.033293	0.00298326	0.0144708	0.092913	0.0963783	0.196316	0.730208	1	0.177	0.157	0.0332	0.128
4504009	NP_000160.1	AGAL_HUMAN	alpha-galactosidase A precursor	Gla	0	0	0	0	0	1	0	5	5	5	5	0.975	0.984692	0.994	0.940752	0.975139	0.923	0	0.0112749	0.00541396	0.00246828	0.00619609	0.00837996	0.00364184	0.00664302	0.00676491	0.0156426	0.0049264	0.0230238	0.00804241	0.00276285	0.0133064	0.144237	0.345658	0.451226	0.998335	1	0.0486254	0.112088	0.0784763	0.0167642	0	0.028	0.00162	0.00586
51477714	NP_002363.2	MA2A1_HUMAN	alpha-mannosidase 2	MAN2A1	0	0	0	0	0	0	0	2	2	2	3	0.73	0.613145	0.254	0.704066	0.536146	0.523	0	0.0831633	0.266582	0.377551	1	0.316327	0.372996	0.147959	0.0891582	0.297194	0	0.378446	0.338743	0.452806	0.568878	0.866071	0.768381	0.769029	0.725719	0.273037	0.163103	0	0.0947021	0.374111	0.103	0.575	0.258	0.68
4557735	NP_000231.1	AOFA_HUMAN	amine oxidase [flavin-containing] A	MAOA	1	1	1	0	0	0	0	5	5	5	5	0.823	0.845914	0.883	0.899343	0.956396	0.961	0.0156	0.031	0.131	0.12	0.148	0.0552	0.0286387	0.0225	0.0544	0.0777	0.0994	0.455816	0.261291	0.203	0.508	0.629	0.88152	1	0.867479	0.0433625	0.0528579	0.369014	0.0995208	0.108966	0.0309	0.0459	0.0106	0.00538
11125770	NP_006294.2	AIMP2_HUMAN	aminoacyl tRNA synthase complex-interacting multifunctional protein 2	AIMP2	0	0	0	0	1	0	0	2	4	4	3	0.633	0.534559	0.603	0.73548	0.991396	0.924	0	0.574153	0.404661	0.239407	1	0.903602	0.620029	0.476695	0.71822	0.256356	0.383475	0.379405	0.192731	0.0959746	0.134534	0.123941	0.0790318	0	0.00863826	0.243746	0.134393	0	0	0	0.654	0.885	1	0.899
31712030	NP_853553.1	AUP1_HUMAN	ancient ubiquitous protein 1	Aup1	0	0	0	1	0	0	0	2	3	2	2	0.756	0.67273	0.596	0.697503	0.639239	0.339	0.00436134	0.0531346	0.0288708	0.0304065	0.176092	0.132069	0.229735	0.077296	0.142307	0.0260042	0.188377	0.309975	0.3159	0.275399	0.326588	0.56206	0.766664	0.691922	0.81706	0.825184	0.311814	0.863713	0.32502	1	0.0274	0.306	0.225	0.726
4557317	NP_001148.1	ANX11_HUMAN	annexin A11	anxa11	0	0	0	0	0	0	1	5	5	5	5	0.654	0.89361	0.852	0.680158	0.899486	0.773	0	0	0.0469	0.111	0.12	0.195	0.238388	0.121	0.113	0.0906	0.0752	0.127311	0.124102	0.0569	0.0449	0.0884	0.0239461	0.0299076	0.0568959	0.0439134	0.0302882	1	0.17961	0.248026	0.0717	0.0425	0.113	0.145
4757756	NP_004030.1	ANXA2_HUMAN	annexin A2 isoform 2	ANXA2	0	0	0	0	0	0	0	5	5	5	5	0.664	0.791875	0.831	0.991414	0.995485	0.996	0	0.00283	0.0022	0.00203	0.00501	0.196	0	0.00382	0.00783	0.00828	0.0148	0.269951	0.0208952	0.00822	0.00649	0.277	0.171299	0.0172807	0.051246	0.129577	0.0354755	0.0740266	0.0867552	1	0.0475	0.00378	0.0199	0.0122
4502107	NP_001145.1	A8MTE3_HUMAN	annexin A5	ANXA5	0	0	0	0	0	0	0	5	5	5	5	0.798	0.638777	0.752	0.884396	0.889726	0.903	0.0129	0	0	0.0182	0.236	0.16	0.0677421	0	0	0	0	0.0370924	0.0652203	0	0	0.0187	0	0.126415	0.127062	0.159536	0	0	0.0537824	1	0.303	0.0839	0.174	0.0589
71773329	NP_001146.2	A6NN80_HUMAN	annexin A6 isoform 1	ANXA6	0	0	0	0	0	0	0	5	5	5	5	0.994	0.979137	0.995	0.960702	0.990517	0.672	0	0.0082	0	0	0	0.0116	0.0136446	0	0	0.00537	0.0293	0.0234137	0.0048796	0	0.00862	0.00524	0.00401872	0.000277758	0.0370346	1	0.555747	0.0761978	0.0225828	0.00950828	0	0.0118	0.0314	0.0224
4502111	NP_001147.1	ANXA7_HUMAN	annexin A7 isoform 1	Anxa7	0	0	0	0	1	0	1	2	2	5	5	0.825	0.718633	0.252	0.605037	0.566078	0.769	0	0	0.780146	0.208122	0.486033	0.62312	0.104625	0.0509712	0.0509712	0.0505973	0.0176966	0.230659	0.117074	0.0838719	0.355178	0.0601933	0.186992	0.259006	0	0.0314839	0	0	1	0.151139	0.0365	0.435	0.106	0.598
27477041	NP_036437.1	AP2A2_HUMAN	AP-2 complex subunit alpha-2	Ap2a2	0	0	0	0	1	0	0	5	2	3	4	0.481	0.684691	0.453	0.567775	0.598293	0.434	0.0042385	0.0397605	0.0873944	0.0763717	0.305749	0.695481	0.398992	0.379234	0.413352	0.385795	0.699417	0.395849	0.022573	0.0702042	0.0555072	0.0385795	0.188832	0.116746	0.0912938	0.362424	0.506662	0.973014	0.691385	1	0.364	0.135	0.79	0.984
91984773	NP_658985.2	AIBP_HUMAN	apolipoprotein A-I-binding protein precursor	APOA1BP	1	0	0	0	0	0	0	2	5	5	5	0.873	0.75474	0.81	0.511594	0.635728	0.751	0.013	0.173	0.0281	0.0882	0.0674	0.112	0.214905	0.0826	0.0137	0.0514	0.078	0.0623072	0.0621081	0.251	0.12	0.133	0.0115565	0.0329078	0.178777	0.0378899	0.264616	1	0.156473	0.142277	0.0322	0.106	0	0.228
13129148	NP_077027.1	APOO_HUMAN	apolipoprotein O precursor	apoo	0	0	0	0	0	0	0	2	3	2	2	0.707	0.953531	0.317	0.688895	0.884211	0.27	0.0205795	0.0340888	0.109337	0.0507544	0.0677989	0.085727	0.0955309	0.647687	0.0214633	0.604761	0.0367402	0.0581343	0.0459642	0.027271	0.0767629	0.0314375	0.0850702	0.0205281	0.0208484	0.112968	0.052887	0.155198	0.672823	1	0.739	0.296	0.283	0.375
4757838	NP_004315.1	BAX_HUMAN	apoptosis regulator BAX isoform beta	BAX	1	1	1	1	1	0	0	5	5	4	4	0.607	0.579155	0.68	0.550555	0.667225	0.888	0.0562	0.176	0.135	0.1	0.00328	0.00247	0.0111954	0.167	0.0388	0.118	0.462	1	0.421175	0.222	0.613	0.301	0.420854	0.36654	0.46002	0.504562	0.239164	0.138471	0.112374	0.187656	0.224	0.231	0.0676	0.14
4757732	NP_004199.1	AIFM1_HUMAN	apoptosis-inducing factor 1, mitochondrial isoform 1 precursor	AIFM1	1	1	1	1	0	0	0	5	5	5	5	0.992	0.990296	0.978	0.992313	0.996876	0.696	0.0002906	0.00376822	0.010964	0.00614199	0.0279956	0.0111769	0.0215422	0.0168186	0.0253344	0.0373629	0.0724904	0.0853989	0.0827924	0.0705743	0.101018	0.259731	0.457492	0.98018	1	0.366631	0.34165	0.158682	0.0068371	0.0288379	0.00891	0.0179	0.0297	0.0424
4502215	NP_001163.1	ARGI2_HUMAN	arginase-2, mitochondrial precursor	arg2	1	1	1	0	0	0	0	5	5	5	5	0.939	0.836641	0.918	0.731379	0.963324	0.94	0.00641	0.00966	0.00612	0.00218	0.0053	0.0294	0.0126654	0.00441	0.00926	0.0192	0.0825	0.14802	0.00608775	0.0345	0.0438	0.0602	0.0294912	0.215369	1	0.134583	0.1057	0.212323	0.0408293	0.0236465	0.0426	0.0131	0.0157	0.0185
15149476	NP_002878.2	Q53GY4_HUMAN	arginyl-tRNA synthetase, cytoplasmic	rars	0	0	0	0	1	0	0	5	5	5	5	0.936	0.666624	0.695	0.935351	0.92466	0.942	0.0102584	0.0798876	0.357303	0.303371	1	0.840449	0.730194	0.264045	0.234831	0.092809	0.110674	0.1595	0.00574256	0.00323596	0.0619101	0.0179775	0.00336337	0.0205822	0	0.147394	0.133257	0.0403608	0	0.0125581	0.77	1	0.943	0.841
238776793	NP_001154481.1	ARM10_HUMAN	armadillo repeat-containing protein 10 isoform b	ARMC10	0	0	0	1	0	0	0	2	3	3	3	0.97	0.730129	0.844	0.699695	0.771782	0.845	0	0.00231	0.0275	0.0532	0.166	0.275	0.0460986	0	0	0.0181	0.0618	0.0281462	0.003244	0	0.0226	0.0477	0	0.0278447	0.00635976	0	0.00844334	0.290578	0.599263	1	0.262	0.426	0.0665	0
73486658	NP_002071.2	AATM_HUMAN	aspartate aminotransferase, mitochondrial precursor	Got2	1	1	1	0	0	0	0	5	5	5	5	0.983	0.989289	0.937	0.982913	0.990512	0.986	0.0162	0.16	1	0.456	0.499	0.445	0.541025	0.31	0.53	0.47	0.518	0.372178	0.185948	0.0501	0.0467	0.0198	0.00627993	0.0200959	0.0116768	0.0199672	0.0153117	0.0141003	0.00665321	0.0188925	0.773	1	0.491	0.535
45439306	NP_001340.2	SYDC_HUMAN	aspartyl-tRNA synthetase, cytoplasmic	Dars	0	1	0	0	1	0	0	5	5	5	5	0.941	0.964017	0.872	0.982796	0.979649	0.979	0	0.092146	0.588496	0.554204	1	0.759956	0.836147	0.200221	0.255531	0.138274	0.0590708	0	0	0	0.0373894	0.0493363	0	0.00307447	0.00783334	0.101593	0	0.0871855	0.104269	0.0389212	0.556	1	0.83	0.611
40789249	NP_060592.2	SYDM_HUMAN	aspartyl-tRNA synthetase, mitochondrial precursor	Dars2	0	1	1	0	0	0	0	5	5	5	5	0.92	0.915663	0.855	0.718824	0.953784	0.939	0	0.013	0.0606	0.0302	0.121	0.0568	0.107039	0.0272	0.0662	0.152	0.31	0.597421	0.387004	0.225	0.263	1	0.611521	0.0345756	0.0277629	0.131731	0.350804	0.168296	0.00703473	0.020352	0.0508	0.069	0.102	0.223
110349780	NP_073582.2	ATPF1_HUMAN	ATP synthase mitochondrial F1 complex assembly factor 1 isoform 1 precursor	Atpaf1	1	1	1	0	0	0	0	2	3	3	3	0.895	0.468824	0.168	0.732486	0.523036	0.533	0.100138	0.136032	0.179471	0.141748	0.301786	0.101396	0.561568	0.342939	0.173756	0.0507549	0.228626	0.0982591	0.394966	0.236628	0.137176	0.571565	0.005587	0.0213571	0	0.561568	0.130944	0.0599356	0.365179	1	0.272	0.512	0.281	0
21735485	NP_663729.1	ATPF2_HUMAN	ATP synthase mitochondrial F1 complex assembly factor 2 precursor	atpaf2	1	1	1	0	0	0	0	2	2	4	4	0.662	0.639169	0.336	0.454608	0.498236	0.56	0.0663958	0.0254874	0.112445	0.155281	0.587924	0.427289	0.558648	0.160635	0.60613	0.264512	0.658604	0.647215	0.226363	0.108161	0.263441	0.556868	0.645374	0.16526	0.604837	0.71021	0.543828	1	0.676174	0.195264	0.502	0.532	0.67	0.374
4757810	NP_004037.1	ATPA_HUMAN	ATP synthase subunit alpha, mitochondrial precursor	Atp5a1	1	1	1	0	0	0	0	5	5	5	5	0.997	0.999602	0.997	0.999484	0.998542	0.994	0.000475	0.00418	0.0091	0.0154	0.0533	0.0811	0.285787	0.435	1	0.0492	0.0299	0.040531	0.00534501	0.00263	0.00295	0.00546	0.00701385	0.00447567	0.012311	0.0152794	0.0851756	0.0925406	0.0100048	0.00939668	0.007	0.0428	0.127	0.542
21361565	NP_001679.2	AT5F1_HUMAN	ATP synthase subunit b, mitochondrial precursor	ATP5F1	1	1	1	0	0	0	0	5	5	5	5	0.997	0.992619	0.995	0.994147	0.99593	0.999	0.00569	0.00122	0.00198	0.00934	0.038	0.0603	0.255793	0.465	1	0.0649	0.0349	0.0217028	0.0106384	0.00496	0.000507	0.00645	0.00134277	0	0.00170256	0.000252305	0.000804945	0.00263798	0.0167833	0.0121763	0.00198	0.00825	0.0789	0.538
32189394	NP_001677.2	ATPB_HUMAN	ATP synthase subunit beta, mitochondrial precursor	ATP5B	1	1	1	0	0	0	0	5	5	5	5	0.999	0.99892	0.989	0.999249	0.99974	0.999	0.000136	0.00203	0.00668	0.0137	0.0472	0.0714	0.269314	0.473	1	0.0389	0.0151	0.0440512	0.0040028	0.00191	0.00347	0.00329	0.00510574	0.00479763	0.00696063	0.00922167	0.00618082	0.0301867	0.213303	0.0430568	0.00942	0.0261	0.0988	0.562
5453559	NP_006347.1	ATP5H_HUMAN	ATP synthase subunit d, mitochondrial isoform a	atp5h	1	1	1	0	0	0	0	5	5	5	5	0.978	0.98406	0.996	0.992392	0.993955	0.998	0.00216	0.00153	0.000978	0.00416	0.0213	0.026	0.191413	0.248	1	0.0454	0.0419	0.0212547	0.00235407	0.0106	0	0.00519	0.00455362	0.0115343	0	0.0260241	0.0200945	0.0053402	0.00135091	0.0249751	0.00202	0.022	0.0655	0.53
4502297	NP_001678.1	ATPD_HUMAN	ATP synthase subunit delta, mitochondrial precursor	Atp5d	1	1	1	0	0	0	0	2	3	2	2	0.844	0.708441	0.871	0.985313	0.965294	0.966	0.0122	0.0638	0.071	0.043	0.0907	0.109	0.289936	0.409	1	0.12	0.132	0.0520908	0.0988348	0.0116	0.275	0.0679	0.0225474	0.0101946	0.00723312	0.676486	0.0917111	0.0258155	0.0773736	0.0473123	0	0.0214	0.0649	0.595
6005717	NP_009031.1	ATP5I_HUMAN	ATP synthase subunit e, mitochondrial	Atp5i	1	1	1	0	0	0	0	3	4	4	4	0.974	0.954447	0.986	0.752204	0.845571	0.94	0.000305	0.012	0.0128	0.00724	0.035	0.0434	0.18728	0.367	1	0.0698	0.034	0.0148686	0.0181444	0.00617	0.0339	0.0623	0.00284294	0.000197333	0.00189112	0.0452787	0.00194352	0.0121292	0.0206849	0.00575069	0.00152	0.0347	0.0294	0.506
4757812	NP_004880.1	ATPK_HUMAN	ATP synthase subunit f, mitochondrial isoform 2a	ATP5J2	1	0	1	0	0	0	0	3	4	2	2	0.948	0.894401	0.987	0.894699	0.968698	0.944	0	0.000296	0.00541	0.00344	0.0315	0.0216	0.162239	0.298	1	0.022	0.00802	0.00995856	0.00450894	0.0023	0.314	0.0395	0	0.0014123	0	0.0640813	0.00448679	0	0	0	0	0.00112	0.0482	0.425
51479156	NP_006467.4	ATP5L_HUMAN	ATP synthase subunit g, mitochondrial	atp5l	1	1	1	0	0	0	0	5	5	5	5	0.87	0.969838	0.964	0.960233	0.996218	0.997	3.46e-05	0.00449	0.00456	0.013	0.0414	0.0737	0.266406	0.422	1	0.174	0.0504	0.0497899	0.0340858	0.0174	0.00828	0.0236	0.00960495	0.00979253	0.00109711	0.0160982	0.0028941	0.00504274	0.0214045	0.144804	0.018	0.0398	0.114	0.514
4885079	NP_005165.1	ATPG_HUMAN	ATP synthase subunit gamma, mitochondrial isoform H (heart) precursor	Atp5c1	1	1	1	0	0	0	0	3	5	3	5	0.998	0.988958	0.993	0.933553	0.869853	0.968	0.00155	0.00718	0.0125	0.0184	0.0564	0.0813	0.281405	0.482	1	0.0963	0.0679	0.0592345	0.0186113	0.0102	0.0107	0.0202	0.00760439	0.0134935	0.00902785	0.0107729	0.00539186	0.00452707	0.0125597	0.0115679	0.0334	0.0519	0.0962	0.368
4502303	NP_001688.1	ATPO_HUMAN	ATP synthase subunit O, mitochondrial precursor	atp5o	1	1	1	0	0	0	0	5	5	5	5	0.995	0.995952	0.998	0.997253	0.997926	1	0	0.00167	0.00895	0.0125	0.0473	0.071	0.261039	0.419	1	0.0551	0.0157	0.00881045	0.00165904	0.000798	0	0	0.00170132	0	0	3.29401e-05	0.00200761	0.00152118	0.00484426	0.0209798	0.0241	0.0383	0.117	0.597
311893396	NP_001185808.1		ATP5J2-PTCD1 fusion protein	ATP5J2-PTCD1	0	0	0	0	0	0	0	2	2	5	5	0.922	0.712677	0.535	0.57834	0.605376	0.846	0	0	0.00203	0.0526	0.15	0.19	0.180041	0.382	1	0.184	0.236	0.411892	0.291655	0.221	0.365	0.398	0.161835	0.0728993	0.132442	0.0614679	0.124276	0.0305081	0.00128338	0.00100741	0.0465	0.113	0.296	0.609
31377644	NP_116199.2	ATAD1_HUMAN	ATPase family AAA domain-containing protein 1	ATAD1	1	1	0	0	0	0	0	5	5	5	5	0.504	0.564143	0.646	0.528994	0.678057	0.514	0.0709442	0.0463909	0.143699	0.0659657	0.222903	0.125595	0.272792	0.139173	0.569138	0.734335	0.844089	0.765483	0.30452	0.0445806	0.139173	0.588373	0.231906	0.13469	0.10657	0.364176	0.257914	0.0724899	0.171253	1	0.0855	0.211	0.465	1
283436222	NP_001164006.1	ATD3A_HUMAN	ATPase family AAA domain-containing protein 3A isoform 2	atad3a	1	0	0	0	0	0	0	5	5	5	5	0.907	0.982513	0.879	0.990459	0.991785	0.972	0.0286	0.293	0.642	0.49	1	0.705	0.719903	0.267	0.134	0.152	0.155	0.0841407	0.0303293	0.0212	0.0253	0.0301	0.0870616	0.0173673	0.00224653	0.0873567	0.0171054	0.0337868	0.016808	0.0156674	0.668	1	0.864	0.726
171184400	NP_036221.2	ABCBA_HUMAN	ATP-binding cassette sub-family B member 10, mitochondrial precursor	ABCB10	1	1	1	0	0	0	0	5	5	5	5	0.81	0.928144	0.872	0.701157	0.952976	0.816	0.0714	0.0231	0.0112	0	0.0575	0.0151	0.0246322	0.0234	0.0611	0.0733	0.234	0.262536	0.269089	0.211	0.508	0.809	1	0.0201713	0.0816979	0.159364	0.0708613	0.0872198	0.0323927	0.108644	0.234	0.00682	0.104	0.0338
9955963	NP_005680.1	ABCB6_HUMAN	ATP-binding cassette sub-family B member 6, mitochondrial	ABCB6	1	1	1	0	0	0	0	5	5	5	5	0.914	0.85422	0.915	0.650418	0.796147	0.747	0	0	0	0	0.0035	0.003	0.00668546	0.00364	0.0135	0.134	0.275	0.914975	1	0.126	0.12	0.0817	0.0613148	0.0744583	0.0382925	0.100475	0.0208285	0	0	0.0817086	0.387	0.027	0.077	0.118
42490749	NP_004290.2	ABCB7_HUMAN	ATP-binding cassette sub-family B member 7, mitochondrial	ABCB7	1	1	1	0	0	0	0	5	5	5	5	0.923	0.874629	0.87	0.844394	0.94003	0.953	0	0.0102787	0.00779264	0	0.0175028	0.0597547	0.164441	0.0244147	0.12709	0.0981048	0.283166	0.456291	0.479195	0.312152	0.858417	1	0.129503	0.0217993	0.0207852	0.132496	0.0457629	0.0094176	0.0027287	0.00948126	0.101	0.0507	0.0977	0.213
4506341	NP_002849.1	ABCD3_HUMAN	ATP-binding cassette sub-family D member 3 isoform a	abcd3	0	0	0	0	0	0	0	5	5	5	5	0.899	0.878955	0.748	0.891258	0.962131	0.846	0.0418685	0.22376	0.430219	0.553633	1	0.858131	0.799807	0.429066	0.786621	0.39677	0.515571	0.366913	0.229352	0.0622837	0.04406	0.00201845	0	0.00833375	0.0230795	0.0166402	0.117547	0.178832	0	0.0720592	0.632	0.818	0.673	1
38569421	NP_001087.2	ACLY_HUMAN	ATP-citrate synthase isoform 1	ACLY	0	1	0	0	1	0	0	5	5	5	5	0.948	0.721177	0.571	0.926009	0.951102	0.993	0	0	0	2.95195e-05	0	0.00926773	0.0377607	0.0633867	1	0.799771	0.0109153	0	0.0236497	0.0124714	0.586957	0.130435	0.0290472	0.0351514	0.0230344	0.0552626	0	0.0689706	0.0375567	0	0	0	0.0398	0.0239
7242140	NP_006651.2	CLPX_HUMAN	ATP-dependent Clp protease ATP-binding subunit clpX-like, mitochondrial precursor	clpX	1	1	1	0	0	0	0	5	5	5	5	0.935	0.888006	0.926	0.751988	0.950661	0.923	0	0.00292	0.00391	0	0	0.000885	0.00719544	0.00553	0.108	0.0137	0.0226	0.119026	0.0408548	0.0222	0.0358	0.121	0.0856144	0.0640312	0.108257	1	0.208239	0.208192	0.264221	0.0973903	0.0112	0.0342	0.0287	0.095
100913206	NP_001348.2	DHX9_HUMAN	ATP-dependent RNA helicase A	dhx9	0	0	0	0	0	0	0	5	5	5	5	0.891	0.873797	0.849	0.859633	0.963545	0.978	0	0.00296587	0.0015832	0.00331417	0.0391579	0.00681833	0	0.0296587	0.0346194	0.0806379	0.0132989	0.171609	0.142012	0.0178374	0.0921425	0.774714	1	0.308336	0.154778	0.0146988	0	0.0194002	0.102937	0.0737467	0	0.0465	0.0187	0.024
87196351	NP_001347.3	A8K538_HUMAN	ATP-dependent RNA helicase DDX3X isoform 1	DDX3X	0	0	0	0	0	0	0	4	5	5	4	0.866	0.916462	0.916	0.466592	0.795768	0.729	0.0048	0.0222	0.00418	0	0.0304	0.0372	0.0135758	0	0.00435	0.0062	0.03	0.221683	0.0812846	0.00993	0.0774	0.187	0.16867	0.136873	0.359114	1	0.449861	0.260495	0.144288	0.00194998	0.0128	0.0145	0.0775	0.0664
31543667	NP_003162.2	SUV3_HUMAN	ATP-dependent RNA helicase SUPV3L1, mitochondrial precursor	SUPV3L1	1	1	1	0	0	0	0	5	5	5	5	0.953	0.801705	0.955	0.717969	0.969978	0.144	0.0422059	0	0.142381	0.00680379	0.00955988	0.00137296	0.0108957	0	0.00421042	0.00322392	0.0643767	0.0478696	0	0	0.00134245	0.00603086	0.0207309	0.0270179	0.128489	1	0.98724	0.252268	0.09526	0.0630193	0.722	0.0414	0.111	0.0776
7657689	NP_055078.1	YMEL1_HUMAN	ATP-dependent zinc metalloprotease YME1L1 isoform 3	YME1L1	1	1	1	0	0	0	0	3	4	5	5	0.667	0.614542	0.381	0.806181	0.899484	0.942	0	0.0211405	0.369958	0.146036	0.707928	0.785814	0.915908	0.276773	0.788595	0.536857	1	0.979764	0.719239	0.383866	0.50904	0.787204	0.74097	0.283304	0.466059	0.502554	0	0.129991	0.418339	0	0.334	0.637	0.943	1
32490572	NP_036439.2	E41L3_HUMAN	band 4.1-like protein 3	EPB41L3	0	0	0	0	0	0	0	5	5	5	5	0.728	0.807869	0.859	0.880943	0.866312	0.881	0	0.00997656	0.110506	0.0135293	0.0310864	0.0374896	0.0919408	0.147686	0.0985263	0.322224	0.541172	0.94184	1	0.355273	0.584548	0.3057	0.237336	0.294859	0.136964	0.204236	0.0473388	0.0321845	0.113046	0.325812	0.0837	0.018	0.00539	0.056
38372919	NP_001719.2	A6NJW1_HUMAN	basigin isoform 1 precursor	bsg	0	0	1	0	0	0	0	5	5	5	5	0.987	0.98656	0.936	0.97668	0.991192	0.976	0.00070522	0	0.00180143	0.00198567	0.00306039	0.0319345	0.0200349	0.00283521	0.0086694	0.0120778	0.0233367	0.0891537	0.0767799	0.128966	0.426817	1	0.957581	0.466318	0.379987	0.212366	0.0448393	0.00866928	0.0036979	0.00432851	0.00868	0.0163	0.0733	0.00378
32171186	NP_005736.3	B3KQ79_HUMAN	B-cell receptor-associated protein 31 isoform b	BCAP31	0	0	0	1	1	0	0	5	5	5	5	0.9	0.942464	0.875	0.957327	0.876249	0.912	0.00869	0.0735	0.515	0.163	1	0.271	0.100592	0.0602	0.121	0.182	0.201	0.33049	0.363378	0.204	0.213	0.206	0.182969	0.197735	0.373626	0.0152176	0.00385222	0.0205543	0.0460267	0.0794267	0.637	1	0.869	0.342
116268097	NP_542172.2	B3GT6_HUMAN	beta-1,3-galactosyltransferase 6	B3galt6	0	0	0	0	0	0	0	2	2	2	2	0.796	0.748676	0.546	0.740108	0.825839	0.795	0	0.425532	0.723404	0.517357	1	0.110638	0.352197	0.0891377	0.0974244	0.879059	0.773796	0.541428	0.191433	0.1243	0.298992	0	0	0.611118	0	0.373766	0.305417	0	0	0	0.336	0.823	1	0.781
119372308	NP_000395.2	BGAL_HUMAN	beta-galactosidase isoform a preproprotein	Glb1	0	0	0	0	0	1	0	4	2	5	4	0.686	0.726686	0.333	0.613628	0.805172	0.77	0	0	0	0.0242138	0.140551	0	0.272851	0.0587253	0.0055803	0.120095	0	0.695797	0	0.0542722	0.123156	0.01258	0.344241	0.0608302	0.142108	0.864807	1	0.688249	0.858668	0.733613	0.046	0.039	0.137	0.199
189181666	NP_000511.2	HEXA_HUMAN	beta-hexosaminidase subunit alpha preproprotein	hexA	0	0	0	0	0	1	0	5	2	3	3	0.575	0.806184	0.797	0.786435	0.772342	0.824	0.0405	0.178	0.103	0.0712	0.0971	0.114	0.120151	0.109	0.104	0.0075	0.0271	0.196874	0.00613706	0.0105	0.0628	0.653	1	0.295089	0.0779503	0.0249604	0.589648	0.133892	0.0119249	0.0035059	0.278	0.0299	0.195	0.15
4504373	NP_000512.1	HEXB_HUMAN	beta-hexosaminidase subunit beta preproprotein	Hexb	0	0	0	0	0	1	0	3	3	2	2	0.722	0.883896	0.565	0.765956	0.90471	0.429	0	0.277	0.13	0.0278	0.275	0.0875	0.448656	0.228	0.555	0.815	0.749	0.437718	0.289473	0.16	0.197	0.854	1	0.348156	0.0956792	0.376276	0.0739994	0.271557	0.0918764	0.365708	0	0.108	0.245	0.228
7705793	NP_057111.1	LACB2_HUMAN	beta-lactamase-like protein 2	LACTB2	0	1	1	0	0	0	0	2	2	3	3	0.824	0.816147	0.598	0.65125	0.715885	0.697	0.00552	0.0424	0.00763	0	0.438	0.207	0.0879396	0.00572	0.333	0	0	0	0.0283476	0.00464	0.00914	0	0	0	0	0.296504	0	0.12505	0.37335	1	0.354	0	0.113	0.078
62241042	NP_004437.2	SYEP_HUMAN	bifunctional aminoacyl-tRNA synthetase	eprs	0	1	0	0	1	0	0	5	5	5	5	0.558	0.937571	0.246	0.875935	0.932979	0.89	0	0.0988688	0.504525	0.454751	1	0.649321	0.710408	0.269231	0.288462	0.403846	0.292986	0.179211	0.085232	0.104638	0.0292986	0.312217	0.414987	0.402582	0.565611	0.362666	0.195179	0.293682	0.183658	0.0681518	0.649	1	0.701	0.583
94721354	NP_006627.2	MTDC_HUMAN	bifunctional methylenetetrahydrofolate dehydrogenase/cyclohydrolase, mitochondrial precursor	mthfd2	1	1	1	0	0	0	0	5	5	4	3	0.874	0.668743	0.914	0.793453	0.897077	0.807	0.015	0.0594	0.0392	0.0197	0.0779	0.351	0.113856	0.0105	0.0138	0.0877	0.0175	0.0421166	0.166894	0.0354	0.0373	0.00257	0.0584726	0.190371	0.0274136	0.328201	0.639997	1	0.577249	0.493259	0.179	0	0.185	0.0062
20127454	NP_004035.2	PUR9_HUMAN	bifunctional purine biosynthesis protein PURH	ATIC	0	1	0	0	0	0	0	3	5	5	5	0.77	0.591113	0.235	0.856587	0.886315	0.953	0.0883384	0.121178	0.105424	0.134507	0.153895	0.239931	0.644809	0.284767	0.398674	0.30052	0.398674	0.171499	0.117381	0.0370803	0.0376862	0	0.183953	1	0.623789	0.0360885	0.132196	0.279123	0.0942332	0.0142861	0	0.0253	0.0632	0.0714
30795231	NP_006308.3	BASP1_HUMAN	brain acid soluble protein 1	Basp1	0	0	0	0	0	0	0	5	5	5	5	0.982	0.988651	0.981	0.996983	0.99495	0.997	0	0.00467	0	0	0.00603	0	0	0	0.00466	0	0	0.00142629	1	0.761	0.423	0.0288	0.00362342	0	0	0	0	0.0130687	0.0165691	0.0062433	0	0	0	0
7661602	NP_056230.1	BR44_HUMAN	brain protein 44	BRP44	0	1	1	0	0	0	0	2	2	2	2	0.89	0.732695	0.654	0.798109	0.883112	0.341	0	0	0	0	0.104	0.131	0.0971687	0.0427	0.233	0.204	0.398	0.717485	0.304015	0.153	0.334	0.367	0.479885	0.277098	0.298473	0.577716	0.375437	1	0.435781	0.401829	0	0.164	0.132	0.597
19923665	NP_542193.3	BRI3B_HUMAN	BRI3-binding protein	BRI3BP	0	0	0	0	0	0	0	3	5	3	2	0.804	0.755418	0.556	0.942497	0.862822	0.873	0.0128677	0.0584091	0.027123	0.106095	0.296461	0.363322	0.64221	0.305291	0.822521	0.79729	0.821259	0.999427	1	0.439014	0.567691	0.860367	0.465553	0.385684	0.585454	0.803906	0.140709	0.163108	0.408276	0.102924	0.259	0.39	0.61	0.974
222136639	NP_005947.3	C1TC_HUMAN	C-1-tetrahydrofolate synthase, cytoplasmic	mthfd1	1	1	1	0	0	0	0	5	5	5	5	0.994	0.950263	0.927	0.966829	0.988414	0.989	0.025	0.0174	0.00393	0.00304	0.0124	0.0141	0.106136	0.0313	0.0127	0.0174	0.025	0.0280097	0.00919181	0.0156	0.222	1	0.0833371	0.00898366	0.0290172	0.0104719	0.000517524	0.0168118	0.00484957	0.00993884	0.012	0	0.0124	0.0194
5803157	NP_006736.1	A8MYF6_HUMAN	C-4 methylsterol oxidase isoform 1	SC4MOL	0	0	0	1	0	0	0	2	2	2	2	0.648	0.782447	0.583	0.89351	0.949115	0.922	0	0	0	0	0.00857792	0	0.0681555	0	0.0620091	0.125827	0.248036	0.910159	0.352713	0.186027	0.680808	0.432772	0.571048	0.118329	0.332544	0.214666	0.244221	0.934772	1	0.699186	0	0	0.0257	0.0638
18379366	NP_005848.2	FACE1_HUMAN	CAAX prenyl protease 1 homolog	zmpste24	0	0	0	1	0	0	0	5	5	5	5	0.944	0.858759	0.945	0.984985	0.97507	0.852	0.0146	0	0.0245	0.0218	0	0.0121	0.0626372	0.0341	0.0579	0.0681	0.168	0.0783148	0	0.038	0.0107	0.218	0.405093	0.419119	0.788868	1	0.214245	0.11259	0.0519936	0.0587722	0.00397	0.00853	0.00174	0.0259
18105007	NP_004332.2	PYR1_HUMAN	CAD protein	cad	0	1	0	0	1	0	0	5	5	5	5	0.818	0.965963	0.9	0.964969	0.990114	0.984	0	0.0842	1	0.387	0.372	0.268	0.216443	0.0221	0.0878	0.0911	0.116	0.0391749	0	0.0206	0	0.0296	0.0577102	0.00617118	0	0	0	0	0	0	0.824	1	0.437	0.343
14589889	NP_001783.2	CADH2_HUMAN	cadherin-2 preproprotein	CDH2	0	0	0	0	0	0	0	3	2	5	5	0.857	0.875935	0.901	0.592304	0.677742	0.872	0	0	0	0	0	0.0757941	0.158859	0.0761227	1	0.43483	0.967141	0.554766	0.0351146	0	0.0145674	0.223439	0.0224468	0.0448202	0.0631633	0.525928	0.0325035	0.00233089	0.0036145	0.266077	0.0261	0.338	0.0616	0.688
21361103	NP_003696.2	CMC1_HUMAN	calcium-binding mitochondrial carrier protein Aralar1	slc25a12	1	1	1	0	0	0	0	5	5	5	5	0.974	0.880935	0.919	0.838014	0.861557	0.94	0.032	0	0	0.0504	0.0261	0.128	0.0565578	0.000395	0.00316	0	0	0.0510286	0.0739994	0.0745	0.324	1	0.0800666	0.0127637	0.0160989	0.0379728	0.0786973	0.0228757	0	0.050715	0.0945	0.259	0.179	0.158
7657581	NP_055066.1	CMC2_HUMAN	calcium-binding mitochondrial carrier protein Aralar2 isoform 2	SLC25A13	1	1	1	0	0	0	0	5	5	5	5	0.982	0.982291	0.899	0.969095	0.996483	0.678	0	0.00413	0.00217	0	0.00151	0.000996	0.00125475	0.00295	0.00949	0.0321	0.0496	0.0819807	0.169339	0.158	0.419	1	0.169352	0.117915	0.123138	0.474787	0.680716	0.0570673	0.0213296	0.00367044	0.00291	0.00371	0.0111	0.0317
148491091	NP_037518.3	SCMC1_HUMAN	calcium-binding mitochondrial carrier protein SCaMC-1 isoform 1	slc25a24	1	1	1	0	0	0	0	5	5	5	5	0.759	0.773283	0.873	0.828143	0.911222	0.928	0	0	0	0	0.0818	0.052	0.0151764	0.0429	0.243	0.453	0.125	0.16035	0.0487746	0.0435	0.0512	0.0259	0.00187586	0.00890142	0.0181049	0.0237078	0.0186313	1	0.465341	0.0297395	0.0749	0.0549	0.0146	0.102
10716563	NP_001737.1	CALX_HUMAN	calnexin precursor	Canx	0	0	0	1	0	0	0	5	5	5	5	0.99	0.990942	0.923	0.961338	0.993028	0.994	0	9.30745e-05	0.00237146	0.000768101	0.00296957	0.00475341	0.0124684	0.0124869	0.0284365	0.0312697	0.0598111	0.109705	0.103006	0.10808	0.418678	1	0.966098	0.0675502	0.0157275	0.0396948	0.0154144	0.00468394	0.0127874	0.0069307	0.000211	0	0.0236	0.011
4502923	NP_001830.1	CNN3_HUMAN	calponin-3	cnn3	0	0	0	0	0	0	0	4	2	3	3	0.582	0.74211	0.478	0.688008	0.726156	0.644	0.159	0.0583	0.0755	0.0514	0.0128	0.00887	0.031018	0.465	0	0.182	0.122	0.275856	0.104849	0.0618	0.0203	0.268	0.179669	0.177659	0.142743	0.14906	0.0139423	0.332121	1	0.899738	0.0218	0.304	0	0.0839
4757900	NP_004334.1	CALR_HUMAN	calreticulin precursor	CALR	0	0	0	1	1	0	0	5	5	5	5	0.99	0.991188	0.996	0.99683	0.998011	1	0.00785	0.0144	0.00536	0.0117	0	0.00591	0.00358936	0	0	0.00581	0.029	0.0201322	0.00431162	0.00254	0.0132	0.0369	0.0239995	0.037668	0.0195605	0	0.00223144	0.0160641	1	0.0230201	0.0291	0.0251	0.0164	0.0114
4502551	NP_001210.1	B3KNG6_HUMAN	calumenin isoform a precursor	CALU	0	0	0	1	0	0	0	4	5	2	2	0.65	0.356226	0.762	0.733902	0.675704	0.598	0.00103094	0.0917609	0.034878	0.172739	0.0433499	0.383988	0.236175	0.143033	0.343278	0.435699	0.562228	0.588857	0.0796212	0.0727266	0.256358	0.617241	0.605966	0.842872	0.81727	0.171788	0.127262	1	0.289672	0.490073	0.793	0.335	0.0576	1
4758958	NP_004148.1	KAP2_HUMAN	cAMP-dependent protein kinase type II-alpha regulatory subunit	PRKAR2A	0	0	0	0	1	0	0	4	4	4	4	0.619	0.569962	0.283	0.493612	0.499842	0.525	0.16069	0.0452727	0.040941	0.108012	0.0204006	0.216582	0.451285	0.00804847	0.324175	0.537962	0.0268282	0.739699	0.351281	0.0923618	0.0496043	0.0167677	0.202931	0.514095	1	0.127432	0.189645	0.443338	0.0398433	0.945974	0.552	0.628	0.261	0.448
4557395	NP_000058.1	CAH2_HUMAN	carbonic anhydrase 2	CA2	0	0	0	0	0	0	0	3	2	2	2	0.87	0.767614	0.842	0.916805	0.941078	0.912	0.0505	0	0	0.034	0	0	0.0363983	0.192	0.0367	0	0.528	0.217589	0	0	0	0.239	0	0	0.0565889	0.0321981	0	0.0368716	0.0353297	1	0	0.0523	0	0
4502599	NP_001748.1	CBR1_HUMAN	carbonyl reductase [NADPH] 1	Cbr1	0	0	0	0	0	0	0	5	4	5	5	0.545	0.429536	0.175	0.760706	0.877748	0.892	0.000448651	0.473776	0.124426	0.337386	0.580256	0.0705878	0.234246	0.239281	0.46899	0.18305	0.399599	0.599005	0.204351	0.0863803	0.0585041	0.0819536	0.203405	0.111848	0.28595	0.544285	0.348652	0.796734	0.612724	1	0.138	0	0.0575	0.172
22202611	NP_001295.2	CBPD_HUMAN	carboxypeptidase D isoform 1 precursor	cpd	0	0	0	0	0	0	0	5	5	5	5	0.588	0.716353	0.6	0.737791	0.806566	0.758	0.0138	0.0247	0.0379	0.181	0.113	0.00223	0.154547	0.0475	0.104	0.187	0.321	0.575097	1	0.253	0.0936	0.208	0.182994	0.254554	0.342125	0.483826	0.241117	0.211801	0.419422	0.0553054	0.132	0.148	0.111	0.165
4503023	NP_000089.1	CPT2_HUMAN	carnitine O-palmitoyltransferase 2, mitochondrial precursor	cpt2	1	1	1	0	0	0	0	5	5	5	5	0.88	0.805559	0.817	0.664713	0.767932	0.59	0	0	0.1323	0	0.00788786	0.0023854	0.0884252	0.00692568	0.0176399	0.0586327	0.130295	0.648935	0.557591	0.133302	0.182413	0.913067	0.496297	0.311959	1	0.896385	0.515833	0.161669	0.00885487	0.0607665	0.509	0.107	0.00602	0.0445
13540606	NP_110440.1	CLPB_HUMAN	caseinolytic peptidase B protein homolog	clpB	0	1	0	0	0	0	0	4	5	3	2	0.741	0.622826	0.873	0.599003	0.751593	0.589	0	0.00618	0.0159	0.0687	0.204	0.27	0.101718	0.0598	0.147	0.14	0.459	0.221287	0.139065	0.0274	0.0395	0.197	0.26274	0.496925	0.314602	0.295281	0.174792	1	0	0.0161128	0.0842	0.0852	0.0459	0.514
14861834	NP_149061.1	CECR5_HUMAN	cat eye syndrome chromosome region, candidate 5 isoform 2 precursor	CECR5	0	1	0	0	0	0	0	5	5	5	5	0.996	0.921896	0.957	0.982971	0.992231	0.995	0.143	0	0	0	0	0	0.00924334	0	0.00461	0.00174	0.00711	0.00960732	0.0193368	0.00127	0	0	0.00524038	0.0113131	0.0177241	0.0205567	0.00253381	0.0104043	0.0260424	1	0.0416	0	0.00399	0.00702
4557014	NP_001743.1	CATA_HUMAN	catalase	cat	0	0	1	1	1	1	0	5	5	5	5	0.995	0.994359	0.997	0.98552	0.992279	0.994	0.000868	0	0	0	0.000775	0.00681	0	0	0	0.0115	0.383	1	0.0903521	0.0029	0.00759	0	0	0	0	0	0	0.000405149	0.00210862	0.0103897	0	0.0127	0.0528	0.0209
4502969	NP_000745.1	COMT_HUMAN	catechol O-methyltransferase isoform MB-COMT	COMT	0	0	0	0	1	0	0	3	4	5	5	0.719	0.619388	0.718	0.505423	0.538089	0.766	0	0.00163	0.107	0.00196	0.0747	0.115	0.346486	0.114	0.338	0.0611	0.306	1	0.389405	0.19	0.341	0.427	0.415288	0.390474	0.613886	0.75803	0.293731	0.262095	0.181035	0.749428	0.23	0.174	0.237	0.152
55770844	NP_001894.2	CTNA1_HUMAN	catenin alpha-1	Ctnna1	0	0	0	0	0	0	0	5	5	5	5	0.798	0.809613	0.949	0.724841	0.906581	0.815	0.0121827	0.0650761	0.0146193	0.0137056	0.0455838	0.128934	0.496504	0.347208	1	0.967513	0.831472	0.703212	0.10223	0.0519797	0.0505584	0.0284264	0.479431	0.252076	0.0556288	0.047665	0.0514036	0.0401454	0.149385	0.0142249	0.0061	0.195	0.0876	0.484
4503131	NP_001895.1	CTNB1_HUMAN	catenin beta-1	CTNNB1	0	0	0	0	1	0	0	5	5	5	5	0.911	0.907545	0.899	0.86022	0.905601	0.974	0	0.0866272	0.0391716	0.00843787	0.0921893	0.127811	0.496493	0.366864	0.992899	1	0.898225	0.937174	0.236439	0.0534911	0.0112426	0.0772781	0.0581435	0.0464923	0.116416	0.0501879	0.0117438	0.0495384	0.0518146	0.093195	0.136	0.0346	0.236	0.651
4503143	NP_001900.1	CATD_HUMAN	cathepsin D preproprotein	CTSD	0	0	1	0	0	1	0	5	5	5	5	0.994	0.991855	0.995	0.881138	0.94975	0.986	0	0	0	0	0	0.028	0	0	0.00167	0.0148	0.000837	0.0226606	0.00447104	0	0.000642	0.00403	0.00848787	0.00878239	0.308455	1	0.231834	0.024467	0.00155657	0.00974175	0	0.00414	0.00785	0
119964726	NP_000867.2	MPRI_HUMAN	cation-independent mannose-6-phosphate receptor precursor	Igf2r	0	0	0	0	0	1	1	5	5	5	5	0.695	0.690896	0.878	0.468941	0.641777	0.161	0	0	0.00841	0.0817	0	0.00979	0.0880469	0.00716	0.259	0.827	1	0.0180214	0.0200896	0.0136	0.0043	0.208	0.0766198	0.174406	0.356624	0.135718	0.333122	0.797067	0.0568763	0.11689	0.032	0.252	0.442	0
68163411	NP_001618.2	CD166_HUMAN	CD166 antigen precursor	Alcam	0	0	0	0	0	0	0	3	5	5	5	0.933	0.891407	0.89	0.897364	0.917702	0.956	0	0.107	0	0	0	0.013	0	0	0	0.0473	0	0.00323033	0.114239	0.324	1	0.314	0	0	0	0.00715259	0	0	0.0883501	0.0940816	0	0	0.00845	0.0473
67188443	NP_001019907.1	CD276_HUMAN	CD276 antigen isoform a	CD276	0	0	0	0	0	0	0	5	5	3	3	0.949	0.932067	0.949	0.952082	0.913693	0.98	0	0	0	0	0.0551	0.0092	0	0	0	0.0113	0.00601	0.0203579	0	0	0.0174	0.441	1	0.0056345	0.0115102	0	0.023052	0.0762613	0	0	0	0	0	0
4757944	NP_004347.1	CD81_HUMAN	CD81 antigen	CD81	0	0	0	0	0	0	0	2	4	3	2	0.905	0.88692	0.924	0.876295	0.833113	0.734	0	0	0.00468	0.00146	0.0728	0.065	0.0536924	0.0952	0.134	0.0893	0.194	0.125531	0.108251	0.033	0.271	0.282	0.469189	0.512472	0.797098	1	0.456254	0.152295	0.123633	0.0582155	0	0.085	0.0886	0.0992
28872792	NP_788276.1	CK5P3_HUMAN	CDK5 regulatory subunit-associated protein 3	CDK5RAP3	0	0	0	0	0	0	0	5	5	5	4	0.894	0.872749	0.956	0.824855	0.869685	0.953	0.00942	0	0	0	0	0	0	0.00581	0.0624	0.0334	0.0576	0.157755	0.0633609	0.0337	0.0933	0.18	0.114967	0.0953617	0.408342	1	0.0813426	0.0685546	0.123721	0.162828	0	0	0	0.00369
5453906	NP_006310.1	A8K3L7_HUMAN	CDP-diacylglycerol--inositol 3-phosphatidyltransferase	Cdipt	0	0	0	1	0	0	0	4	2	4	4	0.583	0.790373	0.294	0.614143	0.525045	0.153	0	0.310265	0.00958057	0	0	0.109177	0	0.502396	0.0136309	0	0.340123	0.0779049	0.478878	0.0961952	0.482923	0.858097	0.547373	0.346319	0.417805	0.0682715	0.177798	1	0.964202	0.0335361	0.234	0.00126	0.324	0
34147522	NP_064632.2	ADCK3_HUMAN	chaperone activity of bc1 complex-like, mitochondrial precursor	cabc1	1	1	1	0	0	0	0	5	5	5	5	0.749	0.78989	0.876	0.584232	0.595533	0.743	0.005	0.00978	0.21	0.0808	0.0224	0.0343	0.0341	0.0652	0.0642	0.187	0.119	0.226206	0.0893418	0.169	0.153	0.221	0.121616	0.0816531	0.229003	0.228131	0.116112	0.432656	1	0.226296	0.103	0.22	0.269	0.285
9910346	NP_064539.1	CO024_HUMAN	chromosome 15 open reading frame 24 precursor	C15orf24	0	0	0	0	0	0	0	2	2	2	2	0.663	0.794211	0.542	0.637782	0.648271	0.0509	0	0	0.00484144	0.00360852	0	0	0.00158393	0.0358848	0.153362	0.502186	0.263623	0.258664	0.245834	0.18644	0.159377	0.0930197	0.0332905	0.154495	0.230495	1	0.381682	0.0883336	0.625223	0.0152085	0.171	0	0.595	0.00493
38327625	NP_004068.2	CISY_HUMAN	citrate synthase, mitochondrial precursor	CS	1	1	1	0	0	0	0	5	5	5	5	0.994	0.99695	0.996	0.94118	0.999443	0.0319	0.000199	0.00172	0.00246	0.00362	0.00781	0.00628	0.0105605	0.00595	0.00967	0.00675	0.0137	0.0218467	0.0187802	0.0122	0.0194	0.0258	0.0393863	0.0360224	0.0558111	0.816849	1	0.0145852	0.00299877	0.00223839	0.0849	0.0424	0.095	0.19
4758012	NP_004850.1	CLH1_HUMAN	clathrin heavy chain 1	CLTC	0	0	1	0	0	0	0	5	5	5	5	0.983	0.975983	0.93	0.996174	0.995163	0.998	0.00149	0.0415	1	0.33	0.133	0.0863	0.0310171	0.0107	0	0.00397	0.0182	0	0.0168335	0.0182	0.0107	0.0309	0.0184679	0.000160195	0	0	0.020505	0.0213283	0.00808124	0.00879145	0.872	1	0.2	0.0797
4502897	NP_001285.1	CLPT1_HUMAN	cleft lip and palate transmembrane protein 1 isoform 2	CLPTM1	0	0	0	0	0	0	0	4	5	5	5	0.78	0.568408	0.717	0.550662	0.736099	0.77	0.222	0.275	0.221	0.134	0.109	0.0758	0.138279	0.0244	0.0702	0.0271	0.215	0.194173	0.340596	0.381	0.406	0.737	0.816053	1	0.02208	0.0424768	0.0328248	0.0224338	0.0666784	0.0364766	0.118	0	0	0.252
21359965	NP_110409.2	CLP1L_HUMAN	cleft lip and palate transmembrane protein 1-like protein	CLPTM1L	0	0	0	0	0	0	0	5	5	5	5	0.68	0.812934	0.618	0.649221	0.853779	0.889	0.00151	0.0234	0.0819	0.0505	0.217	0.164	0.208238	0.129	0.342	0.296	0.507	1	0.616658	0.364	0.362	0.417	0.304196	0.231278	0.269933	0.251078	0.133981	0.0495716	0.122019	0.0542495	0.0499	0.342	0.466	0.889
24308400	NP_612366.1	C109A_HUMAN	coiled-coil domain-containing protein 109A	CCDC109A	0	0	0	0	0	0	0	2	2	2	3	0.952	0.720297	0.555	0.71777	0.568286	0.776	0	0	0	0	0	0	0.0608655	0	0.11973	0.16943	0.787284	1	0.146749	0.0997377	0.153616	0.292549	0	0	0.0162803	0	0	0.523174	0.431172	0	0.0377	0.0758	0.103	0.166
171906582	NP_064583.2	CCD47_HUMAN	coiled-coil domain-containing protein 47 precursor	Ccdc47	0	0	0	1	0	0	0	5	5	5	5	0.933	0.907582	0.881	0.722562	0.978141	-0.0721	0	0.00156	0.00566	0.000976	0.0645	0.0415	0.0565578	0.0402	0.125	0.12	0.197	0.310261	0.146629	0.0465	0.121	0.169	0.0743433	0.0119956	0.0884544	0.40596	1	0.0334887	0.0438827	0	0.372	0.22	0.308	0.531
94536784	NP_078937.3	CCD51_HUMAN	coiled-coil domain-containing protein 51	Ccdc51	0	1	0	0	0	0	0	2	3	5	5	0.778	0.86122	0.663	0.670718	0.918795	0.81	0	0.0204881	0.0266967	0.00365268	0.0823665	0	0.45212	0.0550489	0.127275	0.188325	0.31767	0.732317	1	0.0981982	0	0	0	0	0.191901	0	0	0.044989	0.108213	0	0.191	0.00845	0.00383	0.275
7705851	NP_057223.1	CHCH2_HUMAN	coiled-coil-helix-coiled-coil-helix domain-containing protein 2, mitochondrial precursor	Chchd2	0	1	1	0	0	0	0	2	2	2	2	0.995	0.954828	0.938	0.967602	0.995837	0.968	0	0	0	0	0.0401714	0.156446	0	0.00963911	0	0	0	0	0	0	0	0	0	0.00284781	0	0	0.259899	1	0.874122	0.122163	0.0218	0	0.176	0
8923390	NP_060282.1	CHCH3_HUMAN	coiled-coil-helix-coiled-coil-helix domain-containing protein 3, mitochondrial precursor	CHCHD3	1	1	1	0	0	0	0	5	5	4	3	0.884	0.897532	0.847	0.842404	0.831419	0.879	0.0106	0.129	0.475	0.455	0.691	0.724	1	0.675	0.917	0.486	0.404	0.0104769	0.0269172	0.0129	0.0235	0.00673	0.0186574	0.0563601	0.19001	0.063831	0.0118288	0	0.0309694	0.0565411	0.645	0.708	0.616	1
56117850	NP_009089.4	CSDE1_HUMAN	cold shock domain-containing protein E1 isoform 2	CSDE1	0	0	1	0	0	0	0	3	2	2	2	0.714	0.764573	0.606	0.658502	0.690029	0.472	0	0.134	0	0	0	0	0.00290941	0	0	0.00777	0.188	0	0.209845	0.0898	0.113	0.389	0.00421493	0.00443292	1	0.646645	0.00816232	0.138642	0.233634	0.0972183	0.529	0	0	0
55743096	NP_066933.1	COEA1_HUMAN	collagen alpha-1(XIV) chain precursor	col14a1	0	0	0	0	0	0	0	5	5	3	3	0.417	0.510443	0.69	0.533629	0.984624	-0.0445	0.0817898	0.306972	0.213319	0.436004	1	0.763788	0.464733	0.234131	0.530697	0.330905	0.646202	0.772554	0.264082	0.102706	0.158169	0.417274	0.424069	0.035016	0.427114	0.553025	0.00276627	0.0904042	0.109069	0.766733	0.685	0.607	1	0.0909
4502491	NP_001203.1	C1QBP_HUMAN	complement component 1 Q subcomponent-binding protein, mitochondrial precursor	c1qbp	1	1	1	0	0	0	0	5	5	5	5	0.989	0.949535	0.982	0.739646	0.956542	0.78	0.000102	0	0.00166	0.00243	0.00442	0.0938	0.00760244	0.000462	0.0126	0.0162	0.0162	0.023672	0.00464546	0.00301	0.00446	0.0251	0.0145502	0.00871018	0.0466886	0.153942	0.186253	0.705546	0.127746	1	0.213	0.163	0.13	0.0218
41393599	NP_000088.3	HEM6_HUMAN	coproporphyrinogen-III oxidase, mitochondrial precursor	CPOX	1	1	1	0	0	0	0	3	4	2	2	0.648	0.51731	0.75	0.792755	0.83076	0.326	0.0390622	0.12666	0.116016	0.108565	0.230967	0.303344	0.394619	0.187328	0.0657778	0.237354	0.239482	0.14621	0.55849	0.106437	0.221388	0.443841	0.306826	0.127291	0.0469909	1	0.966558	0.409974	0.0907992	0.254151	0.0728	0.0978	0.152	0.208
7656991	NP_055140.1	COR1C_HUMAN	coronin-1C isoform 1	CORO1C	0	0	0	0	0	0	0	5	5	4	4	0.661	0.505078	0.817	0.428699	0.66727	0.607	0	0	0.0293763	0.0759557	0.467807	0.235412	0.0967236	0.0618712	0.0852113	0.03833	0.0413481	0.0663387	0.176261	0.113682	0.381288	1	0.0512237	0.0732119	0.219059	0.725484	0.074075	0.0471141	0.250888	0.340475	0.225	0.602	0.696	0.569
4503173	NP_001329.1	CXAR_HUMAN	coxsackievirus and adenovirus receptor precursor	cxadr	0	0	0	0	0	0	0	2	5	3	3	0.682	0.527862	0.282	0.53455	0.64064	0.502	0.0550643	0.045752	0.108644	0.1768	0.390039	0.298265	0.321497	0.084081	0.80707	0.103516	0.511504	0.335678	0.166083	0.0763882	0.151157	0.337404	0.377595	0.396786	0.917874	0.26225	0	0.0472988	0.0709641	1	0.521	0.0871	0.368	0.76
21536286	NP_001814.2	KCRB_HUMAN	creatine kinase B-type	CKB	0	0	1	0	1	0	0	5	5	5	5	0.997	0.962635	0.964	0.975852	0.99149	0.993	0	0	0.000466	0	0	0	0.0125947	0	0	0.00796	0.0057	0.0461606	0.00228134	0	0.00217	0.0129	0.00263708	0.000129492	0.00348058	0	0	0.00238113	0.567698	1	0.0161	0	0	0
10334859	NP_066270.1	KCRU_HUMAN	creatine kinase U-type, mitochondrial precursor	CKMT1A	1	1	1	0	0	0	0	4	5	3	3	0.991	0.971282	0.991	0.991992	0.974937	0.982	0.0306	0.00352	0.00714	0.00475	0.0173	0.0178	0.013665	0.008	0.0211	0.286	1	0.0252345	0.0536542	0.0162	0.025	0.0327	0.0361948	0.0581563	0.101315	0.00312396	0.00830801	0.0372196	0.0113146	0.0153349	0.0227	0.0244	0.0151	0.16
21361794	NP_060918.2	CAND1_HUMAN	cullin-associated NEDD8-dissociated protein 1	CAND1	0	0	0	0	0	0	0	3	4	3	3	0.84	0.578076	0.654	0.782404	0.88271	0.886	0	0	0.0156364	0	0.0304242	0.0243636	0.0807711	0.102545	0.26303	0.0212121	0.511515	0.811347	0.519715	0.305455	0.552727	1	0.116711	0.0889984	0.262774	0.184861	0	0.0649213	0.0563715	0	0.00501	0	0.178	0.0414
42740897	NP_005921.2	CTGE4_HUMAN	cutaneous T-cell lymphoma-associated antigen 5 isoform 1	CTAGE4	0	0	0	0	0	0	0	4	3	2	3	0.456	0.709321	0.32	0.78257	0.630006	0.453	0.00256071	0.0143488	0.08234	0.0810155	0.682119	1	0.598763	0.16777	0.292494	0.0183223	0.5	0.659573	0.19129	0.0164459	0.121413	0.216336	0.127524	0.174097	0.0963592	0.454292	0.0945053	0.202688	0.0174275	0.516455	0.185	0.129	0.302	0.538
32307132	NP_066923.3	NFS1_HUMAN	cysteine desulfurase, mitochondrial isoform a precursor	NFS1	1	1	1	0	1	0	0	2	5	5	5	0.992	0.786766	0.913	0.749633	0.861015	0.848	0	0	0.0109	0	0.0504	0.0414	0.0111274	0	0.00664	0.00745	0.0188	0.015832	0.0380191	0.0301	0.0608	0.122	0.174498	1	0.137706	0.171124	0.0217551	0.0731622	0.0802179	0.0169391	0	0	0.0153	0.00819
4503183	NP_001905.1	CYB5_HUMAN	cytochrome b5 isoform 2	cyb5a	1	0	1	1	0	0	0	3	3	4	3	0.715	0.88503	0.869	0.815905	0.884811	0.916	0	0.0341	0.217	0.0592	0.335	0	0.00281826	0.0318	0.271	0	0	0.0817842	0.00715619	0.00296	0.00109	0.0275	0.175144	1	0.0305212	0	0	0	0.00692544	0.112897	0.00462	0.111	0.132	0.29
83921614	NP_085056.2	CYB5B_HUMAN	cytochrome b5 type B precursor	CYB5B	1	1	1	0	0	0	0	5	4	3	4	0.772	0.598282	0.754	0.861482	0.801458	0.681	0.00242	0	0	0.0619	0.0258	0.181	0.0738102	0.00119	0.0672	0.258	0.394	0.276011	0.21853	0.231	0.311	0.569	0.511941	0.556188	1	0.751902	0.46018	0.268114	0.0183734	0.0410363	0.0525	0	0.134	0
46593007	NP_003356.2	QCR1_HUMAN	cytochrome b-c1 complex subunit 1, mitochondrial precursor	Uqcrc1	1	1	1	0	0	0	0	5	5	5	5	1	0.999619	1	0.990489	0.989005	0.997	0	0	0	0.00221	0	0	0	0.00685	0	1	0.00248	0	0.00128707	0	0	0	0	0	0	0	0	0	0.00272428	0	0.00857	0.0313	0.0367	0.108
50592988	NP_003357.2	QCR2_HUMAN	cytochrome b-c1 complex subunit 2, mitochondrial precursor	Uqcrc2	1	1	1	0	0	0	0	5	5	5	5	0.994	0.997023	0.998	0.995981	0.997479	0.999	0.00225	0.00987	0.000887	0.00105	0.00913	0.00111	0.0110134	0.0376	0.0552	1	0.0482	0	0	0.00102	0.0042	0	0.000228783	0.000139601	0	0.0306695	0.0198745	0.00631624	0.0529661	0.00136869	0.00332	0.0371	0.0321	0.103
5454152	NP_006285.1	QCR7_HUMAN	cytochrome b-c1 complex subunit 7 isoform 1	LOC442454	1	1	1	0	0	0	0	2	2	2	2	0.889	0.971983	0.831	0.694558	0.956668	0.714	0	0	0.000292	0.00146	0	0	0.0189682	0.0337	0.0147	1	0.0705	0.0607776	0.0592201	0.000552	0.0278	0.274	0.0330376	0.000214722	0.0915807	0	0.111718	0.0134629	0.0459804	0.00492148	0	0.068	0.297	0.0941
83367083	NP_055217.2	QCR8_HUMAN	cytochrome b-c1 complex subunit 8	UQCRQ	1	1	1	0	0	0	0	2	2	2	2	0.798	0.861021	0.673	0.867343	0.673439	0.405	0	0	0.00183	0.005	0.0105	0.04	0.0120604	0.0588	0.0402	1	0.0609	0.00212516	0.0180513	0.159	0.444	0.165	0.0229639	0.304885	0.317448	0.0019787	0	0.00810917	0.00475958	0	0	0	0.0541	0.0984
41281885	NP_037519.2	Q9P012_HUMAN	cytochrome b-c1 complex subunit 9 isoform a	Uqcr10	1	1	1	0	0	0	0	2	3	2	2	0.999	0.727316	0.889	0.752714	0.998791	0.625	0	0	0.25	0.00123	0	0	0.0280409	0.0481	0.051	1	0.0892	0	0	0	0	0	0	0	0	0	0	0	0.0032031	0	0	0.131	0.135	0.628
163644321	NP_005994.2	UCRI_HUMAN	cytochrome b-c1 complex subunit Rieske, mitochondrial	uqcrfs1	1	1	1	0	0	0	0	5	5	5	5	0.855	0.836154	0.947	0.73498	0.843761	0.956	0	0.00469	0.0113	0.0528	0.0311	0.0413	0.0569691	0.123	0.136	1	0.155	0.127526	0.0769867	0.0548	0.101	0.0826	0.221214	0.0999364	0.220912	0.168174	0.0310957	0.0639056	0.458983	0.46801	0.0229	0.0512	0.051	0.354
11128019	NP_061820.1	CYC_HUMAN	cytochrome c	CYCS	1	1	1	0	1	0	0	2	3	2	2	0.977	0.940706	0.977	0.940874	0.950381	0.997	0	0.0164	0.0108	0.00648	0.0199	0.0399	0.0334686	0.0124	0.0485	0.041	0.0221	0	0.00124992	0	0	0	0.0163034	0.130526	0.136822	0.170245	0.311247	1	0.157921	0	0.0612	0.0521	0	0
4502981	NP_001852.1	COX41_HUMAN	cytochrome c oxidase subunit 4 isoform 1, mitochondrial precursor	COX4I1	1	1	1	0	0	0	0	5	5	5	5	0.88	0.984999	0.97	0.959377	0.983387	0.971	0	0.00272	0.0371	0	0.00365	0.0685	0.0229204	0.00376	0.0156	0.0365	0.0453	0.163239	0.215941	0.333	1	0.135	0.0169295	0.00634983	0.0353912	0.036687	0.066385	0.0675161	0.0295979	0.105204	0.0269	0.00737	0.000733	0.00789
190885499	NP_004246.2	COX5A_HUMAN	cytochrome c oxidase subunit 5A, mitochondrial precursor	COX5A	1	1	1	0	0	0	0	4	4	4	5	0.881	0.979221	0.969	0.954757	0.93655	0.977	0.0205	0	0	0	0.00405	0.0545	0.014083	0	0.0186	0.0241	0.0958	0.152114	0.213788	0.409	1	0.15	0.0108584	0.0487871	0.0624359	0.0427727	0.0552432	0.179605	0.0538745	0.05589	0.193	0.00284	0.0543	0.062
17017988	NP_001853.2	COX5B_HUMAN	cytochrome c oxidase subunit 5B, mitochondrial precursor	COX5B	1	1	1	0	0	0	0	3	3	3	3	0.925	0.978769	0.87	0.933566	0.99487	0.979	0	0.0101	0.0128	0.00888	0.00341	0.00304	0.00266503	0.00872	0	0.0124	0.041	0.0470413	0.135664	0.402	1	0.0729	0.00367306	0.0152707	0.00867785	0.0376673	0.0033121	0.127458	0.415922	0.18971	0.0154	0.00289	0	0.00932
4502985	NP_001854.1	CX6B1_HUMAN	cytochrome c oxidase subunit 6B1	COX6B1	1	1	1	0	0	0	0	2	2	2	2	0.724	0.689346	0.596	0.730002	0.757496	0.717	0	0.0667379	0.34721	0.144941	0.562459	0.156839	0.786484	0.551642	0.453212	0.116818	0.495396	0.644269	0.277457	0.345047	0.205514	0.845851	0.572473	0	0	0.00585572	0.269244	0.00340156	0.318298	1	0.952	0.298	0.403	1
4758040	NP_004365.1	COX6C_HUMAN	cytochrome c oxidase subunit 6C proprotein	COX6C	1	1	1	0	0	0	0	5	5	4	3	0.649	0.920363	0.872	0.599896	0.975996	0.856	0	0.0345	0.024	0.0335	0.074	0.0983	0.185305	0.0866	0.0624	0.133	0.0683	0.0918022	0.214448	0.416	1	0.136	0.139638	0.162653	0.166016	0.109169	0.001516	0.107016	0.330026	0.0940944	0.148	0.0296	0.057	0.0827
262118227	NP_001856.2	CX7A2_HUMAN	cytochrome c oxidase subunit 7A2, mitochondrial precursor	COX7A2	1	1	1	0	0	0	0	2	4	2	2	0.795	0.646169	0.747	0.748688	0.999101	0.759	0	0.0572067	0.0122905	0.0115084	0.0220112	0.0186592	0.0307868	0.0184358	0.0540782	0.12514	0.398883	0.268466	0.682484	1	0.994413	0.441341	0.127469	0.253955	0.00241163	0.123025	0.0734993	0.0408007	0.05488	0.254486	0.15	0.013	0.0298	0.0551
251831110	YP_003024029.1	COX2_HUMAN	cytochrome c oxidase subunit II	COX2	1	1	1	0	0	0	0	5	5	5	5	0.984	0.992988	0.972	0.977228	0.969752	0.991	0	0.00051	0.00147	0.0015	0.00439	0.00575	0.0170748	0.0107	0.0178	0.0189	0.0635	0.168351	0.245375	0.25	1	0.16	0.0173974	0.0139682	0.00441318	0.0123636	0.0220103	0.00198116	0.00258347	0.0238591	0.00614	0.00847	0.0147	0.0359
21359867	NP_001907.2	CY1_HUMAN	cytochrome c1, heme protein, mitochondrial	cyc1	1	1	1	0	0	0	0	5	5	5	5	0.862	0.971328	0.961	0.602657	0.634035	0.779	0.00482	0.0504	0.0358	0.022	0.0253	0.0303	0.0606119	0.0298	0.0493	1	0.0855	0.0513696	0.0751007	0.02	0.00712	0.017	9.25837e-05	0.120216	0.0475766	0.0637055	0.0518047	0.0885444	0.0809179	0.00178462	0.229	0.252	0.235	0.397
29171730	NP_803882.1	CP20A_HUMAN	cytochrome P450 20A1	cyp20a1	0	0	0	0	0	0	0	2	2	4	4	0.679	0.716182	0.133	0.587544	0.479397	0.488	0	0	1	0.387833	0.301648	0	0	0.0555133	0.633714	0.17237	0	0	0	0	0.0324461	0.419518	0.633714	0.953214	0.629769	0	0	0	0.568624	0.902601	0.707	1	0.125	0.328
33350932	NP_001367.2	DYHC1_HUMAN	cytoplasmic dynein 1 heavy chain 1	DYNC1H1	0	0	0	0	1	0	0	5	5	5	5	0.894	0.846482	0.707	0.885829	0.959398	0.883	0	0	0.0839196	0.122362	0.864322	1	0.989879	0.491206	0.373116	0.167085	0.123241	0.235554	0.00225229	0	0	0.187186	0.100511	0.11377	0.0512978	0.0622441	0.0895664	0	0.0350875	0.0591353	0.255	0.665	1	0.944
19920317	NP_006816.2	CKAP4_HUMAN	cytoskeleton-associated protein 4	Ckap4	0	0	0	1	0	0	0	5	5	5	5	0.992	0.993158	0.919	0.993431	0.996	0.987	0.0820988	0.542181	1	0.496914	0.899177	0.791152	0.849582	0.515432	0.692387	0.590535	0.531893	0.456813	0.150372	0.0048251	0.00130658	0.030144	0.00464362	0.0165667	0.0168513	0.00727877	0.00947649	0.0781375	0.0147683	0.00272509	0.665	1	0.743	0.879
41393561	NP_056991.2	AMPL_HUMAN	cytosol aminopeptidase	LAP3	0	1	1	0	0	0	0	5	5	5	5	0.978	0.928045	0.946	0.97991	0.975352	0.982	0	0	0.00244	0.00171	0.0136	0.0746	0.0238328	0.0134	0.0247	0.00587	0.00888	0.0513199	0.292109	0.0542	0.00307	0.0107	0.0201333	0.0175624	0.0239432	0.131219	0.0896768	1	0.865132	0.0272899	0.0248	0.0387	0.0382	0.0453
23308577	NP_006614.2	Q5SZU1_HUMAN	D-3-phosphoglycerate dehydrogenase	PHGDH	0	0	0	0	0	0	0	4	5	5	5	0.902	0.834363	0.935	0.949693	0.967931	0.987	0.00202	0.0119	0.0382	0.058	0.0962	0.0975	0.221318	0.0168	0.0243	0.00302	0.00868	0.257117	0.0192273	0.0137	0.0265	0.0887	0.106331	0.417836	1	0.0982908	0.022763	0.0771194	0.138518	0.0745048	0.0889	0.136	0.0265	0.0215
13027602	NP_076424.1	DDRGK_HUMAN	DDRGK domain-containing protein 1 precursor	DDRGK1	0	0	0	0	0	0	0	2	3	3	4	0.665	0.687943	0.552	0.621717	0.722834	0.731	0	0	0	0	0	0.00717	0.0130218	0.166	0.469	0.177	0.338	1	0.50637	0.286	0.379	0.382	0.747377	0.0907213	0.195463	0.86687	0.665201	0.725772	0.671287	0	0.135	0.215	0.43	0.618
7706318	NP_057113.1	DHRS7_HUMAN	dehydrogenase/reductase SDR family member 7 precursor	DHRS7	0	0	0	0	0	0	0	5	3	2	3	0.537	0.985043	0.766	0.796926	0.795087	0.674	0	0.0274	0.253	0.0754	0.229	0.214	0.0155626	0.0227	0.189	0.105	0.0509	0.038852	0	0.00968	0.00605	0.107	0.349868	0.0835069	0.135508	1	0.628238	0.0279442	0.0216056	0	0.458	0.467	0.546	0.156
20149619	NP_056325.2	DRS7B_HUMAN	dehydrogenase/reductase SDR family member 7B	DHRS7B	0	0	0	0	0	0	0	4	5	5	5	0.735	0.560844	0.369	0.576211	0.68648	0.744	0.0261076	0.212025	0.626582	0.371835	1	0.81962	0.945049	0.428797	0.993671	0.68038	0.634494	0.638903	0.329891	0.130854	0.139873	0.212025	0.0711357	0.195374	0.418085	0.729517	0	0	0	0.33273	0.209	0.686	0.711	1
70995211	NP_001389.2	ECH1_HUMAN	delta(3,5)-Delta(2,4)-dienoyl-CoA isomerase, mitochondrial precursor	ech1	1	1	1	0	0	0	0	5	5	5	5	0.997	0.997937	0.993	0.991868	0.992929	0.998	0.000304	0.000639	0.00164	0.00078	0.00667	0.00947	0.0114772	0.00691	0.0186	0.0424	0.224	1	0.0569734	0.0202	0.019	0.00192	0.00211747	0	0.000884516	0.00364029	0.000519583	0.000380527	0.00160762	0.00816566	0.0172	0.0192	0.0377	0.0719
25777734	NP_003739.2	AL4A1_HUMAN	delta-1-pyrroline-5-carboxylate dehydrogenase, mitochondrial isoform a precursor	ALDH4A1	1	1	1	0	0	0	0	5	5	5	5	0.636	0.876469	0.84	0.728526	0.843348	0.911	0	0.04	0.0211	0.0284	0.0243	0.12	1	0.232	0.153	0.0267	0.132	0.0730135	0.0451475	0.219	0.0974	0.0516	0.084554	0.0562952	0.0976372	0.0347714	0.128695	0.206671	0.387703	0.0391595	0.0334	0.0133	0.00102	0.289
21361368	NP_002851.2	P5CS_HUMAN	delta-1-pyrroline-5-carboxylate synthase isoform 1	ALDH18A1	1	1	1	0	0	0	0	5	5	5	5	0.959	0.981044	0.597	0.961087	0.987588	0.982	0.0350365	0.408759	1	0.588808	0.889294	0.667883	0.572277	0.248175	0.36618	0.324818	0.458637	0.648343	0.482981	0.305353	0.465937	0.5	0.228637	0.206034	0.5371	0.964621	0.228522	0.155715	0.142357	0.076846	0.62	1	0.604	0.515
4503423	NP_001939.1	DUT_HUMAN	deoxyuridine 5'-triphosphate nucleotidohydrolase, mitochondrial isoform 2	dut	1	0	1	0	1	0	0	2	2	3	2	0.783	0.767434	0.457	0.671271	0.623382	0.551	0	0	0	0.049	0.119	0.0676	0.490441	0.249	0	0.17	0.22	0.0899547	0.0927665	0.0327	0	0	0.0512078	0.0208165	0	0.360316	0	0.254172	0.611241	1	0.331	0.08	0.115	0.756
191252795	NP_079095.3	DCAKD_HUMAN	dephospho-CoA kinase domain-containing protein	Dcakd	0	0	0	0	0	0	0	2	2	2	2	0.852	0.777543	0.525	0.747928	0.869356	0.474	0	0.0341859	0.144341	0.191007	0.198604	0	0.105102	0.110697	0.0836742	0.213798	0.537208	1	0.476068	0.175813	0.30496	0.894261	0.782274	0.0641204	0.260366	0.00527284	0.313034	0	0	0.0567243	0.304	0.364	0.382	1
116534898	NP_001934.2	DSG2_HUMAN	desmoglein-2 preproprotein	DSG2	0	0	0	0	0	0	0	4	5	5	5	0.704	0.647251	0.529	0.62207	0.824156	0.891	0	0.0122394	0.0120849	0.0120335	0.243243	0.102188	0.0453049	0.0407979	0.0548263	0.18018	0.491634	0.738899	0.772781	0.400257	0.7426	1	0.725222	0.398098	0.951925	0.758722	0.132397	0.447192	0.132237	0.289781	0	0	0.0777	0.134
58530840	NP_004406.2	DESP_HUMAN	desmoplakin isoform I	dsp	0	0	1	0	0	0	0	5	5	5	5	0.656	0.583679	0.625	0.573394	0.558141	0.565	0.016144	0.0228804	0.0584204	0.0995354	0.0849013	0.0710801	0.176911	0.0927991	0.05482	0.0807201	0.634146	0.228012	0.467777	0.486643	0.952381	1	0.675776	0.0764638	0.094135	0.088484	0.094862	0.0663477	0.0630463	0.29793	0.889	1	0.202	0.207
4758796	NP_004138.1	DRG1_HUMAN	developmentally-regulated GTP-binding protein 1	DRG1	0	0	0	0	0	0	0	4	4	5	4	0.621	0.57599	0.589	0.501464	0.72614	0.737	0	0	0.0351	0.0654	0.254	0.154	0.181528	0.133	0.291	0.171	0.107	0.00848399	0.0865077	0.169	0.458	0.0932	1	0.621607	0.217412	0.304595	0.000882258	0.0655218	0.580988	0.399774	0.069	0.264	0.452	0.19
9845297	NP_063940.1	DBLOH_HUMAN	diablo homolog, mitochondrial isoform 1 precursor	Diablo	1	1	1	0	1	0	0	5	2	3	4	0.507	0.972614	0.281	0.664161	0.569027	0.684	0.00362515	0.0466091	0.0221948	0.0847102	0.193588	0.265105	0.420447	0.622688	1	0.25894	0.278668	0.164364	0.020648	0.00937115	0.00953144	0.0699137	0.281127	0.231263	0.0334492	0.0587881	0.346834	0.285367	0.641126	0.010932	0.351	0.0321	0.162	0.731
91199540	NP_000099.2	DLDH_HUMAN	dihydrolipoyl dehydrogenase, mitochondrial precursor	dld	1	1	1	0	0	0	0	5	5	5	5	0.996	0.998381	0.948	0.997077	0.997935	0.994	0	0.000105	0.000451	0	0.00257	0.00567	0.0013616	0.00188	0.000337	0	0.00124	0.000957341	0.00717771	0.0254	1	0.339	0.0364947	0.0119229	0.00513375	0.000552304	0.000590383	0.00193485	0.00811692	0.00117954	0.00462	0.00714	0.00281	0.00769
19923748	NP_001924.2	ODO2_HUMAN	dihydrolipoyllysine-residue succinyltransferase component of 2-oxoglutarate dehydrogenase complex, mitochondrial	DLST	1	1	1	0	0	0	0	5	5	5	5	0.991	0.989874	0.974	0.813826	0.999998	0.969	0.00163	1	0.795	0.00338	0.000338	0	0.0425219	0.0247	0.00692	0.00531	0.00198	0.00345296	0	0.00208	0	0.00549	0.00476705	0.00508214	0.0274554	0.0267143	0.00100342	0.00944235	0.0252415	0.00939723	1	1	0.000933	0
7657134	NP_055051.1	GNPAT_HUMAN	dihydroxyacetone phosphate acyltransferase	GNPAT	0	0	0	0	0	0	0	5	5	5	5	0.901	0.709154	0.675	0.64131	0.955249	0.801	0	0	0	0	0.0536157	0.0641167	0.0566817	0.0458409	0.400855	0.131262	0.452351	0.666196	0.348728	0.126214	0.396817	0.460428	0.353817	0.101186	0.269919	0.487648	1	0.927142	0.128121	0.131924	0.0573	0	0.0583	0.0864
13654237	NP_008835.5	PRKDC_HUMAN	DNA-dependent protein kinase catalytic subunit isoform 1	LOC731751	0	0	0	0	0	0	0	5	5	5	5	0.79	0.627357	0.579	0.82261	0.9269	0.88	0.0469719	0.0345274	0.156166	0.196428	0.74911	0.656387	1	0.359915	0.825974	0.397736	0.800352	0.7018	0.356733	0.112611	0.109194	0.0616125	0.343151	0.242925	0.304562	0.380204	0.130833	0.0584336	0.031328	0.0238094	0.201	0.381	0.896	1
110618253	NP_005026.3	RPOM_HUMAN	DNA-directed RNA polymerase, mitochondrial precursor	Polrmt	1	1	1	0	0	0	0	5	5	5	5	0.654	0.856313	0.655	0.585007	0.80005	0.652	0	0.0378173	0.0844009	0.0679896	0.172267	0.21406	0.488352	0.189596	0.463797	0.500493	0.78081	1	0.630633	0.221195	0.251776	0.427101	0.306608	0.136735	0	0.312686	0.0280193	0.00370932	0.26701	0.241642	0.115	0.479	0.854	0.89
205360838	NP_005138.3	DNJA3_HUMAN	dnaJ homolog subfamily A member 3, mitochondrial isoform 1	DNAJA3	1	1	1	0	1	0	0	3	2	2	2	0.686	0.740559	0.59	0.650479	0.848497	0.684	0	0.0331258	0.0877942	0.0467658	0.215426	0.202435	0.373409	0.0862786	0.227334	0.270636	0.742624	0.447099	0.13945	0.0151556	0.0161299	0.10046	0.107193	0.0739268	0.120663	0.344754	0.0731005	0.0508869	0.0376031	1	0.294	0.457	0.758	0.945
217035105	NP_060668.2	DJC11_HUMAN	dnaJ homolog subfamily C member 11	DNAJC11	0	1	1	0	0	0	0	4	3	3	2	0.553	0.810902	-0.124	0.670149	0.615274	0.175	0	0.0684132	0.526946	0.170659	0.838323	0.663174	0.408001	0.0943114	0.00434132	0.61976	0.471557	0.526728	0.759999	0.350299	0.905689	1	0.810627	0.125628	0.304205	0.333939	0.681849	0.712128	0.271797	0.587888	0.95	0.532	0.776	0.627
4503363	NP_003850.1	DPM1_HUMAN	dolichol-phosphate mannosyltransferase	DPM1	0	0	0	1	0	0	0	2	2	2	2	0.709	0.633384	0.818	0.895226	0.800102	0.85	0	0.00845	0.0451	0.0206	0.195	0.0733	0.17197	0.168	0.544	0.45	0.383	0.928474	0.117188	0.0571	0.0997	0.234	0.0961132	0.088031	0.236984	1	0.677168	0.15262	0.232778	0.648033	0.183	0.0871	0.209	0.136
20070197	NP_005207.2	OST48_HUMAN	dolichyl-diphosphooligosaccharide--protein glycosyltransferase 48 kDa subunit precursor	DDOST	0	0	0	1	0	0	0	5	5	5	5	0.986	0.990716	0.965	0.981321	0.962159	0.985	0.00231779	0.00760841	0.0201547	0.0219687	0.0816267	0.0995644	0.197322	0.133021	0.291236	0.418211	0.832391	1	0.057776	0.0162246	0.0233795	0.0140075	0.0544728	0.0139209	0.0119	0.0293517	0.0133012	0.0116833	0.0176452	0.0363319	0.0333	0.106	0.191	0.429
4506675	NP_002941.1	Q53EP4_HUMAN	dolichyl-diphosphooligosaccharide--protein glycosyltransferase subunit 1 precursor	RPN1	0	0	0	1	0	0	0	5	5	5	5	0.994	0.993016	0.99	0.98544	0.994808	0.993	0.000549	0.00349	0.012	0.0148	0.0622	0.0864	0.126404	0.0934	0.3	0.358	0.748	1	0.0768981	0.0214	0.0236	0.00659	0.0171943	0.0201351	0.00585046	0.0200934	0.00982286	0.00463475	0.00524654	0.00662539	0.0281	0.094	0.162	0.424
35493916	NP_002942.2	Q5JYR4_HUMAN	dolichyl-diphosphooligosaccharide--protein glycosyltransferase subunit 2 isoform 1 precursor	Rpn2	0	0	0	1	0	0	0	5	5	5	5	0.982	0.981574	0.971	0.982766	0.99266	0.995	0.00222128	0.000586906	0.00274093	0.00567546	0.0467691	0.0641929	0.140938	0.0828394	0.298548	0.306699	0.854886	1	0.0436068	0.0140613	0.0365797	0.065008	0.0595614	0.0440121	0.0497853	0.0488523	0.029189	0.0638157	0.0262013	0.00580863	0.0422	0.0563	0.194	0.45
4503253	NP_001335.1	DAD1_HUMAN	dolichyl-diphosphooligosaccharide--protein glycosyltransferase subunit DAD1	DAD1	0	0	0	1	0	0	0	4	3	2	2	0.858	0.965687	0.836	0.881487	0.970588	0.865	0.085634	0.0111068	0.0269502	0.0522671	0.130668	0.170335	0.447509	0.150501	0.294002	0.541337	0.995174	1	0.0742319	0.0340669	0.0520337	0.089484	0.0531943	0.0393965	0.0928299	0.00120217	0.0109235	0.0729725	0.112664	0.204495	0.0135	0.061	0.17	0.399
22749415	NP_689926.1	STT3A_HUMAN	dolichyl-diphosphooligosaccharide--protein glycosyltransferase subunit STT3A	stt3a	0	0	0	1	0	0	0	5	5	5	5	0.949	0.992174	0.975	0.977583	0.983645	0.994	0	0	0.00479	0.00927	0.0264	0.0269	0.0861993	0.0588	0.181	0.331	0.692	1	0.0253125	0.012	0.0137	0.0121	0.000250447	0.00247642	0.015709	0.0445365	0	0.00358432	0.0285396	0.0950372	0.00579	0.0301	0.0458	0.149
30578410	NP_849193.1	STT3B_HUMAN	dolichyl-diphosphooligosaccharide--protein glycosyltransferase subunit STT3B	stt3b	0	0	0	1	0	0	0	5	3	2	3	0.715	0.651394	0.444	0.83008	0.892865	0.685	0	0	0.0345551	0.0594436	0.377773	0.728879	1	0.399994	0.893321	0.842211	0.792211	0.5676	0.288615	0.0849988	0.26333	0.255552	0.190792	0.107968	0.219618	0.243597	0.0744847	0.312264	0	0.306246	0.334	0.307	0.628	0.977
5453629	NP_006391.1	B2RBK5_HUMAN	dynactin subunit 2	DCTN2	0	0	0	0	1	0	0	2	2	3	3	0.682	0.813424	0.555	0.658282	0.932058	0.772	0	0	0	0	0	0	0.517038	0.165	0.536	0	0	0.0577804	0.0871615	0.0397	1	0.0456	0.0122478	0	0	0.0616172	0	0.0738096	0.715407	0.5	0	0.285	0	0.256
18860831	NP_570844.1	OPA1_HUMAN	dynamin-like 120 kDa protein, mitochondrial isoform 2	Opa1	1	1	1	0	0	0	0	5	5	5	5	0.784	0.497383	0.636	0.514209	0.829226	0.707	0.0297	0.108	0.388	0.08	0.026	0.0618	0.228894	0.136	0.383	0.333	0.866	1	0.39784	0.196	0.199	0.145	0.190957	0.225484	0.478733	0.219675	0.301609	0.117859	0.245281	0.300924	0.0528	0.119	0.197	0.243
8923415	NP_060294.1	MARH5_HUMAN	E3 ubiquitin-protein ligase MARCH5	MARCH5	0	0	1	0	0	0	0	3	3	5	4	0.937	0.543147	0.45	0.521017	0.960033	0.52	0	0.174378	0.157461	0.0105278	0.428138	0.212117	0.0895907	0.10762	0.0817236	0.0144448	0.0530943	0.0146005	0.0203589	0.0869289	0.0091874	0.506218	0.426533	0.32569	0.963683	1	0.590579	0.480586	0.576925	0.161876	0.0962	0.00139	0.0305	0.0391
24308039	NP_056138.1	C0H5X5_HUMAN	E3 UFM1-protein ligase 1	KIAA0776	0	0	0	0	0	0	0	5	5	5	5	0.756	0.659544	0.62	0.646227	0.840748	0.757	0.0628272	0.0133508	0.164921	0.103272	0.125131	0.149215	0.0556041	0.167539	0.235602	0.175393	0.47644	0.829735	0.399727	0.27356	0.764398	1	0.880507	0.946721	0.909079	0.4908	0.0744241	0.16247	0.939188	0.157302	0.297	0.231	0.314	0.323
55770888	NP_003557.2	EEA1_HUMAN	early endosome antigen 1	EEA1	0	0	0	0	1	0	0	5	5	5	5	0.749	0.798715	0.853	0.967208	0.932593	0.99	0.161252	0.149218	0.973526	1	0.983153	0.056077	0.0112137	0.0531889	0.00910951	0.00529483	0.108063	0.0165324	0.0674761	0.0137184	0.111793	0.0845969	0.206835	0.143155	0.181115	0.363121	0.312637	0.769786	0.0069687	0.194781	0.592	1	0.523	0.0932
4503607	NP_000117.1	ETFA_HUMAN	electron transfer flavoprotein subunit alpha, mitochondrial isoform a	etfA	1	1	1	0	0	0	0	5	5	5	5	0.999	0.998621	0.998	0.997015	0.999322	0.997	0	0.000134	0	2.74e-05	0.000155	0.00577	5.0864e-05	7.57e-05	0.00101	0.000728	0.00368	0.00568964	0.00783952	0.00521	0.0209	0.0428	1	0.385071	0.0713454	0.067544	0.0668265	0.0433968	0.0172386	0.0576368	0	0.00195	0.00786	0.00204
4503609	NP_001976.1	ETFB_HUMAN	electron transfer flavoprotein subunit beta isoform 1	etfB	1	1	1	0	0	0	0	5	5	5	5	0.997	0.989777	0.998	0.9873	0.990435	0.996	0	0	0	0	0.00307	0.00883	0	0	0	0.00451	0.000814	0.000425262	0.00297306	0.00205	0.00104	0.00841	1	0.370743	0.0304784	0.0543257	0.0565603	0.00940585	0	0.0140333	0.00324	0.0121	0.00214	0.0196
119703746	NP_004444.2	ETFD_HUMAN	electron transfer flavoprotein-ubiquinone oxidoreductase, mitochondrial precursor	Etfdh	1	1	1	0	0	0	0	3	3	5	5	0.895	0.906131	0.935	0.509336	0.470117	0.689	0	0.0104	0.0491	0	0.0441	0.012	0.0252959	0.129	0	0.0188	0.0177	0.0140579	0.0889256	0.0611	0.102	0.285	0.379332	0.308108	0.444188	1	0.225625	0.246659	0.104849	0.130981	0.124	0.459	0.231	0.164
4503471	NP_001393.1	EF1A1_HUMAN	elongation factor 1-alpha 1	EEF1A1	0	0	0	0	1	0	0	5	5	5	5	0.988	0.964089	0.92	0.980393	0.977476	0.973	0.0456	0.139	0.138	0.123	0.219	0.174	0.234693	0.109	0.176	0.176	0.211	0.304392	0.205465	0.131	0.149	0.205	0.222984	0.155443	0.238362	0.265777	0.193134	1	0.460625	0.0527618	0.223	0.3	0.247	0.275
25453472	NP_001951.2	B2RAR6_HUMAN	elongation factor 1-delta isoform 2	EEF1D	0	0	0	0	1	0	0	2	2	2	2	0.696	0.944547	0.668	0.617458	0.770885	0.262	0.0563536	0.0544751	0.0244199	0.0433149	0.114917	0.163536	0.224149	0.18895	0.212155	0.154696	0.00682873	0.574857	0.411079	0.453039	1	0.758011	0.184107	0.0524153	0.0107879	0.256555	0.0176686	0.0272843	0.023866	0.11835	0.112	0.191	0.451	0.0659
4503481	NP_001395.1	EF1G_HUMAN	elongation factor 1-gamma	EEF1G	0	0	0	0	1	0	0	5	5	5	5	0.985	0.927919	0.955	0.948245	0.966653	0.927	0	0	0.000461	0	0.00545	0.00644	0.0452214	0.0309	0.0251	0.0529	0.0767	0.0862436	0.131672	0.0904	0.0973	0.131	0.100168	0.0561155	0.112231	0.0968581	0.0404443	1	0.0950817	0.109825	0.00165	0	0.0321	0.0953
4503483	NP_001952.1	EF2_HUMAN	elongation factor 2	Eef2	0	0	0	0	0	0	0	5	5	5	5	0.995	0.987173	0.99	0.996886	0.998122	0.998	0.0128	0.00143	0.00169	0.00144	0.00336	0.00884	0.0158483	0.000277	0.00334	0.00163	0.028	0.0552653	0.048886	0.0194	0.0617	0.0736	0.0889188	0.0614308	1	0.471934	0.0103891	0.0113888	0.00358305	0.0150772	0.00477	0.004	0.0128	0.0224
18390331	NP_079272.4	Q9H9M0_HUMAN	elongation factor G, mitochondrial precursor	GFM1	1	1	1	0	0	0	0	5	5	5	5	0.964	0.70862	0.9	0.802341	0.937879	0.851	0.0917	0.0805	0.0377	0.0159	0.0269	0.0396	0.00887834	0.0137	0	0.0125	0.0203	0.196191	0.0216109	0.0129	0.155	0.028	0.0537651	0.0382505	0.114235	1	0.110895	0.0690808	0.0151706	0.0792324	0	0.0762	0.363	0.132
171846268	NP_005717.3	EFTS_HUMAN	elongation factor Ts, mitochondrial isoform 2 precursor	TSFM	1	1	1	0	0	0	0	5	5	5	5	0.825	0.842428	0.911	0.97776	0.98867	0.992	0.0155	0.00739	0.0538	0.0234	0.00799	0	0.00721465	0	0.00361	0.0338	0.0268	0.0257156	0.00812417	0.123	0.041	0.01	0.0263883	0.109593	0.136875	0.0606319	0.0356933	0.133239	0.215334	1	0.0181	0.000857	0.0027	0.00931
34147630	NP_003312.3	EFTU_HUMAN	elongation factor Tu, mitochondrial precursor	Tufm	1	1	1	0	0	0	0	5	5	5	5	0.805	0.936139	0.637	0.981395	0.996722	0.996	0.000261878	0.00180564	0.0026427	0.0166215	0.0870536	0.0588329	0.156401	0.0208068	0.0941087	0.15067	0.344388	0.155547	0.122194	0.0722258	0.0767698	0.145886	0.126692	0.162894	0.231087	0.372482	0.139291	0.345074	1	0.766441	0.0694	0.0675	0.0841	0.12
4557553	NP_000108.1	EMD_HUMAN	emerin	emd	0	0	0	1	0	0	1	3	2	5	5	0.809	0.796465	0.744	0.407876	0.592602	0.548	0.0232	0.199	0.173	0.105	0.138	0.311	0.116297	0.0179	0.116	0.0892	0.104	0.109085	0.198539	0.0456	0.133	0.138	0.12068	0.134582	0.193272	0.205531	0.214553	0.563584	1	0.524986	0.62	0.528	0.676	0.397
55749804	NP_079172.2	B3KSB1_HUMAN	endoplasmic reticulum metallopeptidase 1	ermp1	0	0	0	1	0	0	0	2	2	2	2	0.746	0.758425	0.587	0.786041	0.832844	0.851	0	0.562953	0.471748	0	0.0669883	0.0633191	0.0548462	0.0348046	0.135235	0.236923	0.491667	1	0.342141	0.675124	0.46441	0.510537	0.425464	0.66902	0.121981	0	0	0.0844202	0	0.0458385	0.341	0.531	0.457	0.483
5803013	NP_006808.1	C9J183_HUMAN	endoplasmic reticulum resident protein 29 isoform 1 precursor	ERP29	0	0	0	1	0	0	0	2	2	3	3	0.876	0.757898	0.747	0.550544	0.664344	0.221	0.0992	0.116	0.0744	0.131	0.466	0.0223	0.328112	0.00873	0.225	0.0515	0.0592	0.0251669	0.0893915	0.0221	0.0405	0.0506	0.0354014	0.00811497	0.0670833	0.226218	0.276403	0.197861	1	0.662194	0.0145	0.975	0.81	0.947
52487191	NP_055866.1	ERP44_HUMAN	endoplasmic reticulum resident protein 44 precursor	ERP44	0	0	0	1	0	0	0	3	2	2	2	0.657	0.712833	0.641	0.704952	0.856545	0.588	0	0.00136906	0	0	0.0236376	0	0.0104518	0	0.00367934	0	0.0166854	0.234085	0.0167982	0.0552971	0.196802	0.249211	0.118815	0.306714	0.633133	0.593089	0.265906	0.496452	1	0.451656	0	0.308	0.0306	0
4507677	NP_003290.1	ENPL_HUMAN	endoplasmin precursor	Hsp90b1	0	0	0	1	1	0	0	5	5	5	5	0.985	0.985946	0.943	0.977839	0.989009	0.987	0	0.00272472	0.00700214	0.00655136	0.0104181	0.0224389	0.0308008	0.0162281	0.126219	0.31154	0.585014	0.620617	0.161394	0.044978	0.0972686	0.945639	1	0.0579732	0.0445679	0.0374822	0.0158012	0.0125402	0.00286091	0.0279243	0.0165	0.00322	0.00844	0.018
157694516	NP_001002030.1	ECHD1_HUMAN	enoyl-CoA hydratase domain-containing protein 1 isoform 1	echdc1	0	0	0	0	0	0	0	4	3	4	5	0.502	0.630171	0.464	0.606533	0.48469	0.477	0.1367	0.517241	0.311576	0.273399	0.657635	0.623153	0.627958	0.412562	1	0.216749	0.422414	0.901666	0.432396	0.0506158	0.153941	0.0679803	0.0918022	0	0.123898	0.512357	0.473087	0.191652	0.424044	0.253983	0.369	0.323	0.402	1
194097323	NP_004083.3	ECHM_HUMAN	enoyl-CoA hydratase, mitochondrial precursor	Echs1	1	1	1	0	0	0	0	5	5	5	5	0.997	0.996986	0.999	0.987747	0.99911	0.996	0	0.00373	0.00574	0.00338	0.00441	0.00541	0.00190783	0.000841	0.00162	0.00297	0.00462	0.00181737	0.0076325	0.00295	0.0155	0.0201	1	0.23338	0.0449698	0.0174543	0.00562296	0.00160675	0.00250567	0.00265433	0	4.04e-05	0.000819	0.00524
218505670	NP_002345.2	EPCAM_HUMAN	epithelial cell adhesion molecule precursor	epcam	0	0	0	0	0	0	0	2	3	4	3	0.893	0.924806	0.899	0.843724	0.96212	0.952	0	0	0.0200972	0	0	0	0	0	0	0	0.0072556	0.0718079	0.0213305	0.0620436	0.180359	0.210247	0.626654	0.270889	0.570198	1	0.576348	0.77445	0.783092	0.00222787	0	0	0	0
4503583	NP_000111.1	B2R8N0_HUMAN	epoxide hydrolase 1	ephX1	0	0	0	1	0	0	0	5	5	5	5	0.945	0.932486	0.824	0.793942	0.980228	0.988	0	0.00301	0.0556	0.00739	0.04	0.0761	0.23383	0.0122	0.1	0.143	0.232	0.48256	0.46811	0.267	0.52	0.813	0.849768	0.49903	0.615157	1	0.0691061	0.0731726	0.140148	0.201826	0.0413	0.0536	0.0334	0.0671
154800487	NP_006450.2	ERLN1_HUMAN	erlin-1	ERLIN1	0	0	0	1	0	0	0	3	5	2	2	0.607	0.657321	0.182	0.98496	0.960065	0.99	0.00485636	0.504788	1	0.0995896	0.0655267	0.294118	0.301575	0.117373	0.149111	0.117784	0.400821	0.085092	0.133192	0.0259918	0.0787962	0.233926	0.44858	0.463089	0.385318	0.87684	0.0851942	0.751396	0.119881	0.476409	0.949	1	0.144	0.165
6005721	NP_009106.1	ERLN2_HUMAN	erlin-2 isoform 1	Erlin2	0	0	0	1	0	0	0	5	5	5	5	0.95	0.957629	0.972	0.994465	0.990737	0.997	0.0222	0.61	1	0.00857	0.00274	0.0836	0.0388558	0.0138	0.0238	0.00551	0.0267	0.0370716	0.0204562	0.00994	0	0.0478	0.0818326	0.0181796	0.0207699	0	0.036556	0	0.00256613	0.00651065	0.994	1	0.0548	0.0245
7657069	NP_055399.1	ERO1A_HUMAN	ERO1-like protein alpha precursor	ERO1L	0	0	0	1	0	0	0	5	5	5	5	0.908	0.854691	0.923	0.978268	0.975627	0.993	0	0	0.00543	0	0	0.0916	0.00109497	0.0201	0.0631	0.0633	0.0832	0.0329259	0.0807755	0	0.0237	0.0389	0.00351615	0.00486914	0.123979	0.109932	0.150239	1	0.401836	0.0437822	0	0.056	0	0.0313
296531406	NP_004640.3		ES1 protein homolog, mitochondrial isoform Ia precursor	C21orf33	0	0	1	0	0	0	0	5	3	5	5	0.924	0.943744	0.875	0.806889	0.937176	0.937	0	0.0271	0	0.054	0.0519	0.0454	0.058938	0.0462	0.0628	0.042	0.0133	0.128299	0.304848	0.269	0.567	0.829	0.48971	0.17117	0.182476	0.109181	0.0871913	0.332558	1	0.485262	0.0515	0.0483	0.0789	0.13
142976729	NP_057329.2	DHB11_HUMAN	estradiol 17-beta-dehydrogenase 11	HSD17B11	0	0	0	0	0	0	0	2	3	2	2	0.642	0.493082	0.685	0.573387	0.71967	0.557	0	0.0723039	0.193627	0.280637	0.669118	0.612745	0.38483	0.389706	0.678922	0.636029	1	0.980123	0.631427	0.296569	0.384804	0.841912	0.843212	0.171571	0.163386	0.563118	0.938019	0.288586	0.165473	0.15913	0.361	0.613	0.582	1
7705855	NP_057226.1	DHB12_HUMAN	estradiol 17-beta-dehydrogenase 12	HSD17B12	0	0	0	1	0	0	0	5	5	5	5	0.826	0.817288	0.61	0.80878	0.878861	0.81	0	0.127345	0.076407	0.0579143	0.272407	0.267978	0.206801	0.105641	0.339956	0.353244	0.531527	1	0.588079	0.294554	0.428543	0.604612	0.464221	0.383806	0.57649	0.561271	0.928681	0.30038	0.181394	0.0636459	0.185	0.339	0.261	0.551
15277342	NP_055049.1	DHB8_HUMAN	estradiol 17-beta-dehydrogenase 8	HSD17B8	1	1	1	0	0	0	0	4	3	3	3	0.595	0.7793	0.657	0.603562	0.717949	0.581	0.158643	0.0347921	0.0130197	0.154267	0.0207877	0	0.0691709	0.373085	0.335886	0.266958	0.215536	0.397562	0.768685	0.404814	0.847921	1	0.460098	0.198044	0.0504045	0.0306389	0.371907	0.142147	0.0842445	0.705011	0.997	0.302	0.249	0.161
4503529	NP_001407.1	IF4A1_HUMAN	eukaryotic initiation factor 4A-I	EIF4A1	0	0	0	0	1	0	0	5	5	5	5	0.988	0.994956	0.995	0.991598	0.981926	0.992	0.000584	0.0135	0.00965	0.00315	0.00362	0.0139	0.0326916	0.0111	0.00647	0.00493	0	0	0	0.00708	0	0.0429	0.0080068	0.00571001	0.0198504	0.0105726	0.0120062	0.110133	1	0.0555289	0.01	0.0262	0.0187	0.0641
4759034	NP_004721.1	ERF1_HUMAN	eukaryotic peptide chain release factor subunit 1	etf1	0	0	0	0	0	0	0	4	3	5	5	0.876	0.693469	0.817	0.750061	0.884832	0.927	0.000505	0.0338	0.0155	0.00292	0.104	0.513	0.00925179	0.00124	0.0186	0.00181	0.0118	0.0730557	0.0332356	0.0494	0.0395	0.0642	0.00466329	0.0120101	0.0179366	0.140378	0.00121431	0.217956	1	0.397178	0.462	0.0732	0.233	0.2
4503509	NP_003741.1	EIF3A_HUMAN	eukaryotic translation initiation factor 3 subunit A	eif3a	0	0	0	0	1	0	0	4	2	3	4	0.506	0.694522	0.815	0.441675	0.43758	0.418	0	0	0	0.0183	0.652	1	0.298198	0.0226	0.0999	0.1	0.0419	0.0879542	0.193844	0	0.279	0.00222	0.0488337	0.0524346	0.306154	0.503073	0.766179	0.534633	0.532249	0.826902	0.757	0.596	1	0.943
33239445	NP_003742.2	EIF3B_HUMAN	eukaryotic translation initiation factor 3 subunit B	EIF3B	0	0	0	0	1	0	0	2	5	2	2	0.758	0.477556	0.249	0.697567	0.73343	0.802	0.300752	0.0844612	0	0.0761905	0.992481	0.537594	0.745549	0.139098	0.218045	0.0258145	0.0568922	0.158434	0.176482	0.029198	1	0.626566	0.251191	0.281102	0.435405	0.525079	0.124791	0.799805	0.168475	0.404529	0.367	0.763	0.72	1
4503513	NP_003748.1	EIF3I_HUMAN	eukaryotic translation initiation factor 3 subunit I	EIF3I	0	0	0	0	1	0	0	2	2	3	3	0.881	0.796517	0.157	0.49321	0.65635	0.49	0	0	0	0	0.570876	0.491316	0.884956	0.396403	0.255429	0.126737	0.147953	0	0	0	0	0	0.590153	0.272908	0.697892	1	0.534104	0	0	0	0.145	0.337	0.221	0.329
7705433	NP_057175.1	B3KPB9_HUMAN	eukaryotic translation initiation factor 3 subunit L	EIF3L	0	0	0	0	0	0	0	5	4	3	4	0.52	0.585322	0.559	0.638307	0.624446	0.032	0.0282417	0.221264	0.0192355	0.113412	0.14788	0.255732	0.0671835	0.010107	0.00581513	0.232383	0.0670463	0.029552	0.0591101	0.030799	0.0623764	0.226823	0.0729406	0.183478	0.51244	0.222224	1	0.070859	0.690492	0.284193	0.495	0	0.0174	0.348
20149633	NP_057665.2	ECSIT_HUMAN	evolutionarily conserved signaling intermediate in Toll pathway, mitochondrial isoform 1	Ecsit	0	0	1	0	0	0	0	5	5	5	4	0.768	0.721897	0.756	0.598786	0.894415	0.847	0	0.0184	0.0402	0	0.0564	0.147	0.472797	0.626	0.214	0.228	1	0.778842	0.0455184	0.0104	0.0862	0.247	0.208267	0.0203596	0.164663	0	0.00955549	0	0.0369912	0.192853	0	0.0737	0.378	1
301129155	NP_001180289.1		exonuclease 3'-5' domain-containing protein 2 isoform 1	EXD2	0	0	0	0	0	0	0	2	3	2	2	0.947	0.953619	0.924	0.709745	0.745276	0.439	0	0	0	0	0	0.0157	0	0	0.0809	0.0135	0.15	0.0291494	0.0912198	0.0302	0.0712	0	0.0778508	0.0217014	0.0831182	0.956687	1	0.0850529	0.0820045	0.37287	0.699	0	0.217	0
14149680	NP_056107.1	ESYT1_HUMAN	extended synaptotagmin-1 isoform 2	Esyt1	0	0	0	0	0	0	0	5	5	5	5	0.988	0.991655	0.991	0.979435	0.99256	0.995	0.00162137	0	0	0	0.0048641	0.0155087	0.0705257	0.0635455	0.177243	0.193355	0.910382	1	0.0352902	0	0.00029809	0.0129911	0.0144046	0	0	0.00994853	0.00837769	0	0.0225023	0.0106748	0.01	0.0453	0.102	0.281
45387945	NP_065779.1	ESYT2_HUMAN	extended synaptotagmin-2	Esyt2	0	0	0	0	0	0	0	5	5	3	3	0.803	0.788473	0.908	0.903021	0.751109	0.858	0.00613	0	0.0197	0.0384	0.0859	0.232	0.598915	0.468	0.45	0.265	0.81	1	0.285312	0.0438	0.0706	0.138	0	0.0402652	0.210107	0.0450253	0.084951	0.176576	0.0131252	0.0213017	0.0308	0.0124	0.282	1
21614499	NP_003370.2	EZRI_HUMAN	ezrin	EZR	0	0	0	0	1	0	0	4	5	3	3	0.879	0.517597	0.68	0.555004	0.870338	0.419	0.00294	0	0.0705	0.00758	0	0.00201	0.253889	0.114	0.264	0.217	0.209	0.371326	0.12214	0.0286	0.156	0.396	0.4445	0.267984	1	0.0194864	0.0553416	0.0182764	0.209607	0	0.17	0.284	0.111	0.169
4826659	NP_004921.1	CAPZB_HUMAN	F-actin-capping protein subunit beta	CAPZB	0	0	0	0	0	0	0	2	2	2	2	0.826	0.792679	0.909	0.653922	0.846446	-0.0224	0	0.0136	0.0686	0.438	0.0249	0.0287	0.0314627	0.0141	0	0.105	0.0118	0.294557	0.112287	0.0247	0.0757	0.0753	0	0.0448478	0.0431004	1	0.545622	0.749452	0.0106899	0	1	0.119	0.0334	0
7661714	NP_055703.1	FAM3C_HUMAN	family with sequence similarity 3, member C precursor	FAM3C	0	0	0	0	0	0	0	5	5	5	5	0.831	0.816477	0.806	0.789071	0.840384	0.891	0.00997	0.00841	0.0356	0.115	0.108	0.101	0.121446	0.0414	0.0723	0.0994	0.125	0.23473	0.167839	0.0294	0.327	0.661	1	0.652757	0.969507	0.518098	0.32123	0.0665575	0.05942	0.300462	0.00757	0.0161	0.174	0.374
154355000	NP_003676.2	FUBP2_HUMAN	far upstream element-binding protein 2	khsrp	0	0	0	0	0	0	0	5	5	5	5	0.637	0.607944	0.621	0.765809	0.857912	0.887	0.0223	0.269	0.178	0.136	0.147	0.251	0.332785	0.0977	0.00249	0.126	0.126	0.136509	0.212461	0.098	0.0681	0.132	0.163596	0.156989	1	0.0905362	0.125909	0.122292	0.0398351	0.203356	0.345	0.426	0.0974	0.184
24797106	NP_055428.1	FAF2_HUMAN	FAS-associated factor 2	FAF2	0	0	0	0	0	0	0	3	5	2	2	0.902	0.498258	0.796	0.827339	0.835058	0.537	0.185	0.0773	0.0788	0.0331	0.0502	0.00402	0.224913	0.00152	0.0653	0.197	0.253	0.290806	0.389024	0.191	0.309	0.643	0.50383	0.253919	0.26316	0.351094	0.335721	1	0.196497	0.17446	0	0	0.1	0.331
45267832	NP_055744.2	FAKD2_HUMAN	FAST kinase domain-containing protein 2	FASTKD2	0	0	0	0	0	0	0	3	5	2	2	0.698	0.563685	0.705	0.736131	0.889712	0.323	0.0158	0.0966	0.00482	0.005	0.0263	0.0499	0.0318406	0.0727	0.192	0.0404	0.0364	0.0693256	0.0976546	0.066	0.16	0.134	0.156423	0.376065	0.271992	0.139403	1	0.377643	0.035562	0.188444	0.38	0.0667	0.00732	0.137
11141903	NP_068598.1	FAKD5_HUMAN	FAST kinase domain-containing protein 5	Fastkd5	0	0	0	0	0	0	0	2	2	2	2	0.686	0.784823	0.432	0.810048	0.666985	0.209	0	0.0253422	0.453991	0.178886	0	0.0281881	0.0258075	0	0.0570538	0.0388942	0.163979	1	0.840532	0.184307	0.2087	0.708768	0.356005	0.0857719	0.882447	0.950102	0.0756853	0.0160312	0	0.0273946	1	0.754	0.336	0.526
41872631	NP_004095.4	FAS_HUMAN	fatty acid synthase	FASN	0	1	0	0	1	0	0	5	5	5	5	0.979	0.977058	0.967	0.99598	0.998058	0.998	0	0	0	0.000741	0.0137	0.0477	1	0.724	0.32	0.0749	0.0191	0.0248012	0.0138171	0.00505	0.0109	0.00405	0.00581334	0.00579865	0.00934089	0.0136397	0.026851	0.0495563	0.00717289	0.0294133	0	0	0.241	1
24308324	NP_115604.1	FACR1_HUMAN	fatty acyl-CoA reductase 1	far1	0	0	0	0	0	0	0	5	5	5	5	0.891	0.915983	0.854	0.850404	0.897376	0.924	0.0269062	0.242812	0.467031	0.412343	0.822499	0.745937	0.977615	0.519531	0.842187	0.668281	0.885937	1	0.501445	0.205625	0.217656	0.171719	0.0521366	0.0241868	0.0533457	0.0513281	0.0136718	0.06534	0.0920005	0.0372044	0.391	0.552	0.805	1
31542658	NP_060569.3	FACR2_HUMAN	fatty acyl-CoA reductase 2	FAR2	0	0	0	1	0	0	0	3	2	5	5	0.535	0.780364	0.285	0.543501	0.516277	0.407	0	0.0473435	0.218509	0.0470021	0.277688	0.136568	0.330819	0.303863	0.416532	0.415394	0.810303	0.758286	0.364342	0.190057	0.163881	0.400599	0.319108	0.0320441	0.318503	0.101143	0.227904	1	0.681622	0.569017	0.784	0.683	0.651	1
4557303	NP_000373.1	AL3A2_HUMAN	fatty aldehyde dehydrogenase isoform 2	aldh3a2	0	0	1	1	0	0	0	5	5	5	5	0.94	0.789342	0.807	0.745682	0.935513	0.88	0.0293447	0.0393344	0.0768998	0.0486998	0.17482	0.152967	0.354642	0.200835	0.341315	0.366289	0.56192	1	0.577152	0.361086	0.535906	0.830393	0.676585	0.373514	0.14118	0.0293487	0	0	0.0304457	0.0638632	0.341	0.25	0.344	0.561
116063573	NP_001447.2	FLNA_HUMAN	filamin-A isoform 1	FLNA	0	0	0	0	1	0	0	5	5	5	5	0.988	0.993741	0.924	0.994719	0.997309	0.986	0.00447	0.0504	0.166	0.229	1	0.659	0.431767	0.225	0.223	0.186	0.147	0.100447	0.0050527	0.00129	0.00299	0.0134	0.00513127	0.00236942	0.00384975	0.0114659	0.00608107	0.00797414	0.00329308	0.00175086	0.306	0.757	1	0.863
105990514	NP_001448.2	B2ZZ83_HUMAN	filamin-B isoform 2	FLNB	0	0	0	0	0	0	0	5	5	5	5	0.974	0.879112	0.945	0.895878	0.861318	0.966	0.00493	0.025	0	0.00539	0.0521	0.0713	0.0195913	0.0119	0.0876	0.169	1	0.0070551	0	0	0.0431	0.065	0.144863	0	0	0.03086	0.0389709	0.0481658	0.0955214	0.0165898	0.0867	0.133	0.0797	0.114
5031699	NP_005794.1	FLOT1_HUMAN	flotillin-1	flot1	0	1	0	0	0	0	0	5	5	5	5	0.889	0.985514	0.976	0.998138	0.991225	0.997	0.0187	1	0.0326	0.0113	0.0626	0.00356	0	0.0114	0.00103	0	0.00617	0.111782	0.00786726	0.0081	0.0512	0.0188	0.0188265	0.0254104	0.0312837	0.0588955	0.0197627	0.144466	0.0127123	0.00988563	1	0.992	0.031	0.0027
94538362	NP_004466.2	FLOT2_HUMAN	flotillin-2	FLOT2	0	0	0	0	0	0	0	5	5	5	5	0.81	0.961574	0.924	0.942728	0.956891	0.989	0.0126	1	0.0214	0.000877	0.0337	0.105	0.0178976	0.0142	0.0131	0.106	0.0948	0.0806675	0.00834831	0	0.0111	0.139	0.0914936	0.0751666	0.0182313	0.0242091	0.010882	0.00879363	0.146641	0.0402441	1	1	0.106	0.152
4557305	NP_000025.1	ALDOA_HUMAN	fructose-bisphosphate aldolase A	ALDOA	0	1	0	0	0	0	0	5	5	5	5	0.999	0.999711	0.997	0.994736	0.998853	0.999	0.000628	0.00339	0.00666	0.00361	0.00573	0.00566	0.0036874	0.00265	0.00387	0.00299	0.00524	0.00677041	0.00935308	0.00847	0.0261	0.197	1	0.00331483	0.00280465	0.00485275	0.00409436	0.0015061	0.00440351	0.00314369	0.0198	0.0125	0.0188	0.0106
19743875	NP_000134.2	FUMH_HUMAN	fumarate hydratase, mitochondrial precursor	FH	1	1	1	0	0	0	0	5	5	5	5	0.996	0.995942	0.937	0.986585	0.994889	0.998	0.00273	0.000833	0.00426	0.00462	0.0109	0.00335	0.000576591	0	0.00379	9.79e-05	0.00236	0.00303912	0.00151572	0.00745	0.317	1	0.0118029	0	0.00414237	0.00307887	0.00389823	0.0008087	0.0131362	0	0	0.0177	0.0124	0.00728
5031863	NP_005558.1	LG3BP_HUMAN	galectin-3-binding protein	LGALS3BP	0	0	0	0	0	0	0	5	5	5	5	0.897	0.916937	0.73	0.665655	0.717984	0.839	0.0090572	0.145127	0.127119	0.042161	0.0563559	0.0720339	0.0729555	0.0341102	0.0658898	0.0931144	0.122881	0.201677	0.268221	0.149364	0.666314	1	0.0609082	0.0561374	0.194373	0.110906	0.0561628	0.0453954	0.067191	0.0964072	0.55	0.543	0.219	0.319
4503987	NP_003869.1	GGH_HUMAN	gamma-glutamyl hydrolase precursor	GGH	0	0	0	0	1	1	0	3	4	3	4	0.826	0.727138	0.616	0.58903	0.651101	0.43	0.0239651	0	0.00484749	0	0	0.107625	0.0683663	0	0.00490196	0	0.066122	0.256192	0.329319	0.235294	0.62963	1	0.808573	0.382922	0.552522	0.700028	0.0678881	0.0203322	0.0321026	0.317266	0.346	0.053	0.243	0.0542
18201905	NP_000166.2	G6PI_HUMAN	glucose-6-phosphate isomerase isoform 2	GPI	0	1	0	0	0	0	0	5	5	5	5	0.835	0.92083	0.891	0.782088	0.960009	0.947	0.0228	0.173	1	0.66	0.907	0.271	0.213615	0.104	0.113	0.00618	0.0616	0.0247487	0.062409	0.00241	0.00841	0.00871	0.00340114	0.00876588	0.0229276	0.230044	0.0294863	0.00190192	0.0543998	0.0707417	0.438	1	0.802	0.559
4503847	NP_001458.1	A8K0S7_HUMAN	glucose-6-phosphate translocase isoform 1	SLC37A4	0	0	0	1	0	0	0	3	3	2	3	0.63	0.629212	0.316	0.747856	0.733199	0.389	0.00515063	0.404954	0.780546	0.069613	0.720598	0.250802	0	0.0275271	0.0582351	0.00523627	0.415965	0.460651	0.0298459	0	0	0	0.188394	0.119361	0.303583	0.386407	0.249626	0.627163	1	0	0.184	0.597	0.00758	0.703
48255889	NP_002734.2	A8K318_HUMAN	glucosidase 2 subunit beta isoform 1	prkcsh	0	0	0	1	0	0	0	5	5	5	5	0.67	0.500537	0.481	0.633417	0.731291	0.812	0.205132	0.0367078	0.050959	0.0205132	0.128477	0.188937	0.212949	0.134955	0.23968	0.662899	0.387591	0.489442	0.329531	0.401626	0.710403	0.882066	0.558779	0.506726	1	0.662919	0.277657	0.486121	0.138197	0.454431	0.0275	0.0753	0.221	0.586
54607043	NP_000148.2	GLCM_HUMAN	glucosylceramidase isoform 1 precursor	GBA	0	0	0	0	0	1	0	2	4	2	3	0.656	0.54978	0.538	0.717631	0.537788	0.766	0.0716025	0.800409	0.400825	0.158841	0.34126	0.348705	0.34918	0.11578	0.177455	0.124094	0.178696	0.194491	0.102673	0.21096	0.0828951	0.284176	0.379839	0.253981	0.862839	0.608859	0.0950975	0.136599	0.519863	1	0.868	1	0.272	0.578
4885281	NP_005262.1	DHE3_HUMAN	glutamate dehydrogenase 1, mitochondrial precursor	glud1	1	1	1	0	0	0	0	5	5	5	5	0.998	0.999169	0.95	0.997146	0.999618	1	0	0.00112241	0.00342584	0.00211861	0.00209607	0.00314411	0.0020515	0.01465	0.00113819	0.0200592	0.104916	1	0.958166	0.0104804	0.000477814	0.000502606	0	0.00424387	0	0.000962889	0.0025149	0.0176654	0.00533526	0.00125916	0.00115	0.00487	0.00822	0.00996
156104878	NP_055720.3	GLSK_HUMAN	glutaminase kidney isoform, mitochondrial precursor	GLS	1	0	1	0	0	0	0	5	5	5	5	0.959	0.958465	0.975	0.666012	0.849891	0.734	0.00440565	0.0462795	0.0695203	0	0	0	0	0	0.0217251	0	0.0127319	0	0.00686401	0	0.0633564	0.111152	0.101743	0.0225642	0.0422511	0.0558549	1	0.945638	0.00539667	0.101392	0.203	0.0431	0.0418	0.0318
4826960	NP_005042.1	Q53HS0_HUMAN	glutaminyl-tRNA synthetase	QARS	0	0	1	0	1	0	0	5	5	5	5	0.498	0.709847	0.551	0.798389	0.925162	0.926	0.0157431	0.101835	0.344586	0.157431	0.639632	0.457981	0.66571	0.0789356	0.137614	0.0978713	0.434861	0.0462683	0.20387	0.299449	0.279632	0.227889	0.072722	0.0142681	0.662485	1	0.274335	0.197192	0.139563	0.232534	0.491	0.467	0.323	0.378
132814467	NP_001968.3	AMPE_HUMAN	glutamyl aminopeptidase	ENPEP	0	0	0	0	0	0	0	3	4	2	2	0.679	0.653791	0.179	0.656796	0.702153	0.798	0	0.200864	0.0390929	0.0894168	0.0913607	0.0637149	0.118871	0.0115551	0.075162	0.334773	1	0.579112	0.2821	0.173866	0.491361	0.539957	0.346675	0.227411	0.163328	0.196615	0.0984631	0.0832215	0.27614	0.00590296	0	0	0	0
222831590	NP_060762.3	QRSL1_HUMAN	glutamyl-tRNA(Gln) amidotransferase subunit A homolog	qrsl1	0	1	0	0	0	0	0	5	2	4	3	0.66	0.82868	0.869	0.591122	0.8375	0.801	0.00123339	0.00464816	0.0181441	0.013761	0.00375115	0.0386328	0.055538	0.0142707	0.00943904	0.106011	0.52088	0.540021	0.04674	0.0879685	0.0555537	0.134552	0.0433072	0.0188636	0.0206861	0.137566	0.228653	1	0.893872	0.0270352	0.0278	0	0.0197	0.0324
4503943	NP_000150.1	GCDH_HUMAN	glutaryl-CoA dehydrogenase, mitochondrial isoform a precursor	gcdH	1	0	1	0	0	0	0	3	5	4	4	0.993	0.810712	0.93	0.987572	0.98367	0.989	0	0	0	0	0	0	0.00737606	0.00348	0.00312	0.116	0.0601	0.137981	0	0	0.00779	0.00604	1	0	0.0138676	0.0491444	0.13686	0.027393	0.0676427	0.0259708	0	0	0.0364	0
7669492	NP_002037.2	B7Z697_HUMAN	glyceraldehyde-3-phosphate dehydrogenase	GAPDH	0	0	0	0	0	0	0	5	5	5	5	0.989	0.996531	0.856	0.996656	0.998563	0.999	0.0013	0.019	0.00946	0.00477	0.00961	0.0214	0.00515699	0.000302	0.00619	0.0109	0.0126	0.0420771	0.18371	0.603	1	0.578	0.0434354	0.00202294	0.00777519	0.00161914	0.00484374	0.00258073	0.00396407	0.014875	0.0123	0.0105	0.00109	0.00071
4504007	NP_000158.1	GLPK_HUMAN	glycerol kinase isoform b	GK	1	0	1	0	1	0	0	5	5	5	5	0.658	0.973559	0.752	0.889986	0.961534	0.971	0.00182013	0.0170236	0.152034	0.0544968	0.813704	1	0.390663	0.255889	0.157388	0.0770878	0.0680942	0.180615	0.0336593	0.0127409	0.024197	0.00987152	0.0400466	0.191843	0.0639727	0.210899	0.0524273	0.197857	0.408851	0.000970083	0.102	0.348	0.935	1
285002231	NP_001076581.2	GPDM_HUMAN	glycerol-3-phosphate dehydrogenase, mitochondrial precursor	Gpd2	1	1	1	0	0	0	0	5	5	5	5	0.939	0.902881	0.853	0.822535	0.837308	0.533	0.0198763	0	0	0	0.0941454	0.0374017	0.0448441	0.00581329	0.179528	0.267155	0.518281	1	0.50958	0.351576	0.653995	0.854896	0.639232	0.0627431	0.13647	0.523043	0.738806	0.119454	0.0172201	0.0781041	0.0279	0.148	0.206	0.194
260763876	NP_872375.2	GDPD1_HUMAN	glycerophosphodiester phosphodiesterase domain-containing protein 1 isoform 1	gdpd1	0	0	0	0	0	0	0	3	3	2	2	0.709	0.723751	0.593	0.670895	0.674046	0.479	0	0.0369896	0	0	0.199549	0.0102086	0.025869	0.0863902	0.0786029	0.0860251	0.182514	1	0.223272	0.306624	0.0719107	0.261604	0.375441	0.46546	0.845115	0.674488	0.102231	0.101367	0.0184541	0.0463411	0.0429	0.0279	0.0786	0.137
108773801	NP_000161.2	GCSP_HUMAN	glycine dehydrogenase [decarboxylating], mitochondrial precursor	Gldc	1	1	1	0	0	0	0	5	5	5	5	0.988	0.928207	0.93	0.818875	0.966782	0.933	0	0	0.0112	0	0.0137	0.035	0.0207751	0.0057	0	0	0.00241	0.0114877	0.0120568	0.0132	0.229	1	0.0471908	0.017643	0.0287466	0.0432002	0.00264017	0.0575986	0.0319069	0.00823639	0.0364	0.0207	0.0301	0.0061
116805340	NP_002038.2	SYG_HUMAN	glycyl-tRNA synthetase	Gars	1	1	1	0	1	0	0	5	5	2	3	0.9	0.84436	0.907	0.660664	0.801532	0.44	0.0217	0	0	0	0.00279	0.118	0	0	0	0.000378	0	0.0201074	0.031556	0.0238	0.15	1	0.0796568	0.0866026	0.0644717	0.18988	0.0268154	0.188184	0.0896606	0.0669207	0.6	0.263	0.00733	0.568
54633312	NP_036333.2	B7Z8Y4_HUMAN	Golgi apparatus protein 1 isoform 1	GLG1	0	0	0	0	0	0	0	4	5	3	3	0.57	0.444106	0.3	0.744945	0.611389	0.324	0.244444	0.14321	0.45679	0.135802	0.254321	0.108765	0.56839	0.17037	0.328395	0.3	0.714815	0.647534	0.447871	0.445679	0.592593	1	0.202707	0.372408	0.373108	0.539918	0.379315	0.254179	0.851078	0.230635	0.191	0.743	0.325	0.492
7706704	NP_057418.1	GP89C_HUMAN	Golgi pH regulator B	GPR89A	0	0	0	0	0	0	0	2	2	2	2	0.647	0.746432	0.67	0.722141	0.863708	0.406	0	0	0	0	0.253231	0.0702642	0.423422	0.206188	0.428391	0.389356	0.524479	0.630405	0.424068	0.269246	0.145133	0.225206	0.200336	0.0220038	0.0387829	0.892703	0.0938324	1	0.107649	0.500457	0.176	0.167	0.472	0.696
148596984	NP_004478.3	GOGB1_HUMAN	Golgin subfamily B member 1	GOLGB1	0	0	0	0	0	0	0	5	5	3	4	0.614	0.725062	-0.0518	0.626784	0.539997	0.435	0.799395	0.718253	0.229901	0.0845976	0.234409	0.0174304	0.079824	0.13193	0.329074	0.0396692	0.107437	0.295478	0.0475556	0.0144853	0.0833955	0.468818	0.193249	0.0796924	0.252905	1	0.855283	0.685482	0.395942	0.19708	0.319	0.441	0.0536	0.126
15088795	NP_149975.1	PIGS_HUMAN	GPI transamidase component PIG-S	PIGS	0	0	0	1	0	0	0	5	3	5	5	0.679	0.646179	0.442	0.673691	0.66456	0.766	0	0.104197	0.0266165	0.0799528	0.125861	0.066335	0.145848	0.191887	0.285767	0.474559	0.654066	1	0.306128	0.148557	0.451862	0.100586	0.49698	0.219049	0.116506	0.175549	0.034295	0.0410209	0.0288512	0.311451	0.714	0.354	0.743	1
23199983	NP_005473.1	GPI8_HUMAN	GPI-anchor transamidase precursor	PIGK	0	0	0	1	0	0	0	4	2	2	2	0.712	0.785497	0.483	0.920841	0.679561	0.701	0	0.00308505	0.175691	0.0944339	0.423541	0.234255	0.14278	0.123402	0.760282	0.771785	0.695443	1	0.30526	0	0	0.256216	0.132023	0.414825	0.0257155	0.0285667	0.0200834	0.0531408	0.309536	0.588968	0.4	0.228	0.431	1
92110010	NP_065946.2	GRM1A_HUMAN	GRAM domain-containing protein 1A isoform 1	Gramd1a	0	0	0	0	0	0	0	5	4	3	3	0.615	0.552148	0.545	0.881712	0.694387	0.849	0.0267816	0.0524138	0.368966	0.225287	0.603448	1	0.865115	0.652874	0.614943	0.362069	0.748276	0.346696	0.0889212	0.00863218	0.08	0.0204598	0.164649	0.109899	0.386254	0.311271	0.364383	0.327905	0.151306	0.301295	0.446	1	0.937	0.951
149193319	NP_001091947.1	GRSF1_HUMAN	G-rich sequence factor 1 isoform 2	Grsf1	0	1	0	0	0	0	0	5	5	2	2	0.988	0.985862	0.984	0.996495	0.997797	0.991	0	0	0	0	0.00173	0	0	0.00266	0	0.00954	0.0139	0.0246727	0	0.0293	0.0021	0.00881	0.00748855	0.0107345	0.019131	0.0127701	0.0271941	0.285305	1	0.148781	0.00377	0	0	0
49355721	NP_055182.3	Q9H2P1_HUMAN	growth and transformation-dependent protein	Fam162a	0	1	0	0	0	0	0	2	2	2	2	0.807	0.836885	0.572	0.628601	0.665067	0.825	0.00499	0.00797	0.0162	0.0459	0.102	0.0939	0.157033	0.247	0.244	0.262	0.545	0.386402	0.443416	0.337	0.518	0.688	0.499801	0.540106	0.394695	0.0966212	0.12615	0.437357	1	0.516694	0.262	0.313	0.352	0.259
31543415	NP_443082.2	G45IP_HUMAN	growth arrest and DNA damage-inducible proteins-interacting protein 1	gadd45gip1	0	0	0	0	0	0	0	3	5	5	5	0.657	0.643766	0.703	0.473457	0.536846	0.714	0	0.0197137	1	0.288546	0.0311674	0.0698238	0.00497602	0.00511013	0.0298458	0.017511	0.101322	0.384862	0.128603	0.226872	0.682819	0.588106	0.205211	0.32261	0	0.00113504	0.00329857	0.000944142	0.00546076	0.0119497	0.813	0.832	0.232	0.48
24308295	NP_079472.1	GRPE1_HUMAN	grpE protein homolog 1, mitochondrial precursor	GRPEL1	1	1	1	0	0	0	0	2	4	5	5	0.992	0.629966	0.743	0.961398	0.969278	0.993	0	0.0655	0.105	0.112	0.283	0.0383	0.390436	0.138	0.0334	0.00513	0.00542	0.0345795	0.0362015	0.0394	0.0783	0.0735	0.0904384	0.0149661	0.0542095	0.174023	0.0198022	0.19797	0.655785	1	0.0218	0.0135	0	0
19923437	NP_057366.2	KAD3_HUMAN	GTP:AMP phosphotransferase, mitochondrial isoform a	ak3	1	1	1	0	0	0	0	4	5	3	3	0.721	0.861563	0.909	0.779121	0.848275	0.808	0	0.00337	0.0194	0.0383	0.00473	0	0.0193188	0	0.0258	0.0351	0.169	0.253383	0.0296455	0.045	0.201	0.135	0.0981916	0.0296201	0.0512115	0.277915	0.556715	1	0.862088	0.384325	0.0496	0.249	0.0301	0.0239
5453555	NP_006316.1	A8K3Z8_HUMAN	GTP-binding nuclear protein Ran	Ran	0	0	0	0	1	0	1	2	2	3	3	0.936	0.905203	0.638	0.916301	0.959041	0.969	0	0	0.0837	0.0199	0.385	0.157	0.123322	0.0751	0.123	0.218	0.0956	0.215341	0.0328756	0.131	0.19	0.159	0.160858	0.0998487	0.0986314	0.11164	0.0251056	0.227622	0.392585	1	0.152	0.178	0.0186	0.0675
24307899	NP_005693.1	ERAL_HUMAN	GTP-binding protein era homolog	ERAL1	0	0	0	0	0	0	0	5	2	4	4	0.567	0.81811	0.607	0.492592	0.814332	0.6	0	0	0	0.00475	0.208	0.108	0.176266	0.193	0.0695	0.074	0.117	0.0386203	0.0431772	0.0543	0.0257	0.399	0.0312691	0.195471	0.00390062	0.0793936	0	0.263357	0.360651	1	0.515	0.493	0.226	0.0776
33946324	NP_002060.4	GNAI1_HUMAN	guanine nucleotide-binding protein G(i) subunit alpha-1	Gnai1	0	0	0	0	0	0	0	2	2	3	3	0.984	0.879553	0.497	0.889689	0.987606	0.913	0	0	0	0	0	0	0.169512	0.206618	0.787053	0.026371	0	0	0	0	0.00256914	0.0176713	0	0.0121517	0.00495313	0	0.0132761	0.0126295	0.0259483	1	0.205	0	0	0.0462
4504041	NP_002061.1	B3KP24_HUMAN	guanine nucleotide-binding protein G(i) subunit alpha-2 isoform 1	gnai2	0	0	0	0	1	0	0	4	5	5	5	0.844	0.675729	0.777	0.760791	0.850261	0.928	0.0144404	0.00367265	0	0.00859604	0.00490065	0.00293357	0.188395	0	0.00462776	0.00477558	0.0380909	0.0101748	0.0103098	0	0.0319509	0.0537821	0.781929	0.188877	0.0576511	0.00841757	0.0121053	0.0190398	0.0658988	1	0.269	0.0807	0.0148	0.0636
51036603	NP_061329.3	GBG12_HUMAN	guanine nucleotide-binding protein G(I)/G(S)/G(O) subunit gamma-12 precursor	GNG12	0	0	0	0	0	0	0	2	3	2	2	0.999	0.917468	0.963	0.91057	0.941918	0.968	0	0	0	0.00701	0	0.0154	0	0	0	0.00879	0.00447	0.0266543	0.00635539	0.0148	0.0461	0.175	1	0.102477	0.0282961	0.0229508	0.014033	0.0412788	0.128089	0.158915	0.12	0.0212	0	0
4885287	NP_005265.1	GBG5_HUMAN	guanine nucleotide-binding protein G(I)/G(S)/G(O) subunit gamma-5 precursor	gng5	0	0	0	0	0	0	0	3	2	3	3	0.587	0.793103	0.676	0.526075	0.643392	0.68	0	0.0254	0.0187	0.0185	0.029	0.00676	0	0.00964	0.0314	0.0456	0.361	0.0573486	0.116106	0.085	0.0541	0.475	1	0.316263	0.434414	0.632547	0.149889	0.192491	0.302957	0	0.507	0.00797	0.00506	0.0634
11321585	NP_002065.1	GBB1_HUMAN	guanine nucleotide-binding protein G(I)/G(S)/G(T) subunit beta-1	GNB1	0	0	0	0	0	0	0	5	5	5	4	0.977	0.968055	0.972	0.827562	0.9742	0.921	0.00302	0.015	0.00267	0.00376	0.00675	0.00876	0.0278802	0.00835	0.0165	0.0186	0.0253	0.0414522	0.0503457	0.0335	0.0417	0.245	1	0.146709	0.034455	0.0158339	0.0359874	0.0073506	0.01423	0.181075	0.00251	0.0167	0.0774	0.123
20357529	NP_005264.2	GBB2_HUMAN	guanine nucleotide-binding protein G(I)/G(S)/G(T) subunit beta-2	gnb2	0	0	0	0	0	0	0	3	4	5	5	0.883	0.979214	0.897	0.90107	0.916189	0.984	0	0	0.181	0	0.0504	0	0	0	0	0	0.00197	0.00522872	0.0160448	0.0143	0.0313	0.128	1	0.151216	0.0391509	0.00985973	0.00587252	0.0107541	0.00389061	0.236251	0.101	0.0231	0.00905	0.0416
5729850	NP_006487.1	GNAI3_HUMAN	guanine nucleotide-binding protein G(k) subunit alpha	GNAI3	0	0	0	0	0	0	0	5	2	5	5	0.936	0.998299	0.96	0.980012	0.99106	0.996	0	0	0.0168	0	0	0	0	0	0.00109	0	0.0207	0.00755732	0.0102974	0.00542	0.0163	0.151	0.0508495	0.015296	0.0146215	0.0445143	0.0279725	0.0337822	0.0649919	1	0.014	0	0	0.0292
24111250	NP_006563.2	GNA13_HUMAN	guanine nucleotide-binding protein subunit alpha-13	Gna13	0	0	0	0	0	0	0	5	2	3	3	0.773	0.667038	0.671	0.796685	0.678317	0.914	0	0	0	0	0	0	0.101277	0.0489	0.289	0.224	0.297	0.307033	0.00757553	0.0022	0.0988	0.186	0.377351	0.516548	0.306693	0.036334	0.0198321	0.0106903	0.442598	1	0.0333	0	0.0466	0.162
5174447	NP_006089.1	GBLP_HUMAN	guanine nucleotide-binding protein subunit beta-2-like 1	GNB2L1	0	0	0	0	0	0	0	5	5	5	5	0.78	0.774274	0.777	0.960716	0.991169	0.997	0.0291	0	0.0196	0.00391	0.0545	0.0563	0.167781	0.129	0.29	0.143	0.167	0.398348	0.35509	0.0593	0.0749	0.126	0.0640991	0.145272	0.839661	0.3811	0.119128	0.134886	0.214563	1	0.0332	0.00194	0.0236	0.052
48928056	NP_008879.3	HSP13_HUMAN	heat shock 70 kDa protein 13 precursor	hspa13	0	0	0	1	0	0	0	4	5	2	2	0.527	0.56903	0.762	0.744005	0.703423	0.672	0	0.496	0.0419	0.0141	0.0292	0.0814	0.180623	0.143	0.133	0.141	0.393	0.457273	0.260911	0.495	0.23	0.197	0.414891	0.343571	0.410366	0.495921	0.210593	1	0.167889	0.0839696	0.52	0.5	0.0906	0.199
167466173	NP_005337.2	HSP71_HUMAN	heat shock 70 kDa protein 1A/1B	HSPA1A	1	0	1	1	0	0	0	5	5	5	5	0.995	0.989303	0.963	0.981628	0.996648	0.466	0.000341	0.00543	0.0103	0.00849	0.0346	0.0428	0.124164	0.027	0.0553	0.0701	0.0954	0.131909	0.0993317	0.0598	0.0955	0.132	0.119404	0.0914809	0.216872	1	0.159977	0.0309259	0.031854	0.0441477	0.107	0.108	0.119	0.214
38327039	NP_002145.3	HSP74_HUMAN	heat shock 70 kDa protein 4	HSPA4	0	0	0	0	0	0	0	5	5	5	5	0.883	0.931424	0.945	0.694805	0.901771	0.878	0	0	0	0	0	0.00741	0.0121471	0.000151	0.000988	0.000316	0	0.0288068	0.00519346	0.00373	0.0457	0.133	1	0.123018	0.0924434	0.0484318	0.0139664	0.0211466	0.104047	0.165833	0.223	0.0742	0.104	0.0932
31541941	NP_055093.2	A2ICT2_HUMAN	heat shock 70 kDa protein 4L	Hspa4l	0	0	0	0	0	0	0	4	3	3	3	0.675	0.68571	0.54	0.527925	0.59199	0.341	0	0.0267	0	0	0.0244	0	0.234957	0.119	0.509	0.232	0.041	0.0566579	0.210335	0.142	0.353	0.121	1	0.172196	0.0994558	0.26887	0.166961	0.19268	0.204776	0.356885	0.432	0.267	0.579	0.794
5729877	NP_006588.1	HSP7C_HUMAN	heat shock cognate 71 kDa protein isoform 1	HSPA8	0	1	0	0	1	0	0	5	5	5	5	0.995	0.989692	0.982	0.961138	0.993565	0.34	0	0.000495	0.00913	0.00256	0.00789	0.00757	0.0406563	0.0065	0.0162	0.0178	0.0218	0.0545362	0.0378674	0.0202	0.0277	0.0555	0.0514245	0.0474312	0.123146	1	0.0695785	0.00798606	0.0163931	0.0517459	0.108	0.0603	0.0712	0.0941
155722983	NP_057376.2	TRAP1_HUMAN	heat shock protein 75 kDa, mitochondrial precursor	Trap1	1	1	1	0	0	0	0	5	5	5	5	0.996	0.994361	0.966	0.984535	0.993943	0.812	0	0.00932	0.00562	0.00678	0.0197	0.0225	0.0396196	0.0245	0.0471	0.0623	0.0995	0.188388	0.136958	0.11	0.163	0.192	0.174514	0.110814	0.164973	1	0.195825	0.0389986	0.0299029	0.0191511	0.00226	0.0264	0.0557	0.133
153792590	NP_001017963.2	HS902_HUMAN	heat shock protein HSP 90-alpha isoform 1	HSP90AA1	0	0	0	0	1	0	0	5	5	5	5	0.978	0.978662	0.898	0.962233	0.975272	0.988	7.9e-05	0	0.000916	0.000562	0.00777	0.00435	0.0636094	0.00219	0.00297	0.0244	0.0457	0.140809	0.348207	0.11	0.401	0.0455	0.100709	0.0855871	0.512139	1	0.0243435	0.00228124	0.00202122	0.00311153	0.0223	0.0335	0.00526	0.0334
20149594	NP_031381.2	HS90B_HUMAN	heat shock protein HSP 90-beta	HSP90AB1	0	0	0	0	0	0	0	5	5	5	5	0.99	0.970888	0.975	0.960415	0.961844	0.954	0	0.0168	0.00637	0.0018	0.00818	0.0075	0.0517432	0.00491	0.0132	0.0315	0.0487	0.0804369	0.238013	0.0779	0.105	0.0878	0.109204	0.193385	0.54593	1	0.0560866	0.0184606	0.0291425	0.0272974	0.00248	0.0281	0.0408	0
8051608	NP_002125.3	HMOX2_HUMAN	heme oxygenase 2	Hmox2	0	0	0	1	0	0	0	4	5	5	5	0.759	0.667107	0.854	0.643429	0.712799	0.706	0.00694	0.0535	0.0557	0.156	0.00256	0.131	0.00842971	0.0696	0.0106	0.106	0.041	0.150884	0.010404	0.105	0.00367	0.00599	0.00652775	0.0439387	0.039209	0.367811	0.0477545	0.0662825	0.171143	1	0.16	0.242	0.0871	0.358
20336761	NP_057071.2	HEBP1_HUMAN	heme-binding protein 1	HEBP1	0	0	1	0	1	0	0	2	2	2	2	0.905	0.658153	0.331	0.714235	0.789941	0.652	0.0119	0	0.153	0.019	0.394	0.269	0	0	0.133	0.131	0.478	0.5	0.252065	0.109	0.0346	0.298	0.555868	0.0349091	0.0698436	0	0.129469	0	1	0.235032	0	0.891	0.134	0.144
6912420	NP_036394.1	HS2ST_HUMAN	heparan sulfate 2-O-sulfotransferase 1 isoform 1	Hs2st1	0	0	0	0	0	0	0	2	3	2	2	0.621	0.517926	0.336	0.752912	0.68546	-0.0398	0	0.234448	0.789658	0.551711	0.982115	0.170295	0.762555	0.190124	0.202955	0.715008	0.898134	0.615622	0.81931	0.153966	0.746501	0.260109	1	0.627404	0.254235	0.489404	0.222753	0.665748	0.0756338	0.0303436	0.0489	0.561	0.287	0.366
55956919	NP_112556.2	Q53F64_HUMAN	heterogeneous nuclear ribonucleoprotein A/B isoform a	Hnrnpab	0	0	0	0	0	0	0	4	4	4	4	0.843	0.624667	0.815	0.637779	0.819854	0.849	0	0.0286	0.0359	0.191	0.136	0.0538	0.248908	0.124	0.111	0.251	0.00202	0	0.0108119	0	0.0194	0.000714	0	0	0.0293955	0.0190664	0.0757092	0.293925	1	0.493104	0.0843	0.263	0.129	0.339
4504445	NP_002127.1	Q0VAC0_HUMAN	heterogeneous nuclear ribonucleoprotein A1 isoform a	HNRNPA1	0	0	0	0	0	0	0	5	5	5	5	0.724	0.918931	0.858	0.971645	0.971331	0.995	0.027	0.0694	0.0381	0.0468	0.123	0	0.0640496	0.0282	0.113	0.0363	0.000771	0.0495178	0.0894272	0.0163	0.0878	0.0369	0.0147017	0.167784	0.00439544	0.060115	0.0406664	0.107035	0.184012	1	0.033	0	0.0175	0.00628
34740329	NP_919223.1	Q66K53_HUMAN	heterogeneous nuclear ribonucleoprotein A3	Hnrnpa3	0	0	0	0	0	0	0	2	3	2	2	0.756	0.628749	0.433	0.7281	0.790803	0.928	0.0217433	0.0139485	0.0136477	0	0.0448541	0.0428028	0.0414738	0.0341875	0.0661871	0.0820501	0.172305	0.0826481	0.120053	0.173673	0.0675546	0.0537428	0.683751	0.889782	1	0.364072	0.115736	0.502045	0.0368446	0.992435	0.15	0	0.472	1
14110414	NP_002129.2	HNRPD_HUMAN	heterogeneous nuclear ribonucleoprotein D0 isoform c	HNRNPD	0	0	0	0	1	0	0	5	2	4	4	0.731	0.874556	-0.157	0.466956	0.50536	0.493	0.0309964	0.351757	0.496291	0.0778393	0.142792	0.45798	0.921878	0.161773	0.477136	0.141225	0.513704	0.450135	0.448865	0.407481	0.867203	0.992581	0.226113	0.166751	0.230776	0.217639	0.11016	0.305127	1	0.342361	0.562	0.331	0.161	0.132
4826760	NP_004957.1	HNRPF_HUMAN	heterogeneous nuclear ribonucleoprotein F	HNRNPF	0	0	0	0	0	0	0	5	2	5	4	0.743	0.768576	0.875	0.51416	0.588159	0.258	0	0	0	0	0	0	0.00437836	0.0329	0.00609	0.0166	0.00543	0.337433	0.266611	0.0437	0.0563	0.00303	0.0685152	0.3073	0.616115	0.0724007	0.0955491	0.0721459	0.321505	1	0.509	0.338	0.122	0.381
5031753	NP_005511.1	HNRH1_HUMAN	heterogeneous nuclear ribonucleoprotein H	Hnrnph1	0	0	0	0	0	0	0	2	5	4	4	0.752	0.598379	0.399	0.926105	0.934725	0.992	0.0111	0	0.0157	0.0151	0.0371	0.054	0	0.179	0.323	0.0587	0.223	0.236369	0.0275917	0.0192	0.0614	0.452	0.146855	0.0148046	0.284371	0.382359	0.111193	0.357869	1	0.475172	0.0394	0.0151	0.0116	0.0315
14165435	NP_112552.1	HNRPK_HUMAN	heterogeneous nuclear ribonucleoprotein K isoform b	Hnrnpk	0	0	0	0	0	0	0	5	5	5	5	0.987	0.988149	0.995	0.979642	0.969523	0.98	0	0.0203	0.000584	0.000702	0.0074	0.00253	0.00172421	3.92e-05	0.00931	0.000563	0.00351	0	0.00150215	0.000186	0.0222	0	0.00511348	0.0111206	0.0470417	0.0654292	0.131299	1	0.173724	0.0349035	0.00108	0.00403	0.0162	0.0197
52632383	NP_001524.2	A6NIT8_HUMAN	heterogeneous nuclear ribonucleoprotein L isoform a	HNRNPL	0	0	0	0	0	0	0	3	2	4	3	0.993	0.780018	0.75	0.569183	0.999667	0.791	0	0.000977	0.298	0.00165	0.0128	0.00429	0.0383749	0.0352	0.0937	0.12	0.156	0.0458612	0	0.0017	0.0458	0.0322	0.0520428	0.0381614	0.0234338	0.0176562	0.135199	1	0.0807159	0.293137	0.205	0	0	0.475
14141152	NP_005959.2	HNRPM_HUMAN	heterogeneous nuclear ribonucleoprotein M isoform a	hnrnpm	0	0	0	0	0	0	0	5	5	5	5	0.787	0.773234	0.797	0.777554	0.820737	0.883	0	0.0569	0.076	0	0.0309	0.105	0.0323445	0	0.0134	0.0175	0.0706	0.136324	0	0.022	0.0339	0.118	0.513657	0.257838	1	0.482645	0.269113	0.319991	0.277697	0.331248	0.299	0.0694	0.0537	0.0581
228008291	NP_006363.4	B7Z645_HUMAN	heterogeneous nuclear ribonucleoprotein Q isoform 1	SYNCRIP	0	0	0	1	0	0	0	2	5	4	3	0.799	0.840173	0.745	0.783885	0.978824	0.514	0	0.00249	0	0	0.0107	0.232	0.136353	0.00471	0.0152	0.0164	0.00885	0.0584261	0.0340159	0.00619	0.0287	0.0785	0.307933	0.407281	0.31516	0.837526	1	0.532878	0.0520244	0.243183	0.147	0.0018	0.106	0.0512
5031755	NP_005817.1	HNRPR_HUMAN	heterogeneous nuclear ribonucleoprotein R isoform 2	HNRNPR	0	0	0	0	0	0	0	5	3	5	5	0.766	0.660017	0.59	0.525256	0.591774	0.852	0.0155409	0.00864599	0.0159787	0.0235302	0.0893054	0.0562537	0.0508554	0.0215603	0.0414789	0.0240774	0.251719	0.41622	0.161325	0.0772667	0.166353	0.105503	0.142207	0.157502	0.291206	1	0.660571	0.312677	0.0595601	0.256179	0.101	0.00227	0.0761	0.0844
4504447	NP_002128.1	ROA2_HUMAN	heterogeneous nuclear ribonucleoproteins A2/B1 isoform A2	HNRNPA2B1	0	0	0	0	0	0	0	4	2	5	5	0.654	0.676273	0.791	0.749262	0.851585	0.948	0	0	0	0.00168	0.00706	0	0.0573278	0	0	0	0.0304	0.301878	0.0586024	0.0712	0.0377	0.044	0.0451285	0.236233	0.0575724	0.555936	0.596265	0.0880303	0.209077	1	0.0828	0.00071	0.00464	0.0128
117189975	NP_112604.2	HNRPC_HUMAN	heterogeneous nuclear ribonucleoproteins C1/C2 isoform a	Hnrnpc	0	0	0	0	0	0	0	5	4	5	4	0.781	0.743046	0.875	0.438195	0.906493	0.649	0.0422	0.206	0.111	0.0524	0.106	0.127	0.104257	0.0443	0.173	0.248	1	0.168292	0.0340701	0.0148	0.0621	0.272	0.0361956	0.00247821	0.0360404	0.23271	0.0256221	0.0332148	0.269066	0.0577394	0.222	0.272	0.16	0.262
15991827	NP_277031.1	HXK1_HUMAN	hexokinase-1 isoform HKI-R	HK1	1	0	1	0	1	0	0	5	5	5	5	0.964	0.984063	0.978	0.966948	0.977266	0.988	0	0.00212758	0.00453616	0	0.00911247	0.000959419	0.00890211	0.0228815	0.103368	0.0794832	0.140501	0.0784945	0.0322106	0.00176629	0.07296	0.406448	0.959405	0.67046	1	0.17935	0.00965548	0.0389946	0.0358435	0.0308845	0.101	0.0224	0.0113	0.0336
14211923	NP_115982.1	HINT2_HUMAN	histidine triad nucleotide-binding protein 2, mitochondrial precursor	HINT2	1	1	1	0	0	0	0	2	2	3	4	0.999	0.91863	0.878	0.541722	0.900901	0.774	0	0	0	0	0	0	0	0	0	0.173	0	0	0	0	0	0.00206	0	0.20952	1	0.299349	0.0180756	0.161948	0.171563	0.691488	0.629	0	0	0
4504301	NP_003529.1	B2R4R0_HUMAN	histone H4	Hist1h4a	0	0	0	0	0	0	0	5	5	5	5	0.666	0.568275	0.409	0.916077	0.900489	0.919	0.0655427	0.466807	0.762908	0.448894	1	0.643836	0.666139	0.290832	0.342466	0.631191	0.655427	0.437783	0.195937	0.0702845	0.178082	0.192835	0.196591	0.298737	0.175735	0.0663303	0.0248112	0.153893	0.314275	0.452182	0.759	1	0.547	0.981
24797067	NP_002107.3	1A01_HUMAN	HLA class I histocompatibility antigen, A-1 alpha chain precursor	HLA-A	0	0	0	0	0	0	0	4	5	2	2	0.723	0.630435	0.48	0.809645	0.681794	0.729	0.0149351	0.281422	0.148117	0.235753	0.254267	0.390041	0.203582	0.16046	0.180209	0.225878	0.399916	0.746186	0.748036	0.486317	0.362886	0.508535	0.357655	0.308335	0.564751	0.935953	0.329525	0.436048	0.650438	1	0.145	0.582	1	0.497
7706322	NP_057123.1	CN166_HUMAN	homeobox prox 1	c14orf166	0	0	0	0	0	0	0	2	2	3	3	0.763	0.871151	0.702	0.553447	0.60397	0.195	0	0	0	0	0.088	0.268	0.205659	0.12	0.0983	0.488	0.374	1	0.832245	0.119	0.116	0.504	0	0	0	0.0534103	0.132561	0.450897	0.543558	0.595261	0.0792	0.131	0.615	0.416
296179427	NP_001171634.2		hydroxyacyl-coenzyme A dehydrogenase, mitochondrial isoform 1 precursor	HADH	0	0	1	0	0	0	0	5	5	5	5	0.937	0.975908	0.984	0.830107	0.809062	0.867	0	4.55e-05	0	0.00824	0	0.000248	0	0.00419	0.000978	0.000592	0.00196	0.00443123	0.0162418	0.00196	0.0106	0.0229	0.0449336	0.0535007	0.0660622	0.237269	1	0.270424	0.233879	0.182659	0.368	0.383	0	0.102
62198232	NP_000182.2	HMGCL_HUMAN	hydroxymethylglutaryl-CoA lyase, mitochondrial isoform 1 precursor	hmgcL	1	1	1	0	0	0	0	5	3	5	5	0.753	0.901407	0.923	0.675385	0.505548	0.685	0	0	0	0	0.157	0.212	0.078218	0.0413	0.0675	0	0.134	0.0170598	0.018406	0.00856	0.0109	0.00638	0.0674605	0.0639638	0.0653664	0.100296	0.260679	1	0.662571	0.136377	0.0208	0.113	0.24	0.285
148298677	NP_001091742.1	HMCS1_HUMAN	hydroxymethylglutaryl-CoA synthase, cytoplasmic	HMGCS1	0	1	0	0	1	0	0	2	2	5	5	0.762	0.676126	0.349	0.662193	0.892151	0.899	0	0	0	0	0	0	0	0	0	0	0.107868	0.171541	0	0	0	0.0110086	0	0.620964	0.573633	1	0.630468	0.163948	0	0.40948	0.0102	0.0214	0	0
40254986	NP_115679.2	HSDL2_HUMAN	hydroxysteroid dehydrogenase-like protein 2 isoform 1	hsdl2	0	1	1	0	0	0	0	5	3	3	2	0.645	0.82234	0.811	0.658864	0.732218	0.631	0.0597	0.08	0.00935	0.0317	0.0571	0.0541	0.234819	0.00403	0.0819	0.0572	0.293	0.124621	0.145052	0.0515	0.0872	0.225	0.273046	0.103715	0.241426	0.522593	0.200447	0.713021	1	0.270124	0.242	0.0292	0.353	0.89
146134341	NP_001078880.1	CE033_HUMAN	hypothetical protein LOC133686 isoform 1	c5orf33	1	0	1	0	0	0	0	5	5	5	5	0.936	0.811611	0.939	0.688702	0.993477	-0.0467	0	0	0	0.00283	0	0.0732	0.0251878	0	0.00536	0.00321	0.0573	0.174192	0.0452717	0	0.00091	0.146	0.0281413	0.0354911	0.0986745	1	0.890211	0.0463853	0.189174	0.255783	0.00327	0.014	0.187	0.102
22095331	NP_055862.1	K0090_HUMAN	hypothetical protein LOC23065 precursor	KIAA0090	0	0	0	0	0	0	0	5	5	5	5	0.94	0.942834	0.931	0.916114	0.965531	0.986	0.0432024	0.0158107	0.0455186	0.0869084	0.271903	0.27996	0.331811	0.238671	0.834844	0.707956	1	0.825554	0.0581639	0.0143001	0.00879154	0.0265861	0.0156745	0.0687134	0.0133745	0.0142045	0.00606762	0.00833059	0.0483526	0.0780811	0.0837	0.142	0.465	1
22749499	NP_689979.1	CQ061_HUMAN	hypothetical protein LOC254863 precursor	C17orf61	0	0	1	0	0	0	0	2	2	2	2	0.78	0.804682	0.916	0.861898	0.92568	0.862	0	0.0407	0.653	0.224	0.0387	0	0	0	0.0238	0	0.0426	0	0	0	0.025	0.158	0.482568	0.761117	1	0.532351	0.164013	0.0368614	0.0231335	0.052662	0.395	0.353	0	0
33457348	NP_061980.1	CS010_HUMAN	hypothetical protein LOC56005 precursor	c19orf10	0	0	0	0	0	0	0	2	3	3	2	0.985	0.63108	0.707	0.781565	0.901033	0.731	0	0	0.0405	0.0121	0.079	0	0.105519	0.018	0.0392	0.0174	0	0.211376	1	0.118	0	0	0.322972	0.0340501	0.03327	0	0.0265278	0.289282	0.0922558	0.071029	0.00448	0.248	0.169	0.106
4504483	NP_000185.1	HPRT_HUMAN	hypoxanthine-guanine phosphoribosyltransferase	HPRT1	0	0	0	0	1	0	0	2	2	2	2	0.695	0.790096	0.0868	0.696989	0.666846	-0.138	0	0.100688	0.0579128	0.0512615	0.0922018	0.37844	0.573394	0.151376	0.425459	0.0466743	0.434633	0.452392	0.21718	0.25344	0.340596	1	0.705714	0.38568	0.656291	0.301853	0.215686	0.397862	0.141346	0.329938	0.369	0.871	0.498	0.913
5453832	NP_006380.1	A8C1Z0_HUMAN	hypoxia up-regulated protein 1 precursor	hyou1	0	0	0	1	0	0	0	5	5	5	5	0.899	0.966103	0.958	0.987538	0.994898	0.998	0.0105634	0.00449698	0.00735412	0.0028169	0.0916499	0.177062	0.0162809	0.0280684	0.0560362	0.0065493	0.0351107	0.16185	0.879216	1	0.0769618	0.138833	0.0397971	0.0118079	0.00276278	0.0500646	0.0204853	0.00813558	0.00825112	0	0	0	0	0.00284
19923142	NP_002256.2	IMB1_HUMAN	importin subunit beta-1	KPNB1	0	0	0	0	1	0	1	5	5	5	5	0.905	0.892336	0.773	0.82797	0.861004	0.801	0	0	0	0	0	0	0.0207824	0	0.0389124	0.0464307	0.285493	1	0.511784	0.237742	0.296669	0.660394	0.797237	0.384683	0.11625	0.103931	0.0245952	0.0445975	0.0709488	0.096083	0.0829	0.197	0.0875	0
24797086	NP_002262.3	B3KWG6_HUMAN	importin-5	IPO5	0	0	0	0	0	0	1	4	3	4	5	0.903	0.709572	0.459	0.897565	0.897562	0.902	0	0	0	0	0.191704	0	0.0783274	0.0710762	0.168161	0	0.0241031	0.134195	0.560538	0.243274	0.352018	1	0.3913	0.370621	0	0.0816501	0	0.0935472	0.164758	0.396528	0	0	0.126	0.0724
24233517	NP_710154.1	IKIP_HUMAN	inhibitor of nuclear factor kappa-B kinase-interacting protein isoform 1	ikbip	0	0	0	1	0	0	0	5	5	5	5	0.694	0.458515	0.661	0.737653	0.823117	0.47	0.24	0.00995	0.0662	0.18	0.612	0.333	0.667756	0.396	0.729	0.679	0.845	0.763982	0.642908	0.423	0.263	1	0	0.134271	0.26393	0.156372	0.162605	0.014109	0.337927	0.167584	0.871	0.593	0.823	0.765
269954690	NP_001093422.2	ITPR1_HUMAN	inositol 1,4,5-trisphosphate receptor type 1 isoform 1	ITPR1	0	0	0	1	0	0	1	5	3	5	5	0.717	0.862981	0.91	0.846147	0.728319	0.847	0.0254963	0	0.826541	1	0.639498	0.102194	0.138307	0.0293626	0	0.105538	0	0	0.0943675	0.0287356	0	0	0.318568	0	0	0	0	0.0288227	0.0684003	0	0.867	1	0.665	0.405
95147335	NP_002214.2	ITPR2_HUMAN	inositol 1,4,5-trisphosphate receptor type 2	ITPR2	0	0	0	1	0	0	0	5	5	5	5	0.555	0.704469	0.433	0.947699	0.974086	0.972	0.107828	0.082702	0.914141	1	0.32702	0.0594697	0.333359	0.0715909	0.0606061	0.067298	0.125	0.211859	0.0973965	0.0241162	0.0465909	0.0819444	0.0852705	0.0406414	0.0491613	0.380994	0.659536	0.780838	0.277377	0.593188	0.806	1	0.399	0
153945846	NP_002215.2	A6H8K3_HUMAN	inositol 1,4,5-trisphosphate receptor type 3	ITPR3	0	0	0	1	0	0	1	5	5	5	5	0.802	0.809536	0.871	0.992526	0.995135	0.988	0	0.00859251	0.994325	1	0.654938	0.0569807	0.00351284	0.0265607	0	0	0.16118	0.285345	0.033959	0.0565267	0.0146425	0.0406356	0.187424	0.08937	0.101035	0.205011	0.0725087	0.00644559	0	0.0684021	0.899	1	0.257	0
4504733	NP_003595.1	IRS4_HUMAN	insulin receptor substrate 4	IRS4	0	0	0	0	0	0	0	5	5	5	5	0.723	0.534674	-0.0416	0.609569	0.823609	0.599	0.1834	0.187767	0.464322	0.387177	0.902444	0.775811	0.550349	0.4585	0.352244	0.496344	0.716133	0.764751	0.444904	0.395911	0.363889	0.547288	0.685104	0.483192	0.140329	0.277984	0.0846878	0.483573	1	0.102648	0.586	0.784	0.474	1
4557665	NP_000866.1	IGF1R_HUMAN	insulin-like growth factor 1 receptor precursor	IGF1R	0	0	0	0	0	0	0	5	5	5	5	0.405	0.472007	0.473	0.486482	0.598742	0.796	0.0764105	0.432993	0.967866	0.431652	0.746678	0.748019	1	0.495998	0.209124	0.563025	0.746678	0.846135	0.427472	0.0544257	0.0431652	0.269448	0.375714	0.0318881	0.467947	0.668258	0.52979	0.0276863	0.0381607	0.0426041	0.613	0.263	0.304	1
56237027	NP_006537.3	C9JT33_HUMAN	insulin-like growth factor 2 mRNA-binding protein 1 isoform 1	IGF2BP1	0	0	0	0	0	0	0	5	5	5	5	0.966	0.968178	0.994	0.383432	0.993991	0.249	0	0.00569	0.00776	0.008	0.0309	0.0207	0.0396289	0.0151	0.0138	0.00875	0.0219	0.0584812	0.0108253	0.00325	0.0196	0.0332	0.0266468	0.0265557	0.0516582	0.26961	1	0.058785	0.038271	0.0221929	0.122	0.213	0.141	0.18
30795212	NP_006538.2	IF2B3_HUMAN	insulin-like growth factor 2 mRNA-binding protein 3	igf2bp3	0	0	0	0	0	0	0	3	5	2	3	0.94	0.899319	0.947	0.657463	0.794162	0.69	0	0.0299	0.062	0.0127	0.00661	0	0.0205557	0.00925	0.0325	0	0.0534	0.0176334	0	0	0	0.0203	0.0260119	0.00123548	0.0884995	0.183557	1	0.0348236	0	0.105646	0.406	0.901	0.706	0.4
31657142	NP_852478.1	ITA1_HUMAN	integrin alpha-1 precursor	ITGA1	0	0	0	0	0	0	0	3	4	3	3	0.837	0.525053	0.403	0.668086	0.818931	0.771	0	0.201651	0.0805425	0.550708	0.607311	0.502358	0.161174	0.0607311	0.887972	1	0.938679	0.429015	0.125147	0	0.0813679	0.0464623	0.0834626	0.238221	0.142483	0	0.0218323	0.156858	0.20943	0.448771	0.125	0.168	0.315	0.483
116295258	NP_002194.2	ITA2_HUMAN	integrin alpha-2 precursor	ITGA2	0	0	0	0	0	0	0	5	5	5	5	0.865	0.940007	0.963	0.675851	0.897826	0.822	0	0	0	0	0.0567	0	0.0222948	0	0.0269	0.021	1	0.0146287	0	0	0.0175	0.0793	0.111665	0.14823	0.0951002	0.00636857	0	0	0	0.103043	0	0.2	0.345	0.0311
56237029	NP_002196.2	ITA5_HUMAN	integrin alpha-5 precursor	ITGA5	0	0	0	0	0	0	0	4	4	4	3	0.838	0.576298	0.796	0.624893	0.781666	0.916	0.264	0.0114	0.00444	0.002	0	0	0.0147887	0	0	0.0309	1	0.548548	0	0	0.0847	0.236	0.000147792	0.0801566	0.231229	0.00150379	0.0259455	0.110795	0.0742021	0.207357	0.114	0	0.125	0.272
119395740	NP_001073286.1	ITA6_HUMAN	integrin alpha-6 isoform a precursor	itga6	0	0	0	0	0	0	0	5	5	5	5	0.97	0.9951	0.991	0.879508	0.967158	0.967	0	0	0	0	0	0	0	0	0	0.109	1	0.0317053	0.00699754	0	0.0181	0.0477	0.0292046	0	0	0	0.0011722	0.0117527	0.0172402	0	0	0	0	0
4504763	NP_002201.1	B7Z883_HUMAN	integrin alpha-V isoform 1 precursor	Itgav	0	0	0	0	0	0	0	4	5	5	5	0.524	0.670278	0.564	0.669328	0.571095	0.531	0.138	0.0209	0.103	0.128	0.238	0.108	0.139409	0.0835	0.273	0.117	1	0.242341	0.180473	0.0121	0.0361	0.306	0.234601	0.121483	0.116146	0.462912	0.202438	0.101592	0.306238	0.114699	0.112	0.326	0.059	0.0879
19743813	NP_002202.2	ITB1_HUMAN	integrin beta-1 isoform 1A precursor	Itgb1	0	0	0	0	0	0	0	5	5	5	5	0.964	0.94264	0.989	0.87989	0.972892	0.971	0.0197	0.00156	0.00731	0.00475	0.0024	0.0366	0.00881294	0.0265	0.0274	0.269	1	0.166333	0.0563121	0.0214	0.119	0.279	0.0220743	0	0.032877	0.0400854	0.0385738	0.0358258	0.00836679	0.0201477	0.0555	0.00815	0.0188	0.0305
24234747	NP_004506.2	ILF2_HUMAN	interleukin enhancer-binding factor 2	ilf2	0	0	0	0	0	0	0	3	5	5	5	0.986	0.860211	0.903	0.823557	0.975332	0.88	0	0	0.0132	0.0561	0.121	0.259	0.0279975	0	0.00906	0.0408	0.0201	0.0113246	0.0755452	0.0846	0.288	0.785	1	0.0649047	0.0303292	0.0495216	0.0291288	0.00969831	0.00489465	0.00735527	0.0307	0.0867	0.081	0.0521
24234750	NP_036350.2	ILF3_HUMAN	interleukin enhancer-binding factor 3 isoform a	ilf3	0	0	1	0	0	0	0	5	5	5	5	0.79	0.45015	0.389	0.764358	0.738497	0.918	0	0.0748749	0.334334	0.351351	0.289289	0.245245	0.083341	0.0610611	0.294294	0.127127	0.296296	0.511478	0.255895	0.16016	0.408408	1	0.908901	0.284311	0.147135	0.183066	0.172791	0.0664293	0.136111	0.465192	0.256	0.142	0.127	0.15
13376007	NP_078986.1	ISOC2_HUMAN	isochorismatase domain-containing protein 2, mitochondrial isoform 2	isoc2	0	1	1	0	0	0	0	2	2	3	3	0.933	0.656861	0.544	0.64977	0.78829	0.792	0	0	0	0	0.0838	0.0569	0.00805728	0	0	0	0.198	1	0.443744	0	0.207	0.525	0.239506	0.206932	0.196771	0.655146	0.0429316	0	0.0827637	0.494096	0.1	0	0	0
5031777	NP_005521.1	IDH3A_HUMAN	isocitrate dehydrogenase [NAD] subunit alpha, mitochondrial precursor	idh3a	1	1	1	0	0	0	0	5	5	5	5	0.993	0.988154	0.937	0.995809	0.9978	0.989	0.00318	0	0	0	0	0	0	0.00641	0	0	0.193	1	0.00167167	0	0	0	0	0.00992569	0	0	0	0.0125814	0.0250053	0.272385	0.0331	0.00102	0.00458	0.0183
28178821	NP_008830.2	IDH3B_HUMAN	isocitrate dehydrogenase [NAD] subunit beta, mitochondrial isoform a precursor	IDH3B	1	1	1	0	0	0	0	5	2	5	5	0.972	0.696698	0.661	0.935612	0.978775	0.964	0.00305	0.0113	0.0455	0.0282	0.127	0.201	0.0705197	0.176	0.346	0.0455	0.217	1	0.0921837	0.0277	0.056	0.0276	0.100402	0.0849586	0.278456	0.364076	0.0629975	0.0800238	0.0796106	0.514525	0.211	0.098	0.0247	0.0738
28178816	NP_777280.1	IDH3B_HUMAN	isocitrate dehydrogenase [NAD] subunit beta, mitochondrial isoform b precursor	IDH3B	1	1	1	0	0	0	0	4	5	5	5	0.73	0.939152	0.745	0.979019	0.977282	0.981	0.00683	0.0409	0.0369	0.00926	0.00578	0.00641	0.0106345	0.0164	0.0254	0.0233	0.459	1	0.298991	0.0348	0.444	0.278	0.0553639	0.0246954	0.0396097	0.0754996	0.0647173	0.175997	0.158274	0.677851	0.0182	0.00706	0.0361	0.0363
4758582	NP_004126.1	IDH3G_HUMAN	isocitrate dehydrogenase [NAD] subunit gamma, mitochondrial isoform a precursor	Idh3g	1	1	1	0	0	0	0	3	5	5	5	0.899	0.993987	0.946	0.996698	0.99907	0.999	0	0	0	0	0.0233	0	0.023483	0	0.0216	0.0222	0.423	1	0.0192101	0.0163	0.0126	0.113	0.137047	0.0731299	0	0	0.0131615	0.0481224	0.0257849	0.0794127	0	0	0	0
28178832	NP_002159.2	IDHP_HUMAN	isocitrate dehydrogenase [NADP], mitochondrial precursor	IDH2	1	1	1	0	0	0	0	5	5	5	5	0.976	0.95732	0.968	0.973649	0.981107	0.995	1.64e-05	0	0.00829	0.00492	0.0112	0.00639	0.00451674	0.011	0.0117	0.0174	0.0334	0.0524149	0.0585516	0.0351	0.0942	0.133	0.107175	0.0932186	1	0.536241	0.0401868	0.0351676	0.20635	0.139207	0.0197	0.000429	0.00331	0
94721239	NP_038203.2	Q59G75_HUMAN	isoleucyl-tRNA synthetase, cytoplasmic	iars	0	0	0	0	1	0	0	5	5	5	5	0.463	0.779301	0.065	0.64709	0.696729	0.608	0.142363	0.110519	0.286744	0.347262	1	0.657061	0.711452	0.299712	0.491354	0.26513	0.402017	0.752283	0.263609	0.354467	0.124784	0.579251	0.640821	0.936855	0.541951	0.720797	0.190062	0.352863	0.282691	0.173632	0.668	1	0.834	0.854
46852147	NP_060530.3	SYIM_HUMAN	isoleucyl-tRNA synthetase, mitochondrial precursor	iars2	1	1	1	0	0	0	0	5	5	5	5	0.991	0.9896	0.985	0.99645	0.992578	0.998	0	0	0.000529	0	0.00115	0.00853	0.0178523	0.00637	0.0275	0.0201	0.055	0.0733373	0.0556844	0.0512	0.0726	0.181	0.221166	0.867549	1	0.0135212	0.00579783	0.00458922	0.0136709	0.00409329	0.00654	0.0242	0.00897	0.0245
226958412	NP_002216.2	IVD_HUMAN	isovaleryl-CoA dehydrogenase, mitochondrial isoform 1 precursor	ivd	1	1	1	0	0	0	0	5	5	5	5	0.99	0.965185	0.872	0.768308	0.96952	0.954	0	0	0	0.00397	0.00193	0.00772	0.0201248	0.00403	0	0.0124	0.0177	0.0109378	0.00328812	0.132	0.495	1	0.424582	0.00845492	0.00711455	0.0109545	0.00605957	0.00529967	0	0	0.121	0	0.0376	0.0684
4504811	NP_002221.1	PLAK_HUMAN	junction plakoglobin	JUP	0	0	0	0	1	0	0	5	5	5	5	0.466	0.452165	0.24	0.446541	0.634634	0.452	0.0887695	0.0232359	0.000674815	0.290797	0.994831	0.0534287	0.71543	0.268535	0.506459	0.32419	0.197575	0.139458	0.0484186	0.0215663	0.729079	0.670641	0.735799	0.150359	1	0.673643	0.0887153	0.278325	0.764906	0.410955	0.448	0.549	0.0415	0.128
195972866	NP_000412.3	K1C10_HUMAN	keratin, type I cytoskeletal 10	KRT10	0	0	0	0	0	0	0	5	5	5	5	0.776	0.999566	-0.0993	0.955911	0.937167	0.845	1	0.071875	0.0251953	0.0216797	0.0263672	0.0113086	0.0365814	0.0441406	0.046875	0.0335937	0.0996094	0.189786	0.0238409	0.0332031	0.181055	0.490234	0.131843	0.050778	0.0588328	0.0627218	0.0666845	0.0284849	0.0408907	0.976562	0.937	1	0.383	0.462
15431310	NP_000517.2	K1C14_HUMAN	keratin, type I cytoskeletal 14	Krt14	0	0	0	0	0	0	0	5	5	5	5	0.936	0.922794	0.13	0.892853	0.94336	0.945	0.853289	0.189251	0.133804	0.034696	0.0562772	0.017597	0.113287	0.0444905	0.00303797	0.000265615	0.0732102	0.110956	0.00454434	0	0.107408	0.0669018	0.0846879	0.0267987	0	0.0170292	0.0048072	0.0135964	0.0345664	1	1	0.878	0.0859	0.141
24430192	NP_005548.2	K1C16_HUMAN	keratin, type I cytoskeletal 16	Krt16	0	0	0	0	0	0	0	5	5	5	5	0.913	0.606886	0.242	0.989162	0.986941	0.989	0.684829	0.0631625	0.0770774	0.00381976	0.00746218	0.167797	0.143311	0.287846	0.0753039	0	0.36697	0.0957744	0.0583832	0.0225093	0.0762589	0.122232	0.0753393	0.0249517	0.0458176	0.140302	0.104069	0.173192	0.135251	1	1	0.99	0.0487	0.0226
24234699	NP_002267.2	K1C19_HUMAN	keratin, type I cytoskeletal 19	KRT19	0	0	0	0	0	0	0	2	4	3	4	0.664	0.586878	0.0327	0.529587	0.568767	0.454	0.0293008	0.112299	0.0105924	0.0304042	0.449933	0.372696	0.0441234	0.0241517	0.147117	0.20106	0.12223	0.0771227	0.254793	0.259907	0.226805	0.850826	1	0.449245	0.535639	0.49835	0.260068	0.600539	0.334357	0.136114	0.386	0.386	0.0261	0.186
55956899	NP_000217.2	K1C9_HUMAN	keratin, type I cytoskeletal 9	KRT9	0	0	0	0	0	0	0	5	5	5	5	0.496	0.996475	-0.0128	0.809213	0.940316	0.554	1	0.138629	0.026087	0.0225753	0.00998328	0.0337793	0.0895802	0.0401338	0.414716	0.00108027	0.0141973	0.111172	0.0273968	0.000229097	0.0401338	0.382943	0.33532	0.00641411	0.0880773	0.091476	0.457433	0.10357	0.742399	0.84313	0.275	0.145	0.162	0.263
119395750	NP_006112.3	K2C1_HUMAN	keratin, type II cytoskeletal 1	KRT1	0	0	0	0	0	0	0	5	5	5	5	0.433	0.978655	-0.247	0.946158	0.875418	0.651	1	0.094518	0.094896	0.0786389	0.534972	0.378072	0.459938	0.258979	0.381853	0.200378	0.0933837	0.181087	0.338627	0.155009	0.157278	0.94896	0.221623	0.622263	0.580103	0.495698	0	0.0228894	0.633489	0.344384	0.822	0.904	0.361	0.405
47132620	NP_000414.2	K22E_HUMAN	keratin, type II cytoskeletal 2 epidermal	KRT2	0	0	0	0	0	0	0	5	5	5	5	0.591	0.978033	-0.0777	0.91287	0.855102	0.614	1	0.56705	0.118582	0.231801	0.227969	0.0611111	0.0395648	0.0984674	0.00411877	0.17318	0.0706897	0.424945	0.346084	0.0785441	0.212644	0.984674	0.383505	0.00175422	0.00371867	0.0274482	0.0234605	0.320998	0.00952572	0.415564	1	0.849	0.46	0.529
119395754	NP_000415.2	K2C5_HUMAN	keratin, type II cytoskeletal 5	KRT5	0	0	0	0	0	0	0	5	5	5	5	0.525	0.544196	0.37	0.939618	0.856245	0.9	0.341837	0.117719	0.0100853	0.241097	0.140357	0.445973	0.340782	0.0631606	0.209403	0.142621	0.52747	0.911241	0.0681556	0.0794601	0.216195	0.370135	0.38538	0.253912	0.0666289	0.194576	0.0993463	0.168345	0.0430197	1	1	0.818	0.141	0.157
5031839	NP_005545.1	K2C6A_HUMAN	keratin, type II cytoskeletal 6A	KRT6A	0	0	0	0	0	0	0	2	5	5	5	0.896	0.632757	0.354	0.729624	0.829936	0.932	0.650987	0.284578	0.0615567	0.113342	0.147785	0.100396	0.286941	0.139235	0.156334	0.0352974	0.138014	0.200452	0.175446	0.293127	0.404271	0.0952663	0.248165	0.0531972	0.0722945	0.217372	0.207371	0	0.184679	1	1	0.907	0.0654	0.0716
119703753	NP_005546.2	K2C6B_HUMAN	keratin, type II cytoskeletal 6B	KRT6B	0	0	0	0	0	0	0	4	3	2	2	0.947	0.560541	0.389	0.681126	0.764448	0.4	0.115809	0.17647	0.134559	0.0742279	0.111397	0.066397	0.315379	0.226103	0.0397058	0.0391544	0.303308	0.409449	0.169777	0.121323	0.583455	0.296691	0.296632	0.0287676	0.263435	0.0929884	0.274183	0.0934636	0.052522	1	0	0.496	0	0.221
4504919	NP_002264.1	K2C8_HUMAN	keratin, type II cytoskeletal 8	krt8	0	0	0	0	0	0	0	5	5	5	5	0.761	0.743677	0.655	0.572492	0.733255	0.739	0.23954	0.140167	0.0379707	0.0530335	0.0990586	0.129707	0.458052	0.433054	0.090272	0.41841	0.175732	0.155945	0.241096	0.185146	0.288703	1	0.968918	0.143758	0.223687	0.0572935	0.0372174	0.123445	0.0609972	0.0570553	0.0452	0.112	0.0787	0.282
55741641	NP_065789.1	KDIS_HUMAN	kinase D-interacting substrate of 220 kDa	KIDINS220	0	0	0	0	1	0	0	3	5	2	2	0.773	0.56276	0.569	0.646402	0.655316	0.92	0.00338	0.113	0.554	0.116	0.603	0.453	1	0.114	0.0095	0.0225	0.0095	0	0	0	0.0458	0.138	0.184688	0.234203	0.116673	0.119606	0.164035	0.100709	0.0480097	0.351281	0.562	0.837	0.298	0.447
33620775	NP_891556.1	KTN1_HUMAN	kinectin isoform a	Ktn1	0	0	0	1	0	0	0	5	5	5	5	0.971	0.986713	0.932	0.967931	0.987533	0.991	0	0.0240803	0.132186	0.164976	0.603545	0.781842	1	0.465211	0.752126	0.346347	0.0274618	0.0296605	0.00272249	0.0132186	0.0238754	0.00620965	0.0127973	0.0109851	0.00293319	0.042382	0.00368204	0.0129031	0.0012048	0.0065688	0.071	0.285	0.665	1
56713254	NP_001008661.1	KAT3_HUMAN	kynurenine--oxoglutarate transaminase 3 isoform 1	ccbl2	0	1	0	0	0	0	0	2	3	2	2	0.922	0.692943	0.692	0.734874	0.854203	0.674	0.101	0	0	0	0	0	0.171177	0.0669	0.232	0.0593	0.0387	0.059508	0	0.00668	0.0971	0.146	1	0.629157	0.196813	0.124392	0.0873038	0	0.00408209	0.0929486	0.628	0.228	0.104	0.0592
13376331	NP_079160.1	L2HDH_HUMAN	L-2-hydroxyglutarate dehydrogenase, mitochondrial precursor	L2HGDH	1	1	1	0	0	0	0	5	5	5	5	0.948	0.853182	0.943	0.777519	0.936521	0.964	0	0.0373	0.0582	0	0.0467	0	0.00763405	0.00313	0.0612	0.0148	0.0797	0.174673	0.0656872	0.029	0	0.00303	0.0105794	0.0200567	0.0102565	0.0394799	0.0844871	0.0855194	1	0.631038	0.0969	0	0.00672	0.0806
31077094	NP_071358.1	LASS2_HUMAN	LAG1 longevity assurance homolog 2	lass2	0	0	0	1	0	0	0	2	2	2	2	0.739	0.721168	0.506	0.646019	0.812167	0.672	0	0	0.042897	0	0.0209326	0.0221119	0.0253054	0.016805	0.0066483	0.253549	0.047909	0.635405	0.953677	0.854992	0.194584	0.315463	0.905451	1	0.644666	0.810284	0.570264	0.332789	0.0419512	0.0455495	0.0172	0	0.0704	0.0995
37595750	NP_002287.2	LBR_HUMAN	lamin-B receptor	LBR	0	0	0	0	0	0	1	3	3	2	2	0.85	0.819693	0.643	0.81328	0.850041	0.763	0	0.0873134	0.0659915	0.0691898	0.21855	0.337953	0.294603	0.0884861	0.202559	0.254797	0.215352	0.692637	0.679712	0.397655	0.614072	1	0.49906	0.369731	0.455975	0.341584	0.0358624	0.0195374	0.233128	0.094882	0.103	0.33	0.608	0.408
5031877	NP_005564.1	LMNB1_HUMAN	lamin-B1 isoform 1	LMNB1	0	0	0	0	0	0	1	5	3	5	5	0.369	0.519376	0.439	0.800462	0.92642	0.872	0.0194	0.241	0.669	0.432	0.266	0.46	0.13683	0.0915	0.312	1	0.515	0.605247	0.553209	0.165	0	0.00999	0.333278	0.273528	0.182811	0.207196	0.311229	0.0946553	0.495409	0.791889	0.0971	0.0219	0.0321	0.144
167614504	NP_002282.2	LAMB1_HUMAN	laminin subunit beta-1 precursor	LAMB1	0	0	0	0	0	0	0	3	5	4	5	0.62	0.91619	0.662	0.541198	0.669907	0.836	0	0.130369	0.014232	0	0.190122	0.82024	0.270465	0.0759401	0.116246	0.3118	0.733327	1	0.0973538	0.000497576	0.049323	0.0607303	0	0.00223768	0.0283646	0.0321687	0.107547	0.362942	0.327715	0	0.0497	0.194	0.645	0.903
145309326	NP_002284.3	LAMC1_HUMAN	laminin subunit gamma-1 precursor	LAMC1	0	0	0	0	0	0	0	5	5	5	5	0.83	0.871986	0.979	0.666975	0.694226	0.867	0.0355	0.228	0.0267	0.0103	0.089	0.708	0.261176	0.103	1	0.039	0.00875	0.0640718	0	0	0.0286	0.0594	0.200995	0.021845	0	0.050352	0.0322799	0	0	0.280495	0.32	0.571	0.803	1
4503243	NP_000777.1	CP51A_HUMAN	lanosterol 14-alpha demethylase isoform 1	CYP51A1	0	0	0	1	0	0	0	5	5	5	5	0.975	0.851205	0.891	0.913974	0.950042	0.979	0.00166	0.00445	0.0133	0.00477	0.0297	0.0447	0.0529838	0.00636	0.0292	0.0127	0.113	0.235481	0.133758	0.0286	0.186	0.255	0.207919	0.0853973	0.183421	0.236934	0.0887509	0.342607	1	0.0733254	0.108	0.0755	0.0797	0.0968
47933395	NP_002331.3	B2R694_HUMAN	lanosterol synthase isoform 1	LSS	0	0	0	0	0	0	0	3	5	2	3	0.503	0.59159	0.593	0.697425	0.664627	0.723	0	0	0	0	0.10743	0	0.808806	0.553262	0.359889	0.364186	0.27502	0.227849	0.498342	0.143956	0.544668	0.893814	0.696533	0.463938	1	0.80734	0.541538	0.317419	0.192247	0.637814	0.0347	0.0607	0.0192	0.0133
6912482	NP_036450.1	LETM1_HUMAN	LETM1 and EF-hand domain-containing protein 1, mitochondrial precursor	LETM1	1	1	1	0	0	0	0	5	5	5	5	0.91	0.914213	0.828	0.894198	0.892592	0.912	0.0143462	0.0414445	0.0493084	0.0400631	0.17853	0.133898	0.313571	0.136023	0.420822	0.449514	0.597226	0.97744	0.631864	0.47183	0.777882	0.896902	1	0.126916	0.228979	0.166541	0.0930291	0.270317	0.127221	0.0332813	0.0875	0.16	0.221	0.279
31621305	NP_573566.2	LPPRC_HUMAN	leucine-rich PPR motif-containing protein, mitochondrial precursor	lrpprc	1	1	1	0	0	0	1	5	5	5	5	0.991	0.996152	0.805	0.995652	0.996594	0.991	0	0.000375904	0.00386747	0.00444578	0.0175904	0.0245783	0.0684266	0.0579518	0.162651	0.203614	0.331325	0.64308	0.589444	0.479518	1	0.854217	0.224426	0.0897612	0.0834961	0.0803	0.0244069	0.0138314	0.0234684	0.00325095	0.0165	0.0212	0.0497	0.123
40254924	NP_060979.2	LRC59_HUMAN	leucine-rich repeat-containing protein 59	LRRC59	0	0	1	1	0	0	0	5	5	5	5	0.955	0.960625	0.658	0.909233	0.958538	0.966	0.0127179	0.135384	0.198973	0.136409	0.451279	0.372305	0.411048	0.245126	0.55897	0.49333	0.842045	1	0.548758	0.325126	0.418458	0.567175	0.355347	0.16896	0.307224	0.233967	0.10332	0.24586	0.538929	0.0765635	0.384	0.658	0.622	1
61742775	NP_787116.2	LCAP_HUMAN	leucyl-cystinyl aminopeptidase isoform 2	LNPEP	0	0	0	0	0	0	0	4	5	5	5	0.814	0.776308	0.915	0.576398	0.683364	0.83	0.0259	0.000969	0	0.031	0.0336	0.142	0.197216	0.0474	0.0514	0.163	1	0.0133167	0	0.0356	0.00825	0	0	0.168914	0.16392	0.0218502	0.058997	0	0.135452	0.0239237	0.0847	0.312	0.0764	0.172
108773810	NP_064502.9	Q0VGM8_HUMAN	leucyl-tRNA synthetase, cytoplasmic	LARS	0	0	0	0	1	0	0	5	5	5	5	0.928	0.840209	0.724	0.80213	0.941032	0.861	0	0.0423	0.0268	0.00648	0.125	0.0176	0.138996	0.0308	0.0624	0.055	0.114	0.274666	0.286141	0.137	0.448	1	0.603267	0.082832	0.0319504	0.0408718	0.132355	0.0705357	0.0358416	0.0938615	0.152	0.0288	0.0499	0.162
4505029	NP_000886.1	LKHA4_HUMAN	leukotriene A-4 hydrolase	LTA4H	0	0	0	0	0	0	0	3	2	2	2	0.731	0.746397	0.53	0.761665	0.726922	0.337	0	0	0.0147	0	0	0	0	0	0.15	0	0	0	0.254535	0	0	0	0.309211	0.251129	0.387617	0.00553371	0.261899	1	0.454706	0.387576	0.222	0	0	0
110671329	NP_001909.2	ODB2_HUMAN	lipoamide acyltransferase component of branched-chain alpha-keto acid dehydrogenase complex, mitochondrial precursor	DBT	1	1	1	0	0	0	0	5	5	4	3	0.527	0.61273	0.453	0.581348	0.945783	0.732	0.00178	0.0287	1	0.615	0.472	0.269	0.392113	0.0917	0.104	0.0573	0.128	0.274575	0.149865	0.125	0.262	0.291	0.164626	0.391308	0.141462	0.117277	0.0344565	0.322121	0.121433	0.0905334	0.551	1	0.147	0
45505163	NP_057009.3	A6NDW3_HUMAN	lipolysis-stimulated lipoprotein receptor isoform 1	lsr	0	0	0	0	0	0	0	4	3	2	2	0.691	0.758271	0.861	0.80642	0.781007	0.622	0	0.00162	0.208	0	0.0243	0.166	0	0	0	0.102	0.0369	0	0	0.0183	0.105	0.5	1	0.268949	0.18156	0.182035	0	0.232279	0.273406	0.22871	0.592	0	0	0
5031857	NP_005557.1	A8MXQ4_HUMAN	L-lactate dehydrogenase A chain isoform 1	LdhA	0	0	0	0	1	0	0	5	5	5	5	0.966	0.964581	0.993	0.924948	0.959756	0.971	0.00175	0.00235	0.00579	0.00594	0.00271	0.00239	0.0148628	0.00459	0.0122	0.0167	0.0134	0.0565611	0.0423544	0.0358	0.0547	1	0.548547	0.223482	0.0296475	0	0.00244965	0	0.0226093	0.0155342	0.00492	0.0158	0.0464	0.051
4557032	NP_002291.1	LDHB_HUMAN	L-lactate dehydrogenase B chain	ldhb	0	1	0	0	0	0	0	5	5	5	5	0.983	0.989056	0.955	0.98237	0.99105	0.977	0	0.00896	0.0306	0.0304	0.0024	0	0	0.00179	0	0.00139	0	0	0.00220176	0	0.0288	0.734	0.802848	1	0.534142	0.0352117	0	0	0.010053	0.000746967	0.00997	0.0142	0.00638	0.00302
31377667	NP_113678.2	LONP2_HUMAN	lon protease homolog 2, peroxisomal	LONP2	1	1	0	0	0	0	0	2	2	2	2	0.641	0.798687	0.537	0.666691	0.666137	0.384	0	0.0082	0.0597	0.0369	0.0531	0.242	0.250863	0.158	0.125	0.104	0.159	1	0.220669	0.0737	0.118	0.311	0.384166	0.503183	0.652153	0.183713	0.0202911	0.0728927	0.157657	0.447095	0	0	0.32	0
21396489	NP_004784.2	LONM_HUMAN	lon protease homolog, mitochondrial precursor	lonp1	1	1	1	0	0	0	0	5	5	5	5	0.967	0.963875	0.897	0.971661	0.971569	0.983	0	0.00406	0.00574	0.0294	0.248	0.142	0.153286	0.0698	0.128	0.123	0.202	0.330895	0.21918	0.128	0.282	0.811	1	0.4392	0.331023	0.197852	0.0601099	0.0418677	0.0335208	0.0760072	0.0181	0.17	0.168	0.181
40807357	NP_005085.2	Q96G53_HUMAN	long-chain fatty acid transport protein 4	SLC27A4	0	0	0	0	0	0	0	3	4	5	5	0.682	0.537912	0.0557	0.415049	0.503978	0.239	0.00354582	0.577689	0.0584329	0.0304117	0.525896	0.136786	0.394302	0.286853	0.176627	0.691899	1	0.86299	0.652199	0.410359	0.428951	0.480744	0.594278	0.222257	0.352742	0.479243	0.917897	0.110407	0.00915595	0.616464	0.876	0.38	0.436	0.223
40807491	NP_001986.2	ACSL1_HUMAN	long-chain-fatty-acid--CoA ligase 1	ACSL1	1	1	1	1	1	0	0	5	5	5	5	0.914	0.809684	0.918	0.746036	0.861821	0.784	0.0063	0.00474	0.00361	0.00316	0.0406	0.0489	0.0511763	0.00323	0.0645	0.0721	0.155	0.229688	0.136652	0.0774	0.144	0.18	0.161837	0.306629	0.227298	0.254514	0.956083	1	0	0.027107	0.0302	0.0087	0.268	0
42794752	NP_004448.2	ACSL3_HUMAN	long-chain-fatty-acid--CoA ligase 3	ACSL3	1	0	1	1	0	0	0	5	5	5	5	0.88	0.902575	0.763	0.660024	0.917324	0.527	0.00981109	0.0450919	0.0166778	0.0465332	0.234725	0.289288	0.329518	0.0945076	0.38709	0.260462	0.446801	0.756764	0.397214	0.208987	0.335615	0.436506	0.395934	0.263584	0.228	1	0.13419	0.00679711	0.176901	0.116886	0.221	0.446	0.492	1
4758332	NP_004449.1	ACSL4_HUMAN	long-chain-fatty-acid--CoA ligase 4 isoform 1	Acsl4	0	0	1	1	0	0	0	4	5	4	3	0.647	0.547759	0.56	0.614389	0.940483	0.794	0	0	0	0.0494	0.21	0.267	0.197586	0.293	0.33	0.232	0.123	0.56084	0.128958	0.0823	0.303	0.164	0.0865881	0.061458	0.103726	0.330505	1	0.330419	0.348516	0.374089	0.0932	0.196	0.339	0.272
7705925	NP_057370.1	DCXR_HUMAN	L-xylulose reductase isoform 1	DCXR	0	1	0	0	0	0	0	5	5	5	5	0.948	0.965775	0.979	0.728836	0.894148	0.252	0	0.00262	0.022	0	0.00708	0.00726	0.00281116	0.0102	0.0931	0.0604	0	0.0129701	0.00999409	0.00628	0.039	0.0205	0.0320415	0.0370897	0.109725	1	0.218354	0.0936251	0.0999662	0.0142827	0	0	0.266	0.266
42558246	NP_872357.2	A6H8Z7_HUMAN	lysocardiolipin acyltransferase 1 isoform 1	LCLAT1	0	0	0	1	0	0	0	2	2	2	2	0.602	0.919598	0.337	0.761	0.731229	0.294	0.151	0.152	1	0.323	0.116	0.053	0.10081	0.268	0.486	0.273	0.478	0.497345	0.405573	0.291	0.332	0.704	0.404372	0.51035	0.602911	0.269655	0.0901	0.123457	0.104125	0.0110016	0.372	0.456	0.277	0.284
33946291	NP_079106.3	PCAT1_HUMAN	lysophosphatidylcholine acyltransferase 1	lpcat1	0	0	0	1	0	0	0	5	5	5	4	0.469	0.602291	0.843	0.571915	0.85759	0.866	0	0.263374	0.047618	0.0475127	0.0297086	0.00566781	0.0588279	0.0501464	0.0720592	0.110617	0.21702	0.429669	0.285325	0.0948147	0.284444	0.589958	0.465914	0.331601	1	0.83105	0.713445	0.930133	0.658687	0.394092	0.199	0.0116	0	0.0697
119393891	NP_000143.2	A6NFM4_HUMAN	lysosomal alpha-glucosidase preproprotein	GAA	0	0	0	0	0	1	0	5	5	5	4	0.986	0.846252	0.964	0.710511	0.911624	0.752	0.0197	0	0.11	0.0447	0.0518	0.0274	0.0167281	0.000417	0.0289	0.0196	0.0541	0.0628269	0.0140628	0.0145	0.0268	0.0371	0.0652683	0.0379175	0.428348	1	0.0243171	0.0095495	0.00887768	0.000840825	0.00038	0.0122	0.148	0.0275
51873064	NP_000519.2	MA2B1_HUMAN	lysosomal alpha-mannosidase isoform 1 precursor	Man2b1	0	0	0	0	0	1	0	2	2	4	4	0.653	0.687336	0.341	0.455295	0.521209	0.795	0.439572	0	0.0662032	0	0.161497	1	0.259904	0.0928342	0.254545	0.314439	0.519786	0.892724	0.251705	0.42139	0.534759	0.497326	0.174066	0	0	0	0	0.503486	0.0474367	0.0947645	0.31	0.61	0.492	0.614
5031631	NP_005497.1	Q53Y63_HUMAN	lysosome membrane protein 2	scarb2	0	0	0	0	0	1	0	4	2	2	2	0.636	0.837932	0.829	0.641954	0.870863	0.611	0	0	0	0	0	0.0121083	0.107127	0.085859	0.566389	0.00925636	0	0.104857	0.107309	0.0473325	0.109075	0.708487	1	0.889965	0.713954	0.0902205	0.0508107	0.396684	0.366512	0.094432	0.172	0.103	0.012	0.494
112380628	NP_005552.3	LAMP1_HUMAN	lysosome-associated membrane glycoprotein 1 precursor	lamp1	0	0	0	0	0	1	0	3	4	3	3	0.904	0.662149	0.843	0.826865	0.961178	0.892	0.0466	0.0136	0.0296	0.015	0.0607	0.0412	0.389375	0.146	0.382	0.125	0.72	1	0.199033	0.046	0.064	0.0395	0.00569996	0.0100082	0.00635365	0.0760561	0.0109885	0.00833323	0.0484172	0.00951722	0.00862	0.0252	0.0529	0.23
4504957	NP_002285.1	LAMP2_HUMAN	lysosome-associated membrane glycoprotein 2 isoform A precursor	lamp2	0	0	0	0	0	1	0	3	3	2	2	0.964	0.931134	0.79	0.666583	0.805985	0.581	0.0120301	0	0	0.037594	0.16971	0.0172932	0.0937228	0.104082	0.049087	0.0815252	0.535983	0.84064	0.770354	0.508056	0.663802	1	0.340223	0.0144733	0.0166417	0.00595718	0.00199246	0.0293615	0.0158973	0.0177113	0.0708	0.0584	0	0.467
5031815	NP_005539.1	SYK_HUMAN	lysyl-tRNA synthetase isoform 2	KARS	1	1	1	0	1	0	0	5	5	5	5	0.978	0.951342	0.974	0.976881	0.978254	0.992	0	0.00330516	0	0	0	0	0	0	0.00718557	0	0	0.0167641	0.0302881	0	0.00564805	0.897412	1	0.0193016	0	0.0208225	0.0135304	0.00716239	5.61564e-05	0.00407796	0	0	0.00235	0.00205
4505185	NP_002406.1	MIF_HUMAN	macrophage migration inhibitory factor	MIF	0	0	0	0	0	0	0	3	2	2	3	0.736	0.7861	0.265	0.746726	0.772709	0.814	0	0.000345061	0	0.0783117	0.16886	0.172531	0.277933	0.12016	0.34139	0.130927	0.511473	0.585968	0.222248	0.156623	0.419702	0.54084	0.202868	0.247752	0.518241	0.783701	0.424251	0.352579	1	0.336422	0.191	0.162	0.137	0.166
21735621	NP_005909.2	MDHM_HUMAN	malate dehydrogenase, mitochondrial precursor	mdh2	1	1	1	0	0	0	0	5	5	5	5	0.997	0.989699	0.962	0.993491	0.998641	0.396	0	0.00208	0.00414	0.00491	0.0187	0.0308	0.0511857	0.027	0.0568	0.0703	0.109	0.17534	0.150185	0.129	0.224	0.251	0.279942	0.43337	0.871571	1	0.160183	0.00898744	0.0116652	0.0147491	0.0249	0.0338	0.0489	0.0973
7661948	NP_055545.1	MLEC_HUMAN	malectin precursor	Mlec	0	0	0	1	0	0	0	5	4	5	4	0.51	0.710244	0.714	0.462027	0.762714	0.338	0	0.0479	0.245	0.0548	0.0361	0.109	0.104255	0.0537	0.207	0.386	0.811	0.0728273	0.245079	0.0737	0.154	0.764	0.198719	0.609747	1	0.380477	0.242353	0.180112	0.0373778	0.303781	0.469	0.172	0.26	0.674
51243059	NP_775738.3	FABD_HUMAN	malonyl-CoA-acyl carrier protein transacylase, mitochondrial isoform a precursor	Mcat	1	0	1	0	0	0	0	2	2	4	3	0.869	0.770997	0.644	0.521915	0.906666	0.648	0	0	0.0617072	0.0125171	0.117485	0.258028	0.135051	0.0330496	0.0153719	0.113093	0.0528134	0.465463	0.0849181	0.0360142	0.192149	0.288772	0.195735	0.416456	0.689365	0.903968	0.477136	0.41054	0.48904	1	0.0184	0.354	0.0249	0.313
149999606	NP_006293.2	MOGS_HUMAN	mannosyl-oligosaccharide glucosidase isoform 1	mogs	0	0	0	1	0	0	0	5	5	5	5	0.872	0.851419	0.727	0.883866	0.915069	0.961	0.0214	0.114	0.13	0.164	0.461	0.564	0.396789	0.239	0.547	0.406	0.764	1	0.562418	0.205	0.323	0.531	0.364555	0.17959	0.253788	0.232571	0.00674581	0.00359337	0.0120686	0.0361056	0.239	0.357	0.679	1
4557231	NP_000007.1	ACADM_HUMAN	medium-chain specific acyl-CoA dehydrogenase, mitochondrial isoform a precursor	ACADM	1	1	1	0	0	0	0	5	5	5	5	0.999	0.985684	0.904	0.988743	0.982323	0.992	0.0133	0.000691	0.0254	0.0175	0.0258	0.00241	0.00525257	0.00175	0.00811	0.000766	0.00896	0.0200946	0.00174855	0.00736	0.382	1	0.0038008	0.00991561	0.00407163	0.00347242	0.00120906	0.00659138	0.0014953	0.0138157	0	0	0.0072	0.0128
122891870	NP_940953.2	MIA3_HUMAN	melanoma inhibitory activity protein 3 precursor	MIA3	0	1	0	1	0	0	0	5	5	5	5	0.774	0.951749	0.777	0.883359	0.928453	0.888	0	0.0134199	0.228355	0.462121	1	0.725108	0.681706	0.123377	0.0813853	0.0298701	0.0333333	0.0427037	0	0	0.0192641	0.133117	0.00514126	0	0.193506	0.192785	0.0112129	0.0321815	0.00228792	0.0167899	0.451	0.511	0.735	1
15529970	NP_219488.1	B3KTL0_HUMAN	membralin isoform 2	c19orf6	0	0	0	0	0	0	0	2	3	2	2	0.66	0.639449	0.221	0.816377	0.768684	0.66	0	0.0579762	0.000960714	0.208333	0.235714	1	0.655142	0.369048	0.620238	0.675	0.384524	0.220149	0	0	0.0233333	0.671429	0.0941267	0	0.0221363	0.0227264	0	0.0765688	0.435653	0.0150127	0.0733	0.063	0.741	0.73
5729875	NP_006658.1	PGRC1_HUMAN	membrane-associated progesterone receptor component 1	PGRMC1	0	0	0	1	0	0	0	4	5	5	5	0.957	0.941788	0.979	0.978473	0.980216	0.983	0.00487156	0.00881116	0.0177918	0	0.0451148	0.116494	0	0	0	0.00424673	0.0150383	0.0218819	0.0147522	0.00831342	0.00480801	0.0157796	0.0632454	0.0981691	0.122995	0.453797	0.562276	1	0.974916	0.735864	0.0644	0.014	0.136	0.0451
291621647	NP_006311.2		membrane-associated progesterone receptor component 2	PGRMC2	0	0	0	0	0	0	0	2	2	4	4	0.994	0.940265	0.949	0.852448	0.841936	0.918	0	0	0	0	0.00233	0	0.0381711	0	0	0	0	0	0.0119076	0.015	0.0234	0.035	0.0486944	0.0192378	0.110188	0.482986	0.375231	1	0.475945	0.179736	0.0505	0.0107	0	0.032
40068047	NP_951060.1	CNNM3_HUMAN	metal transporter CNNM3 isoform 2	CNNM3	0	0	0	0	0	0	0	4	5	3	4	0.552	0.706571	0.568	0.970444	0.811024	0.914	0.00804	0.12	0.0123	0.00482	0.0883	0.123	0.169928	0.00145	0.0417	0.276	0.0568	0.140423	0.598494	0.567	1	0.197	0.076431	0.0013542	0.240245	0.172806	0.277211	0.176766	0.0678423	0.484392	0	0	0	0.0643
38569475	NP_002446.2	MTX1_HUMAN	metaxin-1 isoform 1	Mtx1	0	0	1	0	0	0	0	3	4	4	3	0.956	0.882041	0.902	0.841852	0.912317	0.888	0.0134	0.0149	0.115	0.0707	0.214	0.234	0.0753213	0	0.0466	0.0579	0.104	0.148081	0.128083	0.121	0.111	0.128	0.129781	0.0669288	0.101274	0.135376	0.0830916	0.132972	0.211023	1	0.287	0.161	0.277	0.204
5729937	NP_006545.1	MTX2_HUMAN	metaxin-2	MTX2	1	1	1	0	0	0	0	2	4	3	3	0.875	0.73016	0.744	0.689804	0.753283	0.957	0.00586	0.115	0.437	0.489	0.662	0.423	1	0.488	0.529	0.265	0.107	0.295781	0.00192785	0.0129	0.101	0.111	0.0345819	0.0350135	0.145405	0.549521	0.0156299	0	0.0106961	0.0441596	0.278	0.519	0.631	1
14043022	NP_004981.2	Q8NAB3_HUMAN	methionyl-tRNA synthetase, cytoplasmic	mars	0	0	0	0	1	0	0	5	5	5	5	0.621	0.686421	0.48	0.636952	0.823564	0.517	0	0.029963	0.379778	0.277435	1	0.806412	0.436603	0.18619	0.353884	0.0909988	0.135635	0.539433	0.581467	0.106535	0.219482	0.80148	0.41371	0.639572	0.862615	0.813828	0.221592	0.0805099	0.0761174	0.14769	0.558	1	0.562	0.769
11545863	NP_071415.1	MCCB_HUMAN	methylcrotonoyl-CoA carboxylase beta chain, mitochondrial	mccc2	1	1	1	0	0	0	0	5	5	5	5	0.983	0.979684	0.856	0.97687	0.963579	0.981	0	0.00165197	0.00251825	0.00171241	0.0104759	0.0254847	0.0245785	0.0415008	0.06346	0.0552001	0.0848148	0.17106	0.677979	0.0338453	0.325358	0.0937798	0.0413279	0.071261	1	0.0514054	0.0488126	0.00147859	0.0233876	0	0	0.0354	0.0471	0.0651
11095441	NP_005580.1	MMSA_HUMAN	methylmalonate-semialdehyde dehydrogenase [acylating], mitochondrial precursor	Aldh6a1	1	1	1	0	0	0	0	5	5	5	5	0.545	0.527629	0.244	0.558018	0.686291	0.61	0.154372	0.263661	0.352459	0.443989	0.564208	0.218579	0.18434	0.598361	0.162568	0.0413934	0.258197	0.761394	0.821924	1	0.927596	0.27459	0.309551	0.453346	0.882874	0.726787	0.138461	0.796535	0.793007	0.610016	0.584	0.34	0.317	0.138
156105689	NP_000246.2	MUTA_HUMAN	methylmalonyl-CoA mutase, mitochondrial precursor	MUT	1	1	1	0	0	0	0	5	5	5	5	0.965	0.984692	0.988	0.935432	0.966438	0.986	0.00806	0	0	0	0.00533	0.0029	0	0.0118	0.0235	0.0127	0.0196	0.0601334	0.0226838	0.00271	0.038	0.434	1	0.0544621	0.0405894	0.0557294	0.0180494	0.0387288	0.0851935	0.0627378	0.0881	0.0162	0	0.00728
89145417	NP_054752.3	MET7A_HUMAN	methyltransferase-like protein 7A precursor	mettl7a	0	0	0	0	0	0	0	5	5	3	3	0.66	0.635824	0.623	0.769464	0.933331	0.914	0.00523552	0.0644784	0.0386227	0.0857209	0.423776	0.341167	0.192052	0.24461	0.182385	0.354041	0.34975	0.672553	0.67821	0.433432	0.614744	0.933381	0.73988	0.513739	0.481803	0.568142	0.371906	0.314645	0.688906	1	0.114	0.261	0.641	0.668
33188445	NP_036222.3	B1ALC5_HUMAN	microtubule-actin cross-linking factor 1 isoform a	MACF1	0	0	0	0	0	0	0	5	5	5	5	0.717	0.81604	0.869	0.808583	0.966566	0.34	0.035	0.109	0.163	0.171	0.854	1	0.407646	0.0404	0.0295	0.151	0.19	0.0615022	0.0256429	0.0215	0.122	0.148	0	0	0	0	0.0369863	0	0	0.0639674	0.0276	0.00115	0.487	1
23308607	NP_110416.1	HM13_HUMAN	minor histocompatibility antigen H13 isoform 1	hm13	0	0	0	1	0	0	0	5	5	5	5	0.977	0.979339	0.818	0.975783	0.989702	0.995	0.00490031	0.00626443	0.016999	0.0139559	0.0160546	0.013851	0	0.0174187	0.0179433	0.0214061	0.044596	0.173529	0.250693	0.228751	0.677859	1	0.0126068	0.0285909	0.007598	0.00180874	0.00301114	0	0	0.00962759	0	0.00666	0	0.0098
21361114	NP_003553.2	M2OM_HUMAN	mitochondrial 2-oxoglutarate/malate carrier protein isoform 1	Slc25a11	1	1	1	0	0	0	0	5	5	5	5	0.99	0.989027	0.995	0.948302	0.983048	0.938	0.000238	0.00683	0.0039	0.00438	0.0218	0.0241	0.0191982	0.00436	0.0363	0.0277	0.0436	0.0994273	0.0459163	0.0347	0.0607	0.0853	0.0756273	0.0706028	0.210666	0.535001	0.520427	1	0.544531	0.0631411	0.0249	0.0241	0.0206	0.0284
7657345	NP_055156.1	MTCH1_HUMAN	mitochondrial carrier homolog 1	MTCH1	1	0	1	0	0	0	0	5	3	2	3	0.878	0.618273	0.667	0.796097	0.633306	0.527	0.0821	0.221	0.159	0.127	0.179	0.0867	0.204369	0.0121	0.0485	0.108	0.149	0.209406	0.443663	0.108	0.154	0.221	0.274541	0.331743	0.542269	0.723607	0.516422	1	0.728693	0.0663168	0.154	0.351	0.124	0.11
7657347	NP_055157.1	MTCH2_HUMAN	mitochondrial carrier homolog 2	mtch2	1	1	1	0	0	0	0	5	5	5	5	0.907	0.777578	0.909	0.834591	0.871801	0.79	0.011	0.0043	0.0568	0.125	0.19	0.424	0.0751642	0.0413	0.0272	0.2	0.147	0.236018	0.301036	0.183	0.323	0.516	0.545953	0.43074	0.651713	0.914475	0.735529	1	0.533835	0.267104	0.0428	0.0944	0.0871	0.0629
4757852	NP_004319.1	BCS1_HUMAN	mitochondrial chaperone BCS1	BCS1L	1	1	1	0	0	0	0	5	5	5	5	0.995	0.993026	0.998	0.971874	0.972064	0.995	0.00139	0	0	0	0	0.000156	0.00178851	0.000797	0.0121	0.0782	1	0.0236268	0	0.00635	0	0.0177	0	0	0.0215286	0.00996093	0.000643974	0.00574178	0.00907976	0	0	0	0.00589	0.0117
20149598	NP_036272.2	DIC_HUMAN	mitochondrial dicarboxylate carrier	slc25a10	1	1	1	0	0	0	0	5	5	5	5	0.918	0.858347	0.939	0.714288	0.857802	0.85	0.0268	0.0274	0.0652	0.0481	0.051	0.049	0.0248434	0.0371	0.0624	0.0366	0.0776	0.130309	0.0473658	0.0519	0.0709	0.206	0.203597	0.170199	0.381231	1	0.743702	0.798443	0.45692	0.391301	0.167	0.0486	0.0186	0.0845
13375983	NP_078974.1	GHC1_HUMAN	mitochondrial glutamate carrier 1	SLC25A22	1	1	1	0	0	0	0	2	3	3	2	0.644	0.610733	0.613	0.62436	0.706177	0.374	0	0	0.0863133	0.0433277	0.0822086	0.934966	0.345601	0.0625971	0.0467483	0.179012	0.0516512	0.388805	0.019718	0.103416	0.442398	0	0.430133	0.268668	0.74272	0.964762	0.234504	0.101971	0.0226054	1	0.408	0.363	0	0.123
11024700	NP_036590.1	TIM13_HUMAN	mitochondrial import inner membrane translocase subunit Tim13	Timm13	1	1	1	0	0	0	0	2	4	5	5	0.864	0.584644	0.686	0.646038	0.671104	0.862	0.000632061	0	0.00974175	0	0.0538647	0.0113189	0.0632037	0.0174696	0.332408	0.319063	0.154072	0.292406	0.0579558	0	0.0848005	0.0532581	0.108535	0.0920911	0.0792344	0.187156	0.0869895	0.965388	0.23781	1	1	0.0842	0.0509	0.394
5454122	NP_006318.1	TIM23_HUMAN	mitochondrial import inner membrane translocase subunit Tim23	LOC10431	1	1	1	0	0	0	0	3	4	4	5	0.857	0.817668	0.737	0.458632	0.6846	0.563	0	0.0196	0.0615	0.0503	0.177	0.171	0.231995	0.146	0.254	0.267	0.501	1	0.472199	0.378	0.291	0.582	0.366827	0.27179	0.335534	0.32066	0.126636	0.247871	0.457492	0.593833	0.79	0.356	0.335	0.616
33636719	NP_006342.2	TIM44_HUMAN	mitochondrial import inner membrane translocase subunit TIM44 precursor	Timm44	1	1	1	0	0	0	0	5	5	5	5	0.966	0.926857	0.977	0.928515	0.968328	0.969	0.00435	0.00361	0.0196	0	0.0754	0	0.0452281	0.0394	0.0459	0.0106	0.0128	0.0206081	0.02631	0.0296	0.0787	0.105	0.144891	0.0474674	0.14902	0.286907	0.134036	0.31197	0.872932	1	0.125	0.137	0.0728	0.129
48526509	NP_001001563.1	TIM50_HUMAN	mitochondrial import inner membrane translocase subunit TIM50	timm50	1	1	1	0	0	0	0	5	5	5	5	0.654	0.577665	0.348	0.915422	0.957802	0.982	0.0223	0.196	0.359	0.177	0.243	0.399	0.0602555	0.0683	0.206	0.048	0.137	0.163603	0.156435	0.0471	0.235	0.166	0.101292	0.224997	0.178806	0.209256	0.392803	0.230603	0.319784	1	0.16	0.154	0.122	0.13
9910382	NP_064628.1	TOM22_HUMAN	mitochondrial import receptor subunit TOM22 homolog	Tomm22	1	1	1	0	0	0	0	5	5	5	5	0.996	0.991544	0.997	0.995518	0.990244	0.996	0.00254	0.00335	0	0	0	0	0.00216279	0.00167	0.00377	0.000312	0.0017	0.0178515	0.0373688	0.014	0.0179	0.00253	0.00361994	0.00176501	0.00781835	0.0127575	0.0682094	0.763279	1	0.0454149	0.00695	0.000123	0.00368	0.00763
5174723	NP_006105.1	TOM40_HUMAN	mitochondrial import receptor subunit TOM40 homolog	tomm40	1	1	1	0	0	0	0	5	5	5	5	0.995	0.981384	0.824	0.977828	0.992369	0.992	0	0	0.0103	0	0	0	0.00314566	0.000829	0.00689	0.00986	0.0338	0.0572827	0.130418	0.165	0.604	1	0.211817	0.0444868	0.0468023	0.0812307	0.0364547	0.019372	0.0167747	0.0184411	0.0109	0.0258	0.00256	0.0159
54607135	NP_055635.3	TOM70_HUMAN	mitochondrial import receptor subunit TOM70	TOMM70A	1	1	1	0	0	0	0	5	5	5	5	0.982	0.970056	0.979	0.978742	0.990925	0.954	0	0.000218	0	0.00506	0.00238	0.0309	0	0.000975	0.00759	0.00249	0.0294	0.0453869	0.0674387	0.0184	0.0877	0.152	0.193084	0.108429	0.538317	1	0.201033	0.0325716	0.0235932	0.0192379	0.0183	0.017	0.0409	0.0408
154354962	NP_001093639.1	IMMT_HUMAN	mitochondrial inner membrane protein isoform 2	IMMT	1	1	1	0	0	0	0	5	5	5	5	0.99	0.984655	0.911	0.981146	0.993253	0.983	0.0122	0.235	0.518	0.503	0.663	0.7	1	0.642	0.828	0.47	0.338	0.0309633	0.0317814	0.0059	0.0351	0.0184	0.0112605	0.00193988	0.00527611	0.0038689	0.00706615	0.0500698	0.0291401	0.0020271	0.43	0.575	0.553	1
223718097	NP_005006.3	Q2M1J6_HUMAN	mitochondrial inner membrane protein OXA1L	Oxa1l	1	1	1	0	0	0	0	2	5	3	2	0.777	0.587628	0.709	0.567329	0.691081	0.34	0.0129458	0.124955	0.216138	0.153098	0.224018	0.212761	0.293305	0.238652	0.260041	0.231898	0.262292	0.392961	0.329842	0.37599	0.10638	0.0794757	0.435908	0.536621	0.663821	0.905312	0.617683	1	0.678822	0.5511	0.051	1	0.811	0.416
156105687	NP_005923.2	MIPEP_HUMAN	mitochondrial intermediate peptidase precursor	MIPEP	1	1	1	0	0	0	0	5	4	5	5	0.567	0.86929	0.706	0.772076	0.796426	0.695	0.00454	0.0717	0.072	0.0185	0.00259	0.156	0.0505862	0	0.089	0.214	0.137	0	0.0238885	0	0	0.251	0.311792	0.122455	0.0120162	0.350729	0.227048	1	0.0577645	0.276903	0.11	0.0396	0.0555	0.144
75750470	NP_060777.3	MIRO1_HUMAN	mitochondrial Rho GTPase 1 isoform 3	RHOT1	1	1	1	0	0	0	0	2	2	2	2	0.855	0.735024	0.405	0.600241	0.763753	0.151	0	0	0.0106831	0.271334	0.105468	0.338316	0.0509831	0.174834	0.380322	0.235005	0.290634	1	0.417216	0.0657332	0.309934	0.782214	0.205381	0.441411	0.285417	0.454074	0.730772	0.328145	0.167393	0	0.739	0.423	0.52	0.787
20270303	NP_620124.1	MIRO2_HUMAN	mitochondrial Rho GTPase 2	RHOT2	1	0	1	0	0	0	0	5	5	5	5	0.887	0.823423	0.891	0.83659	0.912423	0.465	0.0478	0.00986	0.0163	0.013	0.0717	0.0884	0.199807	0.122	0.164	0.216	0.34	0.342133	0.263213	0.155	0.252	0.219	0.271669	0.119818	0.19701	0.291516	1	0.837662	0.0209155	0	0.0705	0.0729	0.129	0.116
117647226	NP_060289.2	MRRP1_HUMAN	mitochondrial ribonuclease P protein 1	rg9mtd1	0	0	1	0	0	0	0	5	5	5	5	0.6	0.56695	0.379	0.850904	0.854098	0.941	0	0.0471188	0.0739456	0.0637423	0.247632	0.582393	0.0681128	0.130695	0.253364	0.0967599	0.178845	0.698056	0.278617	0.150184	0.296929	0.126109	0.363136	0.00220052	0.0681043	0.091243	0.288593	0.331255	1	0.848205	0.0394	0.0978	0.0374	0.138
62988276	NP_055487.2	MRRP3_HUMAN	mitochondrial ribonuclease P protein 3 precursor	KIAA0391	0	0	1	0	0	0	0	3	4	4	3	0.513	0.828733	0.125	0.712093	0.933131	0.668	0	0	0.00503744	0	0.191396	0.0923752	0.0327644	0.0692482	0.761597	0.570201	0.816092	0.825425	0.182874	0.111648	0.162155	0.279119	0.450223	0.161613	0.392292	0.198495	0.0764083	1	0.141882	0.66457	0.535	0.021	0.0399	0.447
31542641	NP_060476.2	MTU1_HUMAN	mitochondrial tRNA-specific 2-thiouridylase 1	trmU	0	0	1	0	0	0	0	2	2	2	2	0.647	0.745997	0.182	0.684344	0.794936	-0.0346	0.12516	0.974326	0.0306804	0.0581515	0.641849	0.293967	0.260679	0.147625	1	0.703466	0.0362003	0.730612	0.0813992	0	0	0	0.281634	0.11246	0.393043	0.115307	0.310499	0.106593	0.270964	0.109231	0.144	0.849	0.375	1
24308013	NP_055975.1	MPPA_HUMAN	mitochondrial-processing peptidase subunit alpha precursor	PMPCA	1	1	1	0	0	0	0	5	5	5	5	0.991	0.967477	0.991	0.971346	0.993166	0.988	0	0.0145	0.0166	0.0204	0.0334	0.032	0.00488051	0.0016	0.013	0.00649	0.0705	0.00344452	0.00976358	0.00969	0.00423	0.014	0.0272691	0.0296582	0.0356129	0.00673326	0.0188536	0.353091	1	0.162992	0.0584	0.0217	0.0487	0.0193
94538354	NP_004270.2	MPPB_HUMAN	mitochondrial-processing peptidase subunit beta precursor	PMPCB	1	1	1	0	0	0	0	5	5	5	5	0.986	0.859664	0.946	0.990586	0.992132	0.997	0	0.0266	0.00135	0	0.0444	0.00929	0	0	0.00587	0.0119	0.0792	0.0348014	0.037597	0	0.000744	0.0169	0.00108145	0.0186102	0.00492453	0.133004	0.0528616	0.119268	0.499566	1	0.0324	0.00897	0.0123	0.0239
45269137	NP_284941.2	MFN1_HUMAN	mitofusin-1	mfn1	1	0	1	0	0	0	0	3	5	5	5	0.527	0.548745	0.574	0.49623	0.68242	0.613	0.0543164	0	0.15519	0.0700423	0.297964	0.307276	0	0	0.173813	0	0.436601	0.455186	0.250133	0.0520403	0.243131	0.597998	0.624138	0.232597	1	0.863741	0	0.0767559	0.280116	0.411157	0.457	0.236	0.036	0.0321
7662004	NP_055689.1	MFN2_HUMAN	mitofusin-2	MFN2	1	1	1	0	1	0	0	3	4	2	4	0.428	0.54853	0.471	0.795802	0.63157	0.599	0.0646844	0.195425	0.333708	0.133712	0.228567	0.233138	0.719514	0.7257	0.571417	0.534846	0.563417	0.761731	0.53006	0.406849	0.507418	0.988552	0.411634	0.641555	0.815929	1	0.460561	0.657329	0.396045	0.519044	0	0.0652	0.127	0.457
7661728	NP_054736.1	MAPIP_HUMAN	mitogen-activated protein-binding protein-interacting protein isoform 1	ROBLD3	0	0	0	0	0	1	0	3	2	5	5	0.816	0.636455	0.654	0.51999	0.625391	0.704	0	0	0.019336	0	0.0684274	0	0.114487	0	0.0921716	0.0210392	0.221412	0.0900878	0.013296	0.00561045	0.185345	0.651213	0.218712	0	0.0251189	0.113893	1	0.78287	0.361205	0.255961	0.115	0.341	0.105	0.253
4757880	NP_004716.1	BUB3_HUMAN	mitotic checkpoint protein BUB3 isoform a	Bub3	0	0	0	0	1	0	0	2	2	4	3	0.892	0.683488	0.0666	0.622711	0.782361	0.783	0	0	0	0	0	0	0	0	0	0	0.0710799	0	1	0.253401	0.79686	0	0	0.0396697	0.183147	0.429118	0	0	0	0.79686	0.124	0.0315	0.584	0.139
115583685	NP_003042.3	B4DKS0_HUMAN	monocarboxylate transporter 1	SLC16A1	0	0	0	0	0	0	0	5	5	5	5	0.617	0.583062	0.577	0.713084	0.660792	0.91	0	0.00242	0.0334	0.0217	0.371	0.237	0.167409	0.355	0.146	0.192	0.444	0.522943	0.250594	0.118	0.166	0.393	0.462488	0.381263	1	0.638769	0.219211	0.32744	0.0638262	0.188613	0.0462	0.0373	0.255	0.282
36796743	NP_056255.2	C1TM_HUMAN	monofunctional C1-tetrahydrofolate synthase, mitochondrial precursor	MTHFD1L	0	0	1	0	0	0	0	5	5	5	5	0.973	0.933824	0.946	0.844396	0.978133	0.959	0.000378	0.00156	0.00228	0.00133	0.016	0.0117	0.0261266	0.0244	0.0427	0.0594	0.096	0.186225	0.156827	0.122	0.267	0.344	0.304082	0.265347	1	0.549589	0.0187751	0.101166	0.0621889	0.000529167	0.0754	0.116	0.00739	0.027
224600454	NP_073583.3	MOSC1_HUMAN	MOSC domain-containing protein 1, mitochondrial precursor	MOSC1	0	0	1	0	0	0	0	2	2	4	3	0.836	0.826009	0.558	0.602514	0.840171	0.624	0	0	0.00357921	0	0.183295	0.240265	0.0414101	0.0500346	0.234073	0.156048	0.359159	0.441745	0.45128	0.132517	0.682402	0.558554	0.511211	0.324982	0.594769	0.937667	0.60694	0.368718	1	0.476265	0.214	0.186	0.331	0.61
22749197	NP_689794.1	MSPD2_HUMAN	motile sperm domain-containing protein 2 isoform 1	Mospd2	0	0	0	1	0	0	0	2	3	3	2	0.772	0.701787	0.0817	0.657781	0.667335	0.0611	0.104185	0	0	0	0.0664344	0.0835787	0.0754752	0	0.107976	0.30662	0.553895	0.824248	0.283771	0.0728635	0.136495	0.28519	0.24595	0.65407	1	0.928487	0.302606	0.0169573	0	0	0.00915	0.275	0.0185	0.241
34147676	NP_057026.3	MTER1_HUMAN	mTERF domain-containing protein 1, mitochondrial precursor	MTERFD1	0	1	1	0	0	0	0	2	2	2	2	0.737	0.73564	0.629	0.723215	0.760962	0.785	0	0	0	0	0.0169094	0	0	0	0	0.138246	0.205655	0	0	0	0.527847	0	0.0353125	0.0947118	0.224282	1	0.160421	0.915788	0.53252	0.0230132	0	0.0222	0	0
42741659	NP_000918.2	A4D1D2_HUMAN	multidrug resistance protein 1	ABCB1	0	0	0	0	0	0	0	5	5	3	2	0.56	0.591322	0.068	0.627526	0.713856	0.579	0.000831877	0.00086785	0	0.142693	0.575569	0.0158881	0.0201384	0.169373	0.218836	0.572571	0.401699	0.494992	0.794056	0.392706	0.497627	0.614539	0.19638	0.201703	0.154696	1	0.637177	0.653801	0.0472578	0.345102	1	0.681	0.026	0.102
134142337	NP_004987.2	C9JPJ4_HUMAN	multidrug resistance-associated protein 1 isoform 1	ABCC1	0	0	0	0	0	0	0	5	2	5	5	0.522	0.668865	0.545	0.740508	0.73392	0.96	0	0.0583263	0.233738	0.00447998	0.00375496	0.584345	0	0.00451245	0.000383071	0	0.0216424	0.784712	1	0.00394974	0.00422027	0.323554	0.329282	0.00416595	0.00414084	0.139696	0.692587	0.0921788	0.226664	0.103575	0.0104	0.218	0.286	0.226
157502201	NP_005836.2	MRP4_HUMAN	multidrug resistance-associated protein 4 isoform 1	abcc4	0	0	0	0	0	0	0	5	5	5	5	0.778	0.799159	0.865	0.721227	0.913682	0.871	0	0.108	0	0	0	0.0152	0.106828	0	0.0532	0.0102	0	0.132298	1	0.246	0.187	0.00576	0.178503	0.227616	0.041525	0.020754	0	0.0232411	0.0523586	0.0728993	0.0289	0	0.00596	0.0271
5453539	NP_006443.1	PUR6_HUMAN	multifunctional protein ADE2 isoform 2	paics	0	0	0	0	0	0	0	5	5	5	5	0.945	0.924988	0.96	0.721643	0.883797	0.85	0	0	0	0	0.00479	0	0.0529959	0.00342	0.026	0.142	1	0.0447435	0.0778885	0.0139	0.0232	0.0809	0	0.0120596	0.00711532	0	0	0	0.00368877	0	0.202	0.151	0.185	0.393
157694492	NP_055335.2	MBB1A_HUMAN	myb-binding protein 1A isoform 2	mybbp1a	0	0	0	0	0	0	0	2	2	2	2	0.573	0.733439	0.411	0.641519	0.889682	0.469	0.0435811	0.00879505	0.0667793	0	0.427928	0.0459459	0.389901	0.242117	0.977477	0.512387	1	0.44412	0	0	0.055518	0.191441	0.0950023	0.134037	0.17599	0.563063	0.318494	0.663762	0.200865	0	0	0.0455	0.538	0.372
41406064	NP_005955.1	MYH10_HUMAN	myosin-10	myh10	0	0	0	0	0	0	0	5	5	5	5	0.718	0.947159	0.357	0.779711	0.756233	0.777	0	0.0357639	0.368056	0.503472	1	0.0645833	0.00277544	0.0342593	0.0239583	0.0158565	0.149306	0.0452489	0.0550851	0.0601852	0.134259	0.525463	0.578704	0.0898678	0.153215	0	0.0163298	0.149255	0.380633	0.0858534	0.654	1	0.72	0.461
12667788	NP_002464.1	MYH9_HUMAN	myosin-9	MYH9	0	0	0	0	1	0	0	5	5	5	5	0.976	0.94215	0.949	0.867896	0.954425	0.945	0	0.0102	0.069	0.0836	1	0.324	0.0477563	0.0277	0	0	0	0.00498103	0.0239119	0	0	0.03	0	0.00737427	0.00487483	0.0110392	0.0559365	0.013518	0	0.000444872	0.12	0.848	1	0.588
28416946	NP_510880.2	MY18A_HUMAN	myosin-XVIIIa isoform a	Myo18a	0	0	0	0	0	0	0	2	3	2	2	0.773	0.61015	-0.327	0.650298	0.65437	0.193	0.0136	0.1164	0.802	0.0604	0.454	0.798	0.267282	0.055	0	0	0.54	1	0.290118	0.352	0.714	1	0.556445	0.194446	0.699471	0.713906	0.923732	0.837538	0.144456	0.232822	0.554	0.524	0.127	1
153070260	NP_002347.5	MARCS_HUMAN	myristoylated alanine-rich C-kinase substrate	MARCKS	0	0	0	0	0	0	0	2	3	5	5	0.753	0.71265	0.555	0.770781	0.799134	0.909	0.0331	0.0448	0	0	0.047	0	0.114515	0	0	0.231	0.0338	0.099826	0.25	0	0	0	1	0.0825667	0.37798	0	0	0.189026	0	0	0.158	0	0	0
122939153	NP_892022.2	NNTM_HUMAN	NAD(P) transhydrogenase, mitochondrial precursor	Nnt	1	1	1	0	0	0	0	5	5	5	5	0.995	0.99738	0.963	0.992385	0.997756	0.996	0.000983275	0.000314816	0	0.000976979	0.00211976	0.000816423	0	0.00570866	0.00305371	0.0357841	0.115432	1	0.874594	0.104309	0.0112284	0.0407162	0.150367	0.106028	0.00986023	0.0192368	0.00331185	0.00434978	0.0190954	0.0131941	0	0.00835	0.00197	0.00448
4505145	NP_002387.1	MAOM_HUMAN	NAD-dependent malic enzyme, mitochondrial isoform 1 precursor	ME2	1	1	1	0	0	0	0	5	5	5	5	0.984	0.982442	0.835	0.879093	0.982657	0.972	0.00165773	0	0.00129076	0	0.0177162	0.0140465	0.0360766	0.0301176	0.112119	0.139199	0.649174	0.462503	1	0.194879	0.115029	0.291053	0.565767	0.203397	0.0649704	0.0971153	0.21636	0.982169	0.0377807	0.0297401	0.0406	0.00976	0.0488	0.167
41327781	NP_951032.1	A4FU71_HUMAN	NADH dehydrogenase [ubiquinone] 1 alpha subcomplex assembly factor 3 isoform a precursor	NDUFAF3	0	0	1	0	0	0	0	5	5	5	5	0.697	0.674695	0.804	0.63752	0.744221	0.155	0.0133052	0.363252	0.325238	0.0224921	0.0647307	0.108765	0.69686	0.460401	0.081415	0.160507	0.379092	0.939221	0.350635	0.217529	0.158395	1	0.0281726	0.0855854	0.062182	0.0324662	0.097386	0.0699696	0.178478	0.0882722	1	0.181	0.239	0.646
7661786	NP_054884.1	NDUF4_HUMAN	NADH dehydrogenase [ubiquinone] 1 alpha subcomplex assembly factor 4	NDUFAF4	0	0	1	0	0	0	0	3	4	4	4	0.765	0.830404	0.71	0.68502	0.872827	0.758	0	0.0214	0.114	0	0.125	0.0798	0.451911	0.307	0.447	0.245	0.43	1	0.51874	0.281	0.27	0.664	0.308511	0.246135	0.39888	0	0.168307	0.203629	0.00376181	0.35557	0.524	0.0824	0.338	1
4758768	NP_004535.1	NDUAA_HUMAN	NADH dehydrogenase [ubiquinone] 1 alpha subcomplex subunit 10, mitochondrial precursor	NDUFA10	1	1	1	0	0	0	0	5	5	5	5	0.773	0.666951	0.886	0.65661	0.846346	0.83	0.00378	0.00581	0.0133	0.017	0.0867	0.387	0.0866538	0.039	0.0495	0.0701	0.112	0.0835811	0.038238	0.0311	0.0235	0.197	0.0294023	0.0749841	0.173574	0.1894	0.41193	0.104984	0.0727741	1	0.0932	0.0438	0.349	0.736
28269681	NP_783313.1	NDUAB_HUMAN	NADH dehydrogenase [ubiquinone] 1 alpha subcomplex subunit 11 isoform 1	NDUFA11	1	0	1	0	0	0	0	3	5	4	3	0.715	0.911187	0.837	0.857282	0.973179	0.903	0.000765	0.0044	0.00948	0.0207	0.262	1	0.159481	0.0134	0.156	0.0147	0.0352	0.235256	0.0651292	0.0246	0.0335	0.0306	0.0167895	0.0278247	0.30366	0.284994	0.0574425	0.178972	0.167144	0.029877	0.0193	0.156	1	0.953
10092657	NP_061326.1	Q15706_HUMAN	NADH dehydrogenase [ubiquinone] 1 alpha subcomplex subunit 12	NDUFA12	1	0	1	0	0	0	0	5	5	5	5	0.664	0.846083	0.696	0.792915	0.812289	0.871	0.00139	0.0285	0.159	0.128	0.179	1	0.189339	0.108	0.141	0.0295	0.0444	0.0589946	0.0632089	0.0354	0.0178	0.0918	0.0405099	0.0970915	0.120867	0.324108	0.198261	0.141458	0.0779701	0.336926	0.247	0.524	1	0.945
260763955	NP_057049.5	NDUAD_HUMAN	NADH dehydrogenase [ubiquinone] 1 alpha subcomplex subunit 13	Ndufa13	1	1	1	0	0	0	0	5	5	5	5	0.953	0.868218	0.91	0.800205	0.75262	0.929	0.00167	0.00141	0.0126	0.027	0.197	1	0.245227	0.148	0.23	0.0855	0.136	0.0961104	0.00741198	0.00964	0.00387	0.0027	0.021305	0.0156096	0.00373512	0.00236162	0.00213633	0.016351	0.0450962	0.111226	0.0363	0.111	0.919	1
4505355	NP_002479.1	NDUA2_HUMAN	NADH dehydrogenase [ubiquinone] 1 alpha subcomplex subunit 2 isoform 1	Ndufa2	1	1	1	0	0	0	0	3	3	4	2	0.817	0.817471	0.881	0.635213	0.916675	0.836	0.00575	0.0608	0.387	0.118	0.242	1	0.265852	0.15	0.26	0.185	0.196	0.13254	0.0793702	0	0.0405	0	0	0	0	0.0958202	0	0.00281578	0.00544193	0.0187349	0.402	0.186	0.945	1
4505357	NP_002480.1	NDUA4_HUMAN	NADH dehydrogenase [ubiquinone] 1 alpha subcomplex subunit 4	Ndufa4	1	1	1	0	0	0	0	2	2	2	2	0.903	0.975189	0.826	0.834446	0.635374	0.379	0.00457	0.0325	0.0842	0.105	0.251	0.273	0.260793	0.203	0.338	0.36	0.511	0.909562	0.414597	0.216	0.357	0.408	0.305819	0.165742	0.238986	0.2894	0.187904	0.250477	0.32885	1	1	0.307	0.411	0.67
4826848	NP_004991.1	NDUA5_HUMAN	NADH dehydrogenase [ubiquinone] 1 alpha subcomplex subunit 5	NDUFA5	1	1	1	0	0	0	0	3	3	2	2	0.569	0.831312	0.699	0.683399	0.710802	0.835	0.0946	0.0692	0.0324	0.0337	0.238	1	0.276038	0.0751	0.0514	0.0683	0.112	0.217665	0.116533	0.07	0.0454	0.163	0.142609	0.138686	0.220405	0.424527	0.351254	0.16784	0.109394	0.621975	0.237	0.147	0.854	0.717
103472001	NP_004992.2	NDUA7_HUMAN	NADH dehydrogenase [ubiquinone] 1 alpha subcomplex subunit 7	Ndufa7	1	1	1	0	0	0	0	4	5	2	2	0.583	0.553608	0.761	0.86328	0.802625	0.725	0	0	0.0327	0.0212	0.187	1	0.051573	0.0837	0.233	0.0781	0.114	0.129023	0.0457729	0.0481	0.0391	0	0.193165	0.415568	0.0987389	0.183761	0.267292	0.255742	0.252696	0.484221	0	0.08	0.864	0.969
6681764	NP_004993.1	NDUA9_HUMAN	NADH dehydrogenase [ubiquinone] 1 alpha subcomplex subunit 9, mitochondrial precursor	NDUFA9	1	1	1	0	0	0	0	5	5	5	5	0.969	0.968559	0.963	0.949523	0.999445	0.985	0	0.000392	0.00581	0.0108	0.199	1	0.218784	0.00825	0.0151	0.0419	0.015	0.00608474	0.0272272	0.0208	0.0382	0.00558	0	0.0256082	0.0157975	0.0135958	0.0217946	0.00291014	0.00735563	0.0228786	0.0166	0.0851	0.983	1
4758774	NP_004539.1	NDUBA_HUMAN	NADH dehydrogenase [ubiquinone] 1 beta subcomplex subunit 10	NDUFB10	1	1	1	0	0	0	0	5	5	5	5	0.921	0.930321	0.918	0.968602	0.990255	0.993	0	0.00166	0.0308	0.0468	0.304	1	0.321993	0.116	0.237	0.0744	0.0174	0.0453155	0.0191564	0.0259	0.167	0.00649	0.0115207	0.0101343	0.106082	0.0751264	0.00198423	0.0181014	0.0157712	0.0148737	0.078	0.12	0.995	1
6041669	NP_004538.2	NDUB4_HUMAN	NADH dehydrogenase [ubiquinone] 1 beta subcomplex subunit 4 isoform 1	ndufb4	1	1	1	0	0	0	0	3	3	3	3	0.938	0.971078	0.905	0.943589	0.994959	0.955	0.00089	0.0116	0.0312	0.0323	0.42	1	0.294036	0.0573	0.173	0.0413	0.0241	0.0382148	0.00268193	0.00331	0.000893	0.0503	0.0640999	0.00392634	0.00449763	0.0122543	0.0100009	0.00371934	0.00268623	0.0067215	0.0548	0.218	0.944	1
4505363	NP_002483.1	NDUB5_HUMAN	NADH dehydrogenase [ubiquinone] 1 beta subcomplex subunit 5, mitochondrial isoform 1 precursor	Ndufb5	1	1	1	0	0	0	0	4	5	4	3	0.572	0.617041	0.589	0.427154	0.847431	0.563	0.000306	0.000434	0.0134	0.00873	0.161	1	0.21249	0.0286	0.137	0.0152	0.00669	0.00726719	0.246927	0.201	0.398	0.185	0.380033	0.372454	0.11028	0.0581342	0.19807	0.479208	0.0324119	0.0853318	0.0712	0.231	0.777	1
10764847	NP_004137.2	NDUB7_HUMAN	NADH dehydrogenase [ubiquinone] 1 beta subcomplex subunit 7	Ndufb7	1	1	1	0	0	0	0	5	2	3	3	0.538	0.940514	0.681	0.771529	0.690983	0.929	0	0	0	0	0.261	1	0.312704	0.00525	0.0109	0	0	0.0224964	0.0535395	0	0.00995	0	0.0048817	0.264014	0.229357	0.00434839	0	0.0393931	0.177923	0.361679	0.369	0.485	1	0.791
6274550	NP_004996.1	NDUB9_HUMAN	NADH dehydrogenase [ubiquinone] 1 beta subcomplex subunit 9	NDUFB9	1	1	1	0	0	0	0	4	3	4	3	0.977	0.981388	0.975	0.68352	0.931422	0.872	0	0	0.0376	0.0351	0.273	1	0.350202	0.0521	0.201	0.0273	0.000408	0	0.00359518	0	0.00433	0.0284	0.0413599	0	0.00243484	0.0102412	0	0	0	0.00153565	0.242	0.508	0.697	1
4758784	NP_004540.1	NDUC2_HUMAN	NADH dehydrogenase [ubiquinone] 1 subunit C2	NDUFC2	1	1	1	0	0	0	0	2	3	2	2	0.83	0.797584	0.879	0.866385	0.862531	0.78	0.27	0.569	0.293	0.24	0.123	0.628	0.160358	0.0523	0.0589	0.017	0.0575	0.0603627	0.0659955	0.0145	0.0972	0.00417	0.27316	0	0.0419675	0	0.000827429	0.0316381	0.122367	1	0.536	0.541	1	0.918
20149568	NP_009034.2	NDUV1_HUMAN	NADH dehydrogenase [ubiquinone] flavoprotein 1, mitochondrial isoform 1 precursor	Ndufv1	1	1	1	0	0	0	0	5	5	5	5	0.785	0.994447	0.889	0.98212	0.98814	0.997	0	0	0.00724	0.0255	0.266	1	0.214871	0.0107	0.000674	0.0106	0.0457	0.0967409	0.00516999	0	0.0245	0.0542	0.0497948	0.00636875	0.00691765	0.163609	0.0805506	0.14058	0.00323392	0.0353496	0.0133	0.145	1	0.858
222080062	NP_066552.2	NDUV2_HUMAN	NADH dehydrogenase [ubiquinone] flavoprotein 2, mitochondrial precursor	Ndufv2	1	1	1	0	0	0	0	5	5	5	4	0.898	0.978643	0.968	0.671574	0.996424	0.865	0	0	0.00332	0.00855	0.206	1	0.119613	0.017	0.0813	0.0711	0.146	0.0260715	0.00681101	0.000732	0.00493	0.0176	0.0463725	0.0912663	0.0150262	0.0243769	3.92211e-05	0.024063	0.0122902	0.023271	0.377	0.38	1	0.967
48255924	NP_066553.3	NDUV3_HUMAN	NADH dehydrogenase [ubiquinone] flavoprotein 3, mitochondrial isoform a precursor	NDUFV3	1	1	1	0	0	0	0	2	2	2	2	0.887	0.766035	0.721	0.858702	0.958592	0.839	0	0.0382	0	0.00719	0.509	1	0	0.19	0.156	0.184	0	0.527381	0.0512515	0.0692	0	0.119	0	0.378717	0	0	0	0	0	0.281811	0	0.0722	1	0.873
4758786	NP_004541.1	NDUS2_HUMAN	NADH dehydrogenase [ubiquinone] iron-sulfur protein 2, mitochondrial isoform 1 precursor	ndufs2	1	1	1	0	0	0	0	5	5	5	5	0.934	0.974107	0.893	0.978174	0.990626	0.995	0.00459	0.00787	0.0112	0.0337	0.305	1	0.323115	0.106	0.0907	0.0841	0.119	0.343366	0.17096	0.0407	0.0608	0.272	0.0160831	0.0411809	0.0206115	0.0493073	0.0212598	0.0597291	0.059696	0.00969444	0.0363	0.144	0.913	1
4758788	NP_004542.1	NDUS3_HUMAN	NADH dehydrogenase [ubiquinone] iron-sulfur protein 3, mitochondrial precursor	ndufs3	1	1	1	0	0	0	0	5	5	5	5	0.961	0.988472	0.842	0.984498	0.995353	0.987	0.00116	0.00208	0.0269	0.03	0.271	1	0.414391	0.0951	0.0822	0.0892	0.131	0.295846	0.165005	0.0497	0.0674	0.299	0.050094	0.0689475	0.0255189	0.0618056	0.0281519	0.0037278	0.0100701	0.00756871	0	0.167	0.86	1
4758790	NP_004543.1	NDUS5_HUMAN	NADH dehydrogenase [ubiquinone] iron-sulfur protein 5	ndufs5	1	1	1	0	0	0	0	2	2	3	2	0.679	0.673835	0.867	0.611885	0.702328	0.591	0.0184	0.154	0.906	0.267	0.285	1	0.516094	0.377	0.7	0.444	0.451	0.383797	0.160707	0.0505	0.0537	0.0554	0.0113598	0.00432171	0.0105308	0.00417024	0.0558808	0.0154504	0.111184	0.137456	0.54	1	0.867	0.779
187281616	NP_077718.3	NDUS7_HUMAN	NADH dehydrogenase [ubiquinone] iron-sulfur protein 7, mitochondrial precursor	NDUFS7	1	1	1	0	0	0	0	4	5	5	5	0.886	0.904292	0.86	0.504016	0.853576	0.762	0	0.0413	0.0247	0.0357	0.294	1	0.334855	0.106	0.0683	0.151	0.24	0.242469	0.131612	0.0595	0.056	0.221	0.0702439	0.135595	0.0406483	0.0321225	0	0.00932878	0.025951	0.221686	0.503	0.485	0.814	1
4505371	NP_002487.1	NDUS8_HUMAN	NADH dehydrogenase [ubiquinone] iron-sulfur protein 8, mitochondrial precursor	Ndufs8	1	1	1	0	0	0	0	5	5	5	5	0.88	0.861118	0.92	0.984602	0.981555	0.985	0	0	0.011	0.0213	0.301	1	0.195368	0.0685	0.053	0.0837	0.181	0.379038	0.0891304	0.0335	0.0357	0.201	0.0233963	0.0496126	0.0345384	0.00164225	0	0.00213136	0.019288	0.123313	0.0199	0.0969	1	0.985
251831117	YP_003024036.1	NU5M_HUMAN	NADH dehydrogenase subunit 5	ND5	1	0	1	0	0	0	0	5	4	4	5	0.84	0.965033	0.817	0.984799	0.980546	0.99	0	0.00793	0.0275	0.0314	0.247	1	0.397139	0.108	0.319	0.0641	0.0118	0.0135476	0.0105061	0	0.0037	0	0.00547626	0.00246651	0.00433915	0.0385114	0.0406783	0.159146	0.0528536	0.24908	0.014	0.0672	1	0.948
49574502	NP_057327.2	NB5R1_HUMAN	NADH-cytochrome b5 reductase 1	CYB5R1	0	1	0	0	0	0	0	5	3	5	5	0.636	0.572907	0.296	0.413971	0.497367	0.732	0.000162988	0.25539	0.139887	0.0736653	0.378594	0.360626	0.310358	0.24769	0.343943	0.195072	0.654518	0.773144	0.38939	0.218173	0.349076	0.809805	0.30615	0.282324	0.414568	0.670509	0.259054	0.848289	0.692782	1	0.385	0.117	0.401	0.939
4503327	NP_000389.1	NB5R3_HUMAN	NADH-cytochrome b5 reductase 3 isoform 1	cyb5r3	1	0	1	1	1	0	0	5	5	5	5	0.948	0.960266	0.894	0.984079	0.981632	0.98	0	0.0054	0.0046	0.00182	0.0339	0.0396	0.0168241	0.0595	0.0402	0.0722	0.0535	0.0809235	0.15007	0.191	0.321	0.693	0.537502	0.270141	0.269862	0.164545	0.0464442	0.223218	0.461833	1	0.0784	0.0187	0.0416	0.0567
33519475	NP_004997.4	NDUS1_HUMAN	NADH-ubiquinone oxidoreductase 75 kDa subunit, mitochondrial isoform 1 precursor	NDUFS1	1	1	1	0	0	0	0	5	5	5	5	0.987	0.996541	0.985	0.997836	0.999118	1	0	0	0.0106	0.0173	0.255	1	0.159922	0.000448	0.00286	0.00608	0.0133	0.017885	0.0117274	0.0015	0.0126	0.0145	0.0184931	0.00086544	0.00413395	0.0266057	0.0216657	0.0388463	0.0210852	0.00868717	0.0126	0.161	1	0.848
316983160	NP_001186913.1		NADH-ubiquinone oxidoreductase 75 kDa subunit, mitochondrial isoform 5	NDUFS1	0	0	1	0	0	0	0	5	5	5	5	0.881	0.994741	0.936	0.998025	0.998629	0.999	0.000825	0.0101	0.0115	0.0245	0.234	1	0.261368	0.00368	0.00427	0.0113	0.00982	0.0241202	0.00942997	0.00262	0.00166	0.0161	0.0020184	0.00841547	0.0135348	0.0324521	0.0218008	0.0107089	0.0321047	0.0217528	0.06	0.216	1	0.843
111118981	NP_077728.2	ADRO_HUMAN	NADPH:adrenodoxin oxidoreductase, mitochondrial isoform 1 precursor	fdxr	1	1	1	0	0	0	0	5	5	5	5	0.968	0.76	0.955	0.962381	0.948141	0.99	0.0281	0	0.000703	0.0492	0.0039	0.00267	0.00109239	0	0.0699	0.0681	0.157	0.0129553	0.00741096	0.116	0.014	0.0317	0.0518442	0.0151745	0.0520017	0.190923	0.253227	0.416104	1	0.0544176	0.0225	0.056	0	0.117
127139033	NP_000932.3	NCPR_HUMAN	NADPH--cytochrome P450 reductase	por	0	0	0	1	0	0	0	5	5	5	5	0.962	0.974976	0.949	0.943484	0.974834	0.906	0	0	0	0	0.00286687	0.0139641	0.00891108	0	0	0	0.0129062	0.0256889	0.0249367	0.0494032	0.235908	0.872755	0.764095	0.417736	0.288922	0.149422	0.237864	1	0.185143	0.0135662	0	0	0.00747	0.00284
5031931	NP_005585.1	B2R4P8_HUMAN	nascent polypeptide-associated complex subunit alpha isoform b	Naca	0	0	0	0	0	0	0	3	5	2	2	0.961	0.719328	0.871	0.836173	0.825363	0.806	0.0363	0	0.0165	0	0.0957	0.0221	0.127875	0.0457	0.0535	0.0426	0.103	0.106447	0	0.00147	0	0.149	0.0611982	0.0737019	0.232286	1	0.412076	0.102678	0	0.0852846	0	0	0.0258	0.558
5174615	NP_006058.1	CX4NB_HUMAN	neighbor of COX4 isoform 1	cox4nb	1	1	1	0	0	0	0	3	2	2	2	0.602	0.726795	0.31	0.693793	0.716642	0.547	0.0960273	0	0.0239083	0	0.386211	0.174715	0.201486	0	0.867005	0.723817	0.796068	0.232308	0.393217	0.119542	0.207556	0.576689	0	0.154817	1	0.378183	0	0.0921875	0.286118	0.703896	0	0.371	0.255	1
94420689	NP_000606.3	NCAM1_HUMAN	neural cell adhesion molecule 1 isoform 1	Ncam1	0	0	0	0	0	0	0	5	5	5	5	0.775	0.52145	0.651	0.50241	0.620685	0.273	0	0.000722394	0	0.0148607	0.173375	0.244582	0.128763	0.151703	0.739938	0.686275	1	0.584663	0.488211	0.0376677	0.130031	0.0252838	0.311168	0.188672	0.0794489	0.0514555	0.0462882	0.638951	0.551411	0.271444	0.439	0.193	0.174	0.0644
41393547	NP_056993.2	NBAS_HUMAN	neuroblastoma-amplified sequence	NBAS	0	0	0	0	0	0	0	5	4	2	2	0.537	0.482449	0.535	0.681565	0.639861	0.727	0.120348	0.00494401	0.132708	0.230287	0.307049	0.952372	0.323608	0.0988801	0.243297	0.244598	0.586776	1	0.128565	0.188653	0.299243	0.447563	0.401362	0.232653	0.226084	0.555135	0.989763	0.0643098	0.0720581	0.88832	0	0	0.888	1
14149738	NP_065777.1	NEUL_HUMAN	neurolysin, mitochondrial precursor	NLN	1	1	1	0	0	0	0	3	5	5	4	0.952	0.969679	0.963	0.426769	0.962546	0.407	0.0297	0	0.0063	0	0	0.00253	0	0	0.00229	0.0246	0	0.0330062	0.017729	0.0313	0	0.111	0.0266165	0.0110105	0.16161	1	0.0342362	0.00717221	0.000163565	0.0100584	0.237	0.041	0	0.201
38202257	NP_938148.1	GANAB_HUMAN	neutral alpha-glucosidase AB isoform 2	GANAB	0	0	0	1	0	0	0	5	5	5	5	0.991	0.979326	0.858	0.991884	0.985577	0.911	0	0	0	0	3.52e-05	0	0	0	0	0	0	0.00543251	0	0.0342	0.521	0.668	0.0536053	0.0242603	0.226438	1	0.0361509	0.0157106	0.01276	0	0	0.0108	0.0181	0
5032093	NP_005619.1	AAAT_HUMAN	neutral amino acid transporter B(0) isoform 1	SLC1A5	0	0	0	0	0	0	0	5	5	5	5	0.97	0.966455	0.951	0.929765	0.944875	0.99	0	0	0.00567	0.00329	0.0132	0.00715	0.0186732	0.0216	0.074	0.142	1	0.31555	0.255711	0.0575	0.0563	0.129	0.206103	0.264354	0.174107	0.0271109	0.0113603	0.0233984	0.00484833	0.0066425	0.0247	0.00384	0.0234	0.0566
51873031	NP_064555.2	NCLN_HUMAN	nicalin precursor	ncln	0	0	0	1	0	0	0	5	5	5	5	0.97	0.99383	0.993	0.938512	0.975721	0.964	0	0	0.000775	0	0.0034	0.00521	0.00575409	0.00535	0.0412	0.0944	0.498	1	0.0341593	0.00374	0.0124	0.0526	0.00810382	0.0206242	0.0121074	0.0104216	0.0029719	0.0183923	0.00582071	0.0255777	0.132	0	0.0244	0.0215
24638433	NP_056146.1	NICA_HUMAN	nicastrin precursor	NCSTN	0	0	0	1	0	1	0	5	3	5	5	0.742	0.905108	0.81	0.622871	0.484093	0.698	0	0	0.022	0.0122	0.112	0.137	0.153576	0.119	0.172	0.0776	0.0872	1	0.291158	0.182	0.322	0.357	0.0905817	0.0570769	0.0299057	0.0533601	0.018149	0.0212585	0.0578083	0.120199	0.21	0.154	0.358	0.321
255652944	NP_000262.2	NPC1_HUMAN	Niemann-Pick C1 protein precursor	npc1	0	0	0	1	0	1	1	2	5	4	3	0.956	0.653032	0.733	0.518913	0.815358	0.682	0.0528501	0.191256	0.0192388	0.0430044	0.0783132	0.0740128	0.16113	0.0641671	0.134672	0.229734	0.330455	0.831311	1	0.0596403	0.116565	0.148252	0.0845979	0.0175957	0.0118175	0.0964753	0.0105639	0.157053	0.236352	0.761457	0.385	0.268	0.257	0.146
66392203	NP_001018146.1	NDKA_HUMAN	NME1-NME2 protein	Nme1	0	1	0	0	1	0	0	5	5	5	5	0.958	0.95835	0.977	0.695799	0.912027	0.465	0.000114	0.000353	0.00228	0	0.0114	0.00469	0.0313138	0.016	0.0232	0.046	0.0539	0.093234	0.0832956	0.062	0.198	0.582	0.765781	0.698986	1	0.484436	0.00189481	0.00507737	0	0.0411525	0	0.00982	0.0443	0.0188
27734709	NP_775885.1	NOMO1_HUMAN	nodal modulator 2 isoform 2	Nomo1	0	0	0	1	0	0	0	5	5	5	5	0.991	0.996163	0.965	0.978002	0.988663	0.983	0	0	0	0.00237	0.00629	0.0131	0.0352794	0.012	0.0794	0.144	0.718	1	0.131782	0.0439	0.00947	0.02	0.00602951	0.00322726	0.00700703	0.000272095	0.000749958	0.00192257	0.00387503	0.00317917	0.00669	0.00748	0.00681	0.0444
34932414	NP_031389.3	B7Z4C2_HUMAN	non-POU domain-containing octamer-binding protein isoform 1	nonO	0	0	0	0	0	0	0	5	5	4	4	0.701	0.589943	0.715	0.525377	0.659447	0.532	0.0252	0.00727	0.0304	0.0422	0.159	0.377	0.127633	0.149	0.368	0.165	0.336	0.0184702	0.392001	0.134	0.399	0.238	0.303935	0.191226	0.180075	0.327207	0.425027	1	0.0615372	0.0897364	0.771	0.0402	0.177	0.583
19923233	NP_002970.2	NLTP_HUMAN	non-specific lipid-transfer protein isoform 1 proprotein	SCP2	1	1	1	0	0	0	0	5	5	5	5	0.668	0.64604	0.692	0.669781	0.862682	0.912	0.00255	0.00638	0.107	0.0146	0.0607	0.159	0.117879	0.0709	0.36	0.117	0.533	0.572116	0.131227	0.0623	0.0954	0.233	0.258351	0.10887	0.137606	0.47559	0.0884014	0.0484655	0.0950882	1	0.0477	0.254	0.246	0.104
71361682	NP_006176.2	NUMA1_HUMAN	nuclear mitotic apparatus protein 1	NUMA1	0	0	0	0	1	0	0	2	3	2	2	0.733	0.617574	0.402	0.736776	0.717346	0.747	0	0.0914948	0.228093	1	0.81701	0.231959	0.296196	0.18299	0.0818299	0.131443	0.146907	0.0241681	0	0	0	0.375	0.178819	0.0149733	0.0620612	0.64433	0.375608	0	0.0168442	0.940116	0.158	0.951	0.773	0
57634534	NP_055950.1	A6H8X3_HUMAN	nuclear pore complex protein Nup205	NUP205	0	0	0	0	0	0	1	3	4	5	5	0.616	0.451088	0.347	0.577337	0.559691	0.724	0	0	0	0.0271	0.17	0.0118	0.318123	0.0797	0.32	0.115	0.281	1	0.450624	0.212	0.2	0.482	0.171719	0.0629804	0.151004	0.244789	0.584885	0.335671	0.117196	0.318123	0	0.0676	0.0901	0.182
27477134	NP_079199.2	PO210_HUMAN	nuclear pore membrane glycoprotein 210 precursor	Nup210	0	0	0	1	0	0	1	5	5	5	5	0.862	0.937751	0.894	0.863471	0.923077	0.936	0	0.33	0.465	0.379	1	0.779	0.29574	0.018	0.0471	0.0826	0.00587	0.078224	0	0	0	0	0.027836	0.0435168	0.0185173	0.126715	0.0281707	0.0162052	0.0583195	0.10935	0.553	1	0.789	0.602
34098946	NP_004550.2	YBOX1_HUMAN	nuclease-sensitive element-binding protein 1	ybx1	1	0	0	0	0	0	0	3	5	2	3	0.911	0.701466	0.841	0.779996	0.685223	-0.227	0	0	0.0379709	0.131311	0.0856807	0.0530717	0.532944	0.0589807	0.0628106	0.0155385	0.108988	0.0532137	0.0403848	0.0292168	0.0206816	0.0790057	0.0596184	0	0.176374	0.252087	1	0.980352	0.314393	0.166004	0	0.357	0.726	0.472
20070228	NP_006175.2	NUCB1_HUMAN	nucleobindin-1 precursor	NUCB1	0	0	0	0	0	0	0	2	3	3	3	0.928	0.863234	0.782	0.918176	0.849896	0.868	0	0.117	0.0238	0.0217	0.0818	0.0744	0.165191	0.0551	0.0779	0.0656	0.0886	0.172708	0.078432	0	0.0589	0.0644	0	0.0279936	0.310546	1	0.111719	0.000190136	0.0443934	0	0	0	0.182	0
4826870	NP_005004.1	NUCB2_HUMAN	nucleobindin-2 precursor	nucb2	0	0	0	1	1	0	1	3	2	2	2	0.942	0.972633	0.924	0.798836	0.684256	0.754	0	0.0801	0.107	0	0	0	0	0	0	0	0	0.0183147	0.093239	0	0.0928	0	0.00953015	0	0.132702	1	0.0446558	0	0	0	0.0196	0	0	0
50659095	NP_004719.2	DDX21_HUMAN	nucleolar RNA helicase 2	DDX21	0	0	0	0	0	0	0	4	5	5	5	0.511	0.746724	0.665	0.741517	0.867391	0.88	0	0.213	0.308	0.0853	0.468	0.421	0.316178	0.248	0.151	0.26	0.802	1	0.57466	0.101	0.24	0.452	0.168273	0.0717098	0.0915975	0.0971396	0.0500052	0.0371618	0.0268021	0.13797	0.0853	0.0864	0.287	0.338
55956788	NP_005372.2	B3KM80_HUMAN	nucleolin	ncl	0	0	0	0	0	0	0	5	5	5	5	0.963	0.873467	0.931	0.790334	0.948436	0.926	0	0	0	0	0	0	0.157493	0.138	0.121	0.00344	0.0102	0.0211778	0.0204766	0.0763	0.0175	0.0751	0.106743	0.00709698	0.202506	1	0.748155	0.518393	0.164517	0.0737883	0.00329	0	0.0235	0.0883
10835063	NP_002511.1	NPM_HUMAN	nucleophosmin isoform 1	LOC100131044	0	0	0	0	1	0	0	4	5	3	2	0.806	0.727999	-0.0839	0.649389	0.649619	0.503	0.00227887	0	0	0	0.0687459	0.351326	0.983482	0.0495654	0.0406398	0.0467168	0.319042	0.112592	0.0383732	0.0332335	0.848879	0.14072	0.0375094	0.303369	0.0216723	0.231858	0.24071	0.0875751	0.091677	1	0.196	0.387	0	0
114155142	NP_003283.2	Q15624_HUMAN	nucleoprotein TPR	tpr	0	0	0	0	0	0	1	5	3	2	2	0.533	0.591627	0.314	0.916558	0.664851	0.509	0	0.200173	0.689752	0.0286995	0.516108	0.70181	0.124151	0.0730751	0.0336435	0.0458227	0.416022	0	0.0789124	0.0379846	0.0106598	0.303877	0.13716	0.419127	0.0638968	1	0.165848	0.276514	0.568373	0.896198	0.049	0.227	0.0805	0
157739940	NP_001099040.1	NUD19_HUMAN	nucleoside diphosphate-linked moiety X motif 19, mitochondrial precursor	nudt19	0	0	1	0	0	0	0	5	5	5	5	0.979	0.824502	0.943	0.973509	0.975924	0.992	0.00599	0.0603	0.0577	0.0158	0.0159	0.116	0	0	0.00582	0	0	0	0.00325339	0.0279	0.00617	0.00814	0.0120658	0.0366831	0.0443542	0.237689	0.124327	0.266094	0.360696	1	0.0138	0.0422	0.0317	0.0559
8923427	NP_060300.1	C9K030_HUMAN	OCIA domain-containing protein 1 isoform 1	ociad1	0	0	0	0	0	0	0	4	3	5	4	0.927	0.90871	0.938	0.635224	0.816382	0.896	0	0.00565	0.0722	0.0469	0.241	0.157	0.0132084	0.0234	0.0907	0.0642	0.109	0.284482	0.113674	0.137	0.132	0.208	0.185868	0.0831932	0.253796	0.586552	0.563825	1	0.771444	0.451307	0.0339	0.223	0.134	0.279
4557809	NP_000265.1	OAT_HUMAN	ornithine aminotransferase, mitochondrial isoform 1 precursor	OAT	1	1	1	0	0	0	0	5	5	5	5	0.998	0.999691	0.989	0.999567	0.999606	0.999	0.00217426	0.000692729	0.0033878	0.00328667	0.00476314	0.00290238	0.000231602	0.0014158	0	0.00152704	0.00266979	0.0008523	0.000373139	0.000311475	0.00052789	0.000187087	0.043798	1	0.901238	0.0638165	0.0135	0.0317233	0.00301373	0.0104918	0.00132	0.00588	0.00468	0.003
18079218	NP_065892.1	OSBL8_HUMAN	oxysterol-binding protein-related protein 8 isoform a	OSBPL8	0	0	0	0	0	0	0	3	5	3	3	0.975	0.733172	0.761	0.839048	0.988614	0.893	0.00776	0.0141	0.0909	0.101	1	0.749	0.427652	0.0854	0.0631	0.0679	0.0825	0.0665164	0.101006	0.0841	0.0621	0.137	0.0504539	0.168061	0.163214	0.0363823	0	0.0600011	0.0319381	0.141015	0.513	1	0.883	0.659
4506031	NP_000301.1	B4DY24_HUMAN	palmitoyl-protein thioesterase 1 isoform 1 precursor	PPT1	0	0	0	0	1	1	0	4	4	5	5	0.81	0.606191	0.756	0.878428	0.800178	0.906	0	0.0448	0.0876	0.0511	0.269	0.395	0.362905	0.104	0.0756	0.0136	0.0442	0.167583	0.0190616	0.0103	0.00222	0.229	0.00518887	0.00791977	0.2363	1	0.579278	0.341998	0.0432771	0.407482	0.0455	0.243	0.136	0.246
38683855	NP_060422.4	PTCD3_HUMAN	pentatricopeptide repeat-containing protein 3, mitochondrial precursor	Ptcd3	0	1	1	0	0	0	0	5	5	5	5	0.917	0.874078	0.755	0.928881	0.974902	0.971	0.00125	0.0413	0.119	0.407	1	0.733	0.495367	0.187	0.238	0.0858	0.0692	0.0371484	0.0137502	0.014	0.0109	0.0486	0.0541251	0.0202083	0.0971912	0.0927291	0.123776	0.00170298	0.0251372	0.0157772	0.106	0.765	1	0.714
10863927	NP_066953.1	Q71V99_HUMAN	peptidyl-prolyl cis-trans isomerase A	LOC439953	1	1	0	0	1	0	0	5	5	5	5	0.935	0.991441	0.985	0.9882	0.990485	0.996	0	0	0.000541	0	0.0122	0.0476	0.00853608	0.000342	0.0067	0.00234	0	0	0.0144384	0.00961	0.0164	0.0106	0.0136991	0.0176851	0.261455	1	0.635427	0.541785	0.292164	0.115442	0.0322	0.00156	0.0143	0.00497
4758950	NP_000933.1	PPIB_HUMAN	peptidyl-prolyl cis-trans isomerase B precursor	ppiB	0	0	0	1	0	0	0	5	5	5	5	0.64	0.75518	0.802	0.801259	0.977785	0.935	0.000116	0.00872	0.033	0.00357	0.0168	0.0182	0.0594338	0.116	0.192	0.0453	0.0983	0.299344	0.0370247	0.0634	0.105	0.0699	0.235944	0.0292003	0.208448	0.283066	0.260085	0.330075	0.59813	1	0.15	0.00156	0.0178	0.0887
5031987	NP_005720.1	PPIF_HUMAN	peptidyl-prolyl cis-trans isomerase F, mitochondrial precursor	PPIF	1	1	1	0	0	0	0	5	5	5	5	0.985	0.993848	0.992	0.907783	0.930406	0.967	0.000876	0	0.0113	0.00153	0.00974	0.00424	0	0	0	0.0175	0.00151	0.00869179	0.000168603	0	0.00736	0.00101	0.00817364	0.0213425	0.522497	1	0.090521	0.0231783	0.00240225	0.00201444	0	0.072	0.0461	0.0205
192448443	NP_068758.3	FKB10_HUMAN	peptidyl-prolyl cis-trans isomerase FKBP10 precursor	Fkbp10	0	0	0	1	0	0	0	5	5	5	5	0.845	0.619329	0.761	0.642632	0.954765	0.791	0.00751	0.00308	0.0641	0	0	0.0278	0.129748	0.164	0.0148	0.175	0.11	0.183832	0.157467	0.129	0.269	0.226	0.763571	1	0.0560463	0.74405	0.208508	0.0187177	0.0264582	0.178475	0.0427	0.0131	0.00898	0.0364
52630440	NP_036313.3	FKBP8_HUMAN	peptidyl-prolyl cis-trans isomerase FKBP8	FKBP8	0	0	1	1	0	0	0	5	5	5	5	0.988	0.98163	0.98	0.954181	0.968862	0.921	0	0.0181	0.00258	0	0.0251	0.00643	0.0467262	0.0292	0.0823	0.0817	0.103	0.171322	0.100821	0.0828	0.105	0.158	0.118562	0.103165	0.150591	0.201689	0.195308	0.949087	1	0.119735	0.0165	0.0281	0.0564	0.0679
7706351	NP_057161.1	PTH2_HUMAN	peptidyl-tRNA hydrolase 2, mitochondrial precursor	ptrh2	1	1	1	0	0	0	0	4	4	4	4	0.713	0.604409	0.586	0.595153	0.777088	0.802	0.0460368	0.136182	0.253082	0.213312	0.893018	0.580884	0.657812	0.331417	0.639936	0.538703	0.912301	0.899537	0.573595	0.256698	0.518216	0.966533	0.428931	0.176514	0.51629	1	0.596072	0.417229	0.901195	0.850912	0.4	0.535	0.29	0.925
4557657	NP_001536.1	ICT1_HUMAN	peptidyl-tRNA hydrolase ICT1, mitochondrial precursor	ICT1	0	1	0	0	0	0	0	2	5	5	5	0.987	0.789437	0.904	0.99187	0.929	0.982	0	0.0925	1	0.291	0.108	0.0536	0.173678	0	0	0.0258	0.0177	0.00625002	0	0.0828	0.0174	0.00742	0.0113314	0.0108807	0.0108276	0.140337	0.0235246	0.0253163	0.0546316	0.108101	0.977	1	0.0378	0.0055
4505591	NP_002565.1	PRDX1_HUMAN	peroxiredoxin-1	PRDX1	0	1	1	0	0	0	0	4	5	5	5	0.973	0.734698	0.842	0.74911	0.817998	0.907	0.00263	0.0175	0.0377	0.00848	0.111	0	0.0383859	0.0965	0.127	0.0958	0.204	0.22069	0.250391	0.0927	0.062	0.102	0.167077	0.247569	0.589807	0.926054	1	0.530463	0.198619	0.153913	0.095	0.147	0.0801	0.0394
32189392	NP_005800.3	PRDX2_HUMAN	peroxiredoxin-2 isoform a	PRDX2	0	1	0	0	0	0	0	2	2	2	2	0.76	0.638388	0.271	0.624379	0.642132	0.367	0.5	0.0406	0.0198	0	0.0343	0.0231	0.181769	0	0.0148	0	0.143	0.374409	0.00721952	0.0242	0.0143	0.224	0.324738	0.0363057	0.176326	0.548673	1	0.288201	0.0713567	0.472681	0.487	0.369	0.658	0.783
5453549	NP_006397.1	PRDX4_HUMAN	peroxiredoxin-4	Prdx4	0	0	1	0	0	0	0	5	5	5	5	0.967	0.996161	0.956	0.913217	0.995872	0.998	0	0.000349	0.00161	0.00171	0.00223	0.00271	0.0110767	0.0108	0.0436	0.0888	0.519	0.726773	1	0.00659	0.000753	0	0.046815	0	0.00960239	0	0.0558059	0.0598428	0.00110992	0.0379615	0	0.00382	0.0295	0.0502
6912238	NP_036226.1	PRDX5_HUMAN	peroxiredoxin-5, mitochondrial isoform a precursor	Prdx5	1	1	1	0	1	0	0	2	5	5	4	0.991	0.929105	0.908	0.663479	0.976191	0.867	0.0112	0.0194	0.0643	0.0255	0.0353	0.0364	0.126036	0.0237	0.069	0.0313	0.148	0.174102	0.0692787	0.0101	0.0221	0.0113	0.00666124	0.0174408	0.0285607	0.00726395	0.00635496	0.00285219	0.048058	1	0.706	0.0725	0.118	0.237
4758638	NP_004896.1	PRDX6_HUMAN	peroxiredoxin-6	Prdx6	0	1	0	0	1	1	0	2	2	2	2	0.771	0.954145	0.318	0.659325	0.693401	0.287	0	0.0327684	0.108898	0.0126271	0.785311	1	0.113112	0	0	0	0.285311	0.0567134	0.0122492	0	0	0	0.00571234	0.00983596	0.0668374	0.103463	0.0476816	0.052965	0.635954	0.803947	0.762	0.895	0.376	0.722
45643119	NP_006108.2	PECI_HUMAN	peroxisomal 3,2-trans-enoyl-CoA isomerase isoform 1	PECI	0	0	1	0	0	0	0	5	5	5	5	0.897	0.962612	0.871	0.860008	0.897498	0.955	0	0.00154	0.00421	0.00678	0.053	0.0424	0.0425213	0.0599	0.184	0.4	1	0.646923	0.0540843	0.0265	0.022	0.00579	0.012742	0.00907301	0.0107365	0.00989127	0.114979	0.0108199	0.0482784	0.668608	0.0394	0.0577	0.245	0.394
30089972	NP_004026.2	ACOX1_HUMAN	peroxisomal acyl-coenzyme A oxidase 1 isoform a	ACOX1	0	0	1	0	0	0	0	5	5	5	5	0.978	0.99497	0.988	0.997143	0.996984	0.998	0	0.00175	0.00274	0	0.00813	0.00409	0.0219522	0.0148	0.0146	0.000105	0	0.00376401	0.00067674	0	0.00867	0.0602	0.337666	1	0.141411	0.0497087	0.00765252	0.00527727	0	0.0175931	0.0148	0.00623	0	0.000439
156104864	NP_003492.2	ACOX3_HUMAN	peroxisomal acyl-coenzyme A oxidase 3 isoform a	Acox3	0	0	0	0	0	0	0	2	2	2	2	0.674	0.706376	0.314	0.873679	0.688953	0.173	0.0468	0	0.349	0.138	0.171	0.0914	0	0	0.0269	0.0113	0.17	1	0.264155	0.0463	0.1	0.356	0.240148	0.132285	0.143846	0.524466	0.569968	0.28217	0	0	0	1	0.0989	0.332
31542325	NP_066974.2	OCTC_HUMAN	peroxisomal carnitine O-octanoyltransferase isoform 2	CROT	0	0	0	0	0	0	0	4	2	3	2	0.485	0.895552	0.464	0.642154	0.93259	0.292	0.107986	0.0564613	0.172778	0.00119299	0.425773	0.238598	0.438373	0.0899883	0.24991	0.348641	0.40829	0.514219	0	0	0.327043	0.363039	0.0782903	0.108429	1	0.769487	0.134493	0.183392	0.0736674	0.0339687	0	0.071	0.127	0
94400921	NP_775826.2	TYSD1_HUMAN	peroxisomal leader peptide-processing protease isoform a	tysnd1	1	0	0	0	0	0	0	5	5	5	5	0.699	0.548239	0.584	0.714986	0.795799	0.805	0.00227	0.11	0.0766	0.0743	0.331	0.342	0.140236	0.0529	0.0915	0.0177	0.208	0.225639	0.0487224	0.195	0.475	0.544	0.67719	0.117546	0.395452	0.510172	0.117884	0.338705	1	0.0989427	0.527	0.259	0.05	0.048
4758896	NP_004556.1	PEX14_HUMAN	peroxisomal membrane protein PEX14	Pex14	0	0	0	0	0	0	0	5	5	4	3	0.589	0.569404	0.449	0.584017	0.898236	0.792	0	0.0297991	0.212054	0.0945312	0.438616	0.305804	0.404523	0.28683	1	0.404018	0.469866	0.575319	0.0907136	0.0973214	0.00489955	0.206473	0.170402	0.0259929	0.0385278	0.505307	0.221355	0.268559	0.165213	0.162844	0.36	0.181	0.539	0.951
4504505	NP_000405.1	DHB4_HUMAN	peroxisomal multifunctional enzyme type 2 isoform 2	hsd17b4	0	1	1	0	0	0	0	5	5	5	5	0.952	0.903782	0.844	0.908423	0.990366	0.957	0.000963	0.00727	0.00816	0.00374	0.0172	0.0331	0.0399049	0.0125	0.0335	0.0395	0.0644	0.10698	0.150297	0.0558	0.256	0.555	0.148663	0.311187	1	0.544314	0.415517	0.103655	0.0616712	0.00643076	0	0.0489	0.048	0.0856
4505775	NP_002626.1	MPCP_HUMAN	phosphate carrier protein, mitochondrial isoform b precursor	SLC25A3	1	1	1	0	0	0	0	5	5	5	5	0.869	0.919104	0.468	0.834697	0.949301	0.854	0	0.00640274	0.0145827	0.04409	0.14241	0.10413	0.148571	0.104586	0.291655	0.255198	0.48875	1	0.592395	0.381658	0.473939	0.750784	0.452118	0.275646	0.350544	0.552752	0.220707	0.200042	0.390413	0.346558	0.419	0.391	0.378	0.706
190014578	NP_054735.3	Q68D59_HUMAN	phosphatidylinositide phosphatase SAC1	SACM1L	0	0	0	1	0	0	0	5	5	5	5	0.948	0.922189	0.807	0.847298	0.875732	0.87	0	0	0	0.0158	0.0695	0.0962	0.0782308	0.0394	0.0828	0.108	0.232	0.322128	0.302614	0.253	0.394	0.367	0.407521	0.283342	0.302932	0.160415	0.210897	1	0.0583939	0.033219	0.105	0.0953	0.14	0.363
7662647	NP_055569.1	PTSS1_HUMAN	phosphatidylserine synthase 1	Ptdss1	0	0	0	0	0	0	0	2	2	2	2	0.799	0.6574	0.433	0.873182	0.748289	0.773	0	0.0689	0.0525	0.154	0.205	0.314	0.428988	0.538	1	0.342	0.332	0.547584	0.223133	0.108	0.569	0.234	0.140737	0.0214395	0.00118464	0.00434397	0.105605	0.12304	0.0512218	0.0869905	0.225	0.331	0.355	1
66346721	NP_004554.2	Q86U01_HUMAN	phosphoenolpyruvate carboxykinase [GTP], mitochondrial isoform 1 precursor	pck2	0	1	1	0	0	0	0	5	5	4	4	0.908	0.703116	0.799	0.829004	0.893151	0.739	0.0107	0.0019	0.00715	0.0229	0.0292	0.0805	0.228765	0.041	0.0924	0.174	0.0697	0.198922	0.103627	0.0615	0.208	0.115	0.120182	0.0846972	0.102813	0.0812489	0.464726	1	0.312031	0.173062	0.162	0.176	0.0179	0.079
4505763	NP_000282.1	PGK1_HUMAN	phosphoglycerate kinase 1	PGK1	0	1	0	0	0	0	0	5	5	5	5	0.96	0.898747	0.923	0.968851	0.968208	0.988	0	0	0.0101	0	0.0267	0.0107	0.0355522	0.0453	0.0791	0.0403	0.0229	0.0618577	0.0218856	0.0341	0.0174	0	0.0479256	0.100747	0.15051	0.0760713	0.00333185	0.0785362	1	0.0517115	0	0	0.00118	0.00292
72534684	NP_001026866.1	PLD3_HUMAN	phospholipase D3	Pld3	0	0	0	1	0	0	0	2	3	4	3	0.81	0.708096	0.787	0.67105	0.805037	0.859	0.011	0	0	0.0176	0.0859	0.225	0.200441	0.126	0.36	0.429	0.26	0.73844	0.345883	0.172	0.125	0.368	0.212478	0.137385	0.279697	0.723564	0.563836	1	0.507737	0.203668	0.0666	0.0551	0.448	0.896
48255945	NP_001673.2	AT2B1_HUMAN	plasma membrane calcium-transporting ATPase 1 isoform 1b	ATP2B1	0	0	0	0	0	0	0	5	5	5	5	0.999	0.993595	0.993	0.987956	0.995729	0.997	0	0	0	0	0	0.00158	0	0	0	0.000859	0.227	1	0.0966692	0.0213	0.00856	0.00966	0.00181484	0.00213695	0	0.000393954	0	0	0	0.0117189	0	0.00601	0.0183	0.0217
48255957	NP_001675.3	AT2B4_HUMAN	plasma membrane calcium-transporting ATPase 4 isoform 4b	atp2b4	0	0	0	0	0	0	0	3	5	5	5	0.81	0.821072	0.93	0.640189	0.751914	0.696	0	0.242	0	0	0.000369	0	0.0164593	0.000429	0.0902	0.016	0.131	1	0.233072	0.0665	0.124	0.294	0	0	0.00111962	0.0372554	0.0218311	0.0450604	0.108534	0.00393776	0	0.131	0.0521	0.237
66346679	NP_001018077.1	PAIRB_HUMAN	plasminogen activator inhibitor 1 RNA-binding protein isoform 1	serbp1	0	0	0	0	0	0	0	4	4	4	4	0.779	0.749129	0.775	0.517657	0.632589	0.439	0.0381776	0.0842431	0.141983	0.0495362	0.0358638	0.144086	0.0470034	0.0453293	0.0384931	0.209293	0.313414	0.17492	0.0920198	0.0747776	0.0293431	0.202983	0.039826	0.0696707	0.350997	1	0.976186	0.591846	0.673753	0.477008	0.216	0.327	0.0486	0.134
7549809	NP_005023.2	A8K579_HUMAN	plastin-3 isoform 1	PLS3	0	0	0	0	0	0	0	5	3	4	4	0.728	0.868714	0.898	0.923844	0.925936	0.899	0.00885	0.00127	0.00442	0	0.00187	0	0.00443495	0.00307	0.00973	0.0232	0.0476	0.0993332	0.149847	0.0483	0.291	0.406	0.034434	0.0150164	0.0538439	0.152906	0.149285	1	0.00831111	0.0118067	0.0277	0	0	0.00785
149363636	NP_036533.2	PLXB2_HUMAN	plexin-B2 precursor	plxnb2	0	0	0	0	0	0	0	5	5	5	5	0.722	0.88584	0.827	0.88634	0.882778	0.922	0	0.0381	0	0.00239	0.0434	0.0874	0.150218	0.0251	0.355	0.387	1	0.743319	0.0607648	0	0	0.0444	0.152736	0	0	0	0.0197763	0.0921406	0.311547	0.0900895	0	0.0841	0.0758	0.0509
5360210	NP_002847.1	PVRL2_HUMAN	poliovirus receptor-related protein 2 isoform alpha precursor	PVRL2	0	0	0	0	0	0	0	3	2	2	2	0.495	0.701569	0.439	0.726306	0.657839	0.561	0.0246	0.0742	0.047	0	0.0737	0.161	0.0978381	0.0745	0.192	0.149	0.146	0.0407155	0.232546	0.0166	0.882	0.276	1	0.571882	0.13682	0.517438	0.354596	0.424588	0	0.47012	0.103	0.183	0.147	0.522
156523968	NP_001609.2	PARP1_HUMAN	poly [ADP-ribose] polymerase 1	parp1	1	0	0	0	0	0	1	5	5	5	5	0.653	0.704195	0.454	0.742372	0.768384	0.843	0.0250819	0.0198072	0.0970983	0.107648	0.252972	0.472574	0.0559906	0.0507021	0.0384303	0.290649	0.271272	0.159195	0.188843	0.158242	0.318637	0.665263	0.300922	0.282837	0.29826	0.64977	0.484038	1	0.380153	0.671436	0.023	0.0727	0.0838	0.0763
222352151	NP_006187.2	PCBP1_HUMAN	poly(rC)-binding protein 1	Pcbp1	0	0	0	0	0	0	0	5	5	5	4	0.888	0.918936	0.971	0.835076	0.906364	0.959	0	0.00175	0.00875	0.00798	0.0198	0.00831	0.139654	0.122	0.351	0.00172	0.028	0.0284796	0.0526896	0.00168	0.0109	0.0341	0.0120503	0.0194376	0.0358416	0.011032	0.0174112	0.112207	0.322971	1	0.0714	0.0478	0.0853	0.312
14141166	NP_114366.1	A8K7X6_HUMAN	poly(rC)-binding protein 2 isoform b	PCBP2	0	0	0	0	0	0	0	2	3	2	3	1	0.744366	0.377	0.993753	0.990804	0.998	0	0.0106322	0.0211021	0.00968532	0.0173145	0.0201552	0.676349	0.0167735	0.0121878	0	0.00688524	0	0.0700336	0.0117008	0.0273245	0.0338175	0	0	0	0.0228209	0.0269684	0.0953309	0.249228	1	0.0668	0.0484	0.024	0.0179
46367787	NP_002559.2	PABP1_HUMAN	polyadenylate-binding protein 1	PABPC1	0	0	0	0	1	0	0	5	5	5	5	0.964	0.860045	0.968	0.727646	0.971187	0.872	0	0.0206	0.0568	0.00278	0.00108	0.129	0.0743009	0.0538	0.0137	0.0375	0.0445	0.0545289	0.0121649	0.0166	0.0238	0.0493	0.0298693	0.017453	0.309702	0.731321	0.28644	1	0.259783	0.0294448	0.222	0.436	0.00981	0.0678
7661672	NP_056399.1	PDIP2_HUMAN	polymerase delta-interacting protein 2	POLDIP2	1	1	1	0	0	0	0	5	5	5	5	0.785	0.823731	0.965	0.812654	0.993393	0.918	0.0343	0.00111	0.0254	0.00109	0.054	0.0253	0.0452311	0.0176	0.0245	0.0286	0.0286	0.154325	0.0210985	0.0169	0.0309	0.0188	0.282911	0.0202331	0.0733168	0.0685362	0.0574785	0.141051	0.273569	1	0.0336	0.0244	0.0284	0.0104
4758412	NP_004472.1	GALT2_HUMAN	polypeptide N-acetylgalactosaminyltransferase 2	GALNT2	0	0	0	0	0	0	0	4	2	4	4	0.652	0.793354	0.604	0.511817	0.423228	0.48	0	0.00413	0.0728	0.0363	0.372	0.169	0.528593	0.239	0.445	0.279	0.678	0.644521	0.511708	0.185	0.555	0.544	0.374509	0.138755	0.189928	0.129468	0.0722976	0.603392	0.237675	1	0.0819	0.335	0.58	0.868
4506243	NP_002810.1	A6NLN1_HUMAN	polypyrimidine tract-binding protein 1 isoform a	Ptbp1	0	0	0	0	0	0	0	5	5	5	5	0.985	0.951038	0.972	0.928765	0.989489	0.974	0.000522	0	0.00127	0.00904	0.0211	0.00941	0.01437	0.0107	0.0101	0.0117	0.0282	0.0381449	0.028407	0.009	0.0209	0.0218	0.025645	0.0109423	0.0460935	0.136686	0.391751	1	0.149164	0.0518336	0.0176	0.0392	0.0745	0.0437
188528628	NP_149100.2	PNPT1_HUMAN	polyribonucleotide nucleotidyltransferase 1, mitochondrial precursor	Pnpt1	0	1	1	0	0	0	0	5	5	5	5	0.988	0.996917	0.994	0.997877	0.99838	0.999	0	0	0.0033	0	0	0.00244	0.0117511	0.0183	0	0.000396	0.0015	0.0135611	0.181791	1	0.0852	0.0104	0	0	0	0.00492819	0.00202726	0.00205991	0.00344695	0	0.00204	0.00455	0.00755	0.00184
5453704	NP_006398.1	PRAF3_HUMAN	PRA1 family protein 3	ARL6IP5	0	0	0	1	0	0	0	2	2	2	2	0.818	0.751469	0.629	0.830968	0.677517	-0.0621	0.0501	0.0871	0.103	0.11	0.175	0.192	0.190941	0.134	0.494	0.303	0.371	0.553847	0.487269	0.234	0.383	0.304	0.292188	0.230109	0.368687	0.38247	1	0.653795	0.40166	0.0176151	0.427	0.863	0.0836	0.235
166795301	NP_057381.3	PCYOX_HUMAN	prenylcysteine oxidase 1 precursor	PCYOX1	0	0	0	0	0	1	0	5	5	5	5	0.947	0.871234	0.928	0.930687	0.969533	0.954	0.0218	0.0456	0.0465	0.0646	0.0753	0.0716	0.0247543	0.0417	0.0232	0.0156	0.0458	0.0315742	0.0992126	0.139	0.29	0.582	0.489662	0.496164	1	0.594891	0.0842905	0.0432637	0.00435879	0.0218603	0	0.0177	0.0182	0.0863
41352061	NP_055704.2	PREP_HUMAN	presequence protease, mitochondrial precursor	PITRM1	1	1	1	0	0	0	0	5	5	5	5	0.994	0.994831	0.994	0.978301	0.995678	0.993	0	0	0	0	0	0	0.00144315	0	0	0	0	0	0	0.00287	0.00575	0.0525	1	0.785314	0.174854	0.0239553	0.000277787	0.0175873	0	0.00416754	0.0977	0.0153	0.00847	0.0052
38788380	NP_061176.3	DHTK1_HUMAN	probable 2-oxoglutarate dehydrogenase E1 component DHKTD1, mitochondrial precursor	DHTKD1	1	1	1	0	0	0	0	3	4	4	4	0.85	0.529568	0.484	0.762842	0.644803	0.83	0.302846	0.39433	0.263938	0.117773	0.153526	0.119876	0.32213	0	0.701382	0.165093	0.0164041	0.29976	0.029739	0.301794	0	0.670887	1	0	0.101013	0.116015	0.0493166	0.0369635	0.211967	0.592228	0.0494	0.0398	0.0144	0.13
197100773	NP_064716.2	SYRM_HUMAN	probable arginyl-tRNA synthetase, mitochondrial precursor	rars2	0	1	1	0	0	0	0	2	3	2	2	0.906	0.868544	0.61	0.79912	0.89863	0.912	0	0	0	0	0.0782768	0.023903	0	0	0.156123	0	0.234723	0.639373	0.296346	0.301479	0.541585	0.277791	0.375314	0.057144	0.89023	0.95045	1	0.668669	0.0330491	0	0	0	0	0.0309
38201710	NP_006377.2	DDX17_HUMAN	probable ATP-dependent RNA helicase DDX17 isoform 1	DDX17	0	0	0	0	0	0	0	3	4	5	5	0.599	0.486245	0.199	0.619321	0.807473	0.454	0	0.311005	0.558144	0.597019	0.96495	0.738638	0.790303	0.413748	0.8511	0.577582	0.240196	0.616604	0.29992	0.276295	0.108297	0.417914	0.0901842	0.505715	0.584296	0.533324	1	0.434675	0.959804	0.510172	0.692	0.479	0.279	0.134
4758138	NP_004387.1	DDX5_HUMAN	probable ATP-dependent RNA helicase DDX5	DDX5	0	0	0	0	0	0	0	3	5	5	5	0.63	0.580178	0.659	0.600407	0.744702	0.872	0.00599	0.0345	0.0255	0.176	0.354	0.47	0.165829	0.048	0.0269	0.139	0.203	0.31901	0.345782	0.199	0.349	0.422	0.174072	0.216058	0.616042	0.432251	0.684093	1	0.25231	0.212434	0.182	0.212	0.402	0.171
170016077	NP_065143.2	AT131_HUMAN	probable cation-transporting ATPase 13A1	ATP13A1	0	0	0	0	0	0	0	5	5	5	5	0.729	0.702357	0.638	0.683787	0.927633	0.703	0.0407	0.0257	0.302	0.0879	0.118	0.0646	0.25706	0.249	0.268	0.25	0.481	0.600539	0.454975	0.318	0.541	1	0.194143	0.0584872	0.0958859	0.140722	0.08251	0.0384787	0.0658055	0.149369	0.0776	0.1	0.245	0.249
13375695	NP_078813.1	SYCM_HUMAN	probable cysteinyl-tRNA synthetase, mitochondrial precursor	CARS2	0	1	1	0	0	0	0	5	5	4	5	0.61	0.572004	0.698	0.939257	0.637318	0.871	0.00976	0.00327	0.0363	0.0481	0.185	0.209	0.213088	0.373	0.48	0.166	0.0544	0.135612	0.148946	0.11	0.0529	0.231	0.225967	0.153839	0.269672	0.394201	0.220472	1	0.332909	0.0251734	0.162	0.0301	0.0851	0.0353
15029520	NP_036340.1	SYHM_HUMAN	probable histidyl-tRNA synthetase, mitochondrial precursor	DTD1	0	1	1	0	0	0	0	4	5	5	4	0.546	0.510777	0.411	0.559201	0.866286	0.731	0.0201	0.337	0.187	0.254	0.288	0.175	0.225084	0.0967	0.329	0.234	0.441	0.264785	0.0975142	0.18	0.172	0.618	0.269124	0.195434	0.281271	0.327537	0.100818	0.195499	1	0.339934	0.0589	0.349	0.272	0.415
7661872	NP_056155.1	SYLM_HUMAN	probable leucyl-tRNA synthetase, mitochondrial precursor	Lars2	1	1	1	0	0	0	0	5	4	3	3	0.639	0.667877	0.666	0.824269	0.816356	0.799	0	0.300602	0	0.0183066	0.128978	0.186186	0.229484	0.0150821	0.154982	0.224672	0.209069	0.561606	0.0778678	0.410858	0.0322445	0.374453	0.398983	1	0.978269	0.229347	0.0767717	0.0111447	0	0.00941664	0.0796	0.159	0	0.087
40316839	NP_775965.2	AT11C_HUMAN	probable phospholipid-transporting ATPase IG isoform a	ATP11C	0	0	0	0	0	0	0	5	5	2	2	0.71	0.490255	0.642	0.868902	0.863441	0.707	0	0	0.197	0.136	0.253	0.501	0.20125	0	0.09	0.00636	0.0101	0.157131	0.465828	1	0.377	0.00846	0.0191821	0.0166511	0.14856	0.389388	0.200533	0.28392	0.100203	0.0493504	0	0	0	0
83641874	NP_112601.3	CPVL_HUMAN	probable serine carboxypeptidase CPVL precursor	cpvl	0	0	0	0	0	0	0	2	4	2	2	0.843	0.579966	0.579	0.676723	0.700891	0.87	0	0.00198	0.0129	0.00589	0	0.0235	0.0755683	0.123	0.26	0.0449	0.0706	0.275283	0.0433256	0.166	0.305	0.0485	0.24216	0.389268	1	0.235309	0.0442397	0.0171085	0.137054	0.482571	0.022	0.0418	0.121	0.402
31377697	NP_078932.2	GT251_HUMAN	procollagen galactosyltransferase 1 precursor	GLT25D1	0	0	0	1	0	0	0	3	3	2	2	0.688	0.538593	0.297	0.66323	0.937826	0.302	0.0360019	0.0402436	0.250358	0.002576	0.13449	0.562789	0.266893	0.0962121	0.184148	0.216219	0.0336225	1	0.319218	0.47175	0.300016	0.18001	0.195336	0.27606	0.365824	0.693184	0.242686	0.151793	0.134659	0	0	0	0	0
32307144	NP_000293.2	PLOD1_HUMAN	procollagen-lysine,2-oxoglutarate 5-dioxygenase 1 precursor	PLOD1	0	0	0	1	0	0	0	5	5	5	5	0.913	0.824689	0.955	0.859134	0.853837	0.896	0.025	0.0547	0.156	0.0493	0.0809	0.11	0.102652	0.0513	0.0717	0.0576	0.0794	0.0403434	0.0390818	0.025	0.0672	0.0639	0.0412804	0.0506206	0.318593	1	0.030039	0.0547871	0.220213	0.0905459	0.184	0.0595	0.221	0.0698
4505891	NP_001075.1	PLOD3_HUMAN	procollagen-lysine,2-oxoglutarate 5-dioxygenase 3 precursor	Plod3	0	0	0	1	0	0	0	4	4	3	2	0.522	0.477581	0.573	0.636695	0.726458	0.811	0.00741714	0.684394	0.397797	0.00362259	0.00786423	0.034621	0.18848	0.295768	0.049524	0.0440213	0.0785277	0.0868912	0.0807918	0.0179983	0.137567	0.968699	0.306529	0.0554696	0.125264	1	0.266621	0.0720705	0.423922	0.43409	0	0	0.112	0.612
22027538	NP_037506.2	PDC6I_HUMAN	programmed cell death 6-interacting protein isoform 1	PDCD6IP	0	0	0	0	1	0	0	3	2	4	5	0.538	0.670872	0.55	0.774178	0.500415	0.5	0	0.0027414	0.0063707	0.0243063	0.172031	0.114317	0.664411	0.172031	0.357381	0.410655	1	0.849035	0.0504984	0.193119	0.063818	0.0698113	0.649879	0.247176	0.0920767	0.0664745	0.0351633	0.0621045	0.507526	0.0965122	0.0148	0.0424	0.107	0.285
4505773	NP_002625.1	PHB_HUMAN	prohibitin	Phb	1	1	1	0	0	0	0	5	5	5	5	0.997	0.997679	0.997	0.997864	0.995925	0.949	0.00354	0.0556	0.255	0.203	0.893	1	0.0440012	0.00271	0.00171	0.00385	0.00251	0.0002488	0.0117914	0.000403	0.00108	0.00144	6.60618e-05	0.00254041	0.00353776	0.00417613	0.00213693	0.00486262	0.00748038	0.0129204	0.359	0.871	1	0.664
6005854	NP_009204.1	PHB2_HUMAN	prohibitin-2 isoform 2	PHB2	0	1	1	0	0	0	0	5	5	5	5	0.995	0.999486	0.994	0.997264	0.998811	0.988	0.0039039	0.0422422	0.253253	0.219219	0.940941	1	0.0334026	0.00321321	0.000364364	0.00357357	0.00346346	0.00147864	0.0128245	0.00178178	0.00451451	0.0178178	0.00154204	0.00169628	6.24777e-06	0.00421639	0.000939421	0.00111692	0.00195273	0.0012513	0.344	0.798	1	0.55
124494254	NP_006182.2	PA2G4_HUMAN	proliferation-associated protein 2G4	PA2G4	0	0	0	0	0	0	0	5	5	5	5	0.978	0.994614	0.989	0.961608	0.980228	0.983	0	0	0.00638	0.00423	0.00225	0.0104	0.00130383	0.000902	0.00856	0	0.00144	0	0.00224616	0.00137	0.00155	0.011	0.0875611	0.172321	0.187411	0.03537	0.0150553	0.197007	1	0.0396009	0.0242	0.0108	0	0.0269
186928835	NP_071751.3	P3H1_HUMAN	prolyl 3-hydroxylase 1 isoform 1	lepre1	0	0	0	1	0	0	0	3	2	3	3	0.758	0.682834	0.246	0.732178	0.57894	0.686	0	0.138811	0.0451135	0	0.471116	0.525799	0.525799	0	0	0.0554192	0	0	0.0106304	0	0.0819194	0.0616236	0.171586	0.25418	1	0.172745	0.0732238	0.0292707	0.184298	0.166227	0.334	0.524	0.281	0.377
63252886	NP_000908.2	C9JL12_HUMAN	prolyl 4-hydroxylase subunit alpha-1 isoform 1 precursor	P4HA1	0	0	1	1	0	0	0	3	2	3	3	0.971	0.961272	0.966	0.836156	0.934949	0.936	0	0.000745	0	0	0.0341	0.0132	0.0125041	0.00474	0	0	0.0299	0.0781398	0	0	0	0.134	0.06995	1	0.0835339	0.0872731	0.122059	0.123515	0	0	0.268	0	0	0
4758868	NP_004190.1	P4HA2_HUMAN	prolyl 4-hydroxylase subunit alpha-2 isoform 1 precursor	P4HA2	0	0	0	1	0	0	0	4	2	2	2	0.633	0.78406	0.513	0.676134	0.714667	0.408	0.129463	0.00120216	0.0271641	0.151425	0.227716	0.398792	0.176682	0	0.294759	0.275109	0.208065	0.573337	0.222161	0.171076	0.643847	0.37683	0.391509	0.609355	0.180584	1	0.292166	0.0899109	0	0	0	0	0	0
65506442	NP_000273.2	Q16380_HUMAN	propionyl-CoA carboxylase alpha chain, mitochondrial isoform a precursor	pccA	1	0	1	0	0	0	0	5	5	5	5	0.694	0.691602	0.724	0.457838	0.797195	0.166	0	0.0512	0.0866	0.135	0.115	1	0.728692	0.0958	0.089	0.104	0.0567	0.138296	0.169817	0.0482	0.125	0.205	0.128713	0.089893	0.19942	0.0699588	0.141653	0.22246	0.161297	0.0766196	0.485	0.0249	0.517	1
119943100	NP_000523.2	PCCB_HUMAN	propionyl-CoA carboxylase beta chain, mitochondrial isoform 1 precursor	PCCB	1	1	1	0	0	0	0	5	5	5	5	0.758	0.798854	0.629	0.983174	0.993637	0.994	0.0191895	0.0809297	0.135876	0	0.0144219	1	0.826029	0	0.0300358	0.0255066	0.197855	0.262675	0.0390173	0.0247914	0.137068	0.411204	0.0640198	0.00248039	0.139121	0	0.00329997	0.016312	0.0215393	0.0157403	0	0.00522	0.985	1
13376617	NP_079348.1	PGES2_HUMAN	prostaglandin E synthase 2	PTGES2	0	1	1	0	1	0	0	4	2	5	5	0.936	0.903946	0.947	0.793378	0.955282	0.945	0	0	0	0.00998	0.0635	0	0	0.0237	0	0	0	0	0	0	0.00872	0.00252	0.380936	0	0.0352667	0.152713	0.427743	0.96512	1	0.331588	0.0174	0	0.00397	0.00432
41152506	NP_065173.2	FPRP_HUMAN	prostaglandin F2 receptor negative regulator	Ptgfrn	0	0	0	1	0	0	0	5	5	4	4	0.883	0.89911	0.959	0.638417	0.80567	0.848	0.0183	0.00091	0.0194	0.00652	0.0157	0	0.0045279	0.0809	0.21	0.245	1	0.225007	0	0.00516	0.0391	0.0253	0.0204756	0.00376471	0.0702118	0.116912	0.0142004	0.106162	0.0364911	0.0860281	0	0.0561	0.197	0.253
4506183	NP_002779.1	PSA3_HUMAN	proteasome subunit alpha type-3 isoform 1	Psma3	0	0	0	0	1	0	0	2	2	3	2	0.774	0.674134	0.42	0.695916	0.72453	0.771	0.00541	0.0775	0.147	0.0111	0.448	0.483	0.535651	1	0.00106	0	0	0	0	0.0158	0.0364	0.00781	0	0	0.0155529	0.226561	0.390768	0.0398022	0	0	0	0	0.134	1
23110944	NP_002782.1	PSA6_HUMAN	proteasome subunit alpha type-6	Psma6	0	0	1	0	0	0	0	3	2	2	2	0.54	0.817784	0.717	0.881268	0.670475	0.657	0	0	0.0885	0.0429	0.0198	0	0.543881	1	0.228	0.0719	0.14	0.208538	0	0.0248	0.011	0.557	0.10608	0.0383932	0.0464797	0.125725	0.064797	0.336202	0.0668769	0.155615	0	0.0406	0.0192	1
4506189	NP_002783.1	PSA7_HUMAN	proteasome subunit alpha type-7	PSMA7	0	1	0	0	1	0	0	2	3	2	2	0.957	0.800022	0.827	0.98897	0.998613	0.989	0.0397	0	0.0276	0.0495	0.167	0.178	0.303534	1	0.147	0.0388	0	0	0	0	0.104	0.0362	0.0111704	0.0633667	0	0.133344	0.0149905	0	0.0161007	0	0	0	0.15	1
4506193	NP_002784.1	PSB1_HUMAN	proteasome subunit beta type-1 precursor	psmb1	0	0	0	0	1	0	0	3	2	2	2	0.877	0.841309	0.685	0.957377	0.948341	0.418	0	0	0.0266	0.019	0.0308	0.0133	0.413286	1	0.0219	0.00617	0.149	0.00514152	0.089452	0.0806	0.31	0.0586	0.0118554	0	0.0186139	0.152492	0	0	0.104995	0	0.745	0.0807	0	0.317
22538465	NP_002786.2	PSB3_HUMAN	proteasome subunit beta type-3	PSMB3	0	0	0	0	0	0	0	2	3	3	4	0.812	0.708182	0.731	0.739003	0.645136	0.761	0	0	0	0.0781	0.00906	0.113	0.426711	1	0.145	0.12	0.18	0.363498	0.0760297	0.125	0.181	0.443	0.465785	0.0310735	0.288065	0.505754	0	0.0288205	0	0.00738836	0	0.331	0.12	0.859
22538467	NP_002787.2	PSB4_HUMAN	proteasome subunit beta type-4	PSMB4	0	0	0	0	0	0	0	2	3	3	3	0.839	0.651735	0.538	0.540209	0.839058	0.636	0.296	0	0.000865	0.00089	0	0	0.453019	1	0.00262	0	0.335	0.193522	0.135944	0	0.0027	0.00425	0	0.0113434	0.00959557	0.103993	0.0185288	0.214408	0.24259	0.0314722	0.595	0.0463	0.687	1
4506201	NP_002788.1	B4DUM9_HUMAN	proteasome subunit beta type-5 isoform 1	PSMB5	0	0	0	0	1	0	0	5	2	4	5	0.444	0.706833	0.523	0.534715	0.518658	0.826	0	0.000171717	0.000308081	0.000271465	0.14899	0.0820707	0.344068	1	0.00397727	0.376263	0.167929	0.0578728	0.210112	0.449495	0.0666667	0.107955	0.00966871	0.198753	0.277028	0.638499	0.222001	0.178309	0.87179	0.962208	0.133	0.0804	0.429	0.657
21361657	NP_005304.3	PDIA3_HUMAN	protein disulfide-isomerase A3 precursor	PDIA3	0	0	0	1	0	0	0	5	5	5	5	0.998	0.99564	0.998	0.985887	0.99421	0.998	0	0	0.00361	0	0.000406	0.0204	0	0.000595	0.00339	0.00333	0.00716	0.00536938	0.00201703	0.00272	0.00332	0.00325	0.0188452	0.00346297	0.00788082	0.0049777	0.00355697	1	0.401761	0.0149191	0.0116	0	0.00257	0.015
4758304	NP_004902.1	PDIA4_HUMAN	protein disulfide-isomerase A4 precursor	Pdia4	0	0	0	1	0	0	0	5	5	5	5	0.996	0.989611	0.992	0.981665	0.988228	0.734	0.00213	0.0194	0.0108	0.012	0	0.0139	0.00100419	0.0119	0.0128	0.012	0.00857	0.0129616	0.00653624	0.00983	0.0131	0.0233	0.0252083	0.00191651	0.0392006	0.624906	1	0.27374	0.00499908	0	0.0165	0.00753	0.00846	0.0391
5031973	NP_005733.1	PDIA6_HUMAN	protein disulfide-isomerase A6 precursor	pdia6	0	0	0	1	0	0	0	5	5	5	5	0.922	0.87473	0.964	0.990259	0.998329	0.996	0	0.00146	0.00326	0.00202	0.0187	0.0133	0.0431121	0.00466	0.0294	0.0476	0.117	0.0710776	0.0357656	0.0401	0.0366	0.0584	0.0358491	0.0389794	0.145953	0.245185	0.192403	0.213999	1	0.636163	0.0257	0.0159	0.0262	0.0574
20070125	NP_000909.2	PDIA1_HUMAN	protein disulfide-isomerase precursor	p4hb	0	0	0	1	0	0	0	5	5	5	5	0.994	0.935773	0.968	0.990482	0.993958	0.994	0	0	0	0	0	0.00354	0.000924633	0.00438	0.00126	0	0	0.00198079	0	0	3.76e-05	0.055	0.0394002	0.162573	0.0226905	0.000189549	0.0049331	0.26865	0.639238	1	0.0614	0.000258	0.0139	0.0106
38505222	NP_061895.3	Q3B7X1_HUMAN	protein disulfide-isomerase TMX3 precursor	TMX3	0	0	0	1	0	0	0	3	2	3	3	0.865	0.683947	0.605	0.607243	0.763038	0.752	0	0.00367319	0.0420083	0.0120749	0.00668683	0.110602	0.0575275	0.00245556	0.0352099	0.249615	0.0238453	0.0391734	0.073784	0.0755947	0.0013191	0.271938	0.385617	0.289743	0.528469	0.259225	0.00553902	1	0.925631	0.0936151	0	0.0263	0.0327	0.123
5031873	NP_005561.1	LMAN1_HUMAN	protein ERGIC-53 precursor	Lman1	0	0	0	1	0	0	0	5	5	5	5	0.979	0.862619	0.972	0.946229	0.955433	0.991	0	0.0018	0.0138	0.00242	0.019	0.0314	0.0886541	0.158	0.778	0.904	1	0.122785	0.0100642	0.00413	0.0109	0.0199	0.0222026	0	0.0707065	0.0758704	0.114221	0.0454708	0.0121765	0.0774372	0	0	0.0191	0.406
190014601	NP_115881.3	JAGN1_HUMAN	protein jagunal homolog 1	JAGN1	0	0	0	1	0	0	0	2	2	2	2	0.616	0.664444	0.642	0.675148	0.62693	0.431	0	0	0.156437	0.135242	0.42793	0.440041	0.685486	0.319938	0.670154	0.701442	0.947703	1	0.698388	0.480412	0.46931	0.35829	0.650302	0.354605	0.406843	0.556214	0.468294	0.800893	0.0785291	0.974907	0	0.646	0.527	0.75
223555917	NP_848927.2	LYRIC_HUMAN	protein LYRIC	MTDH	0	0	0	1	0	0	1	3	3	3	4	0.49	0.548033	0.441	0.653154	0.596719	0.499	0.105096	0.169799	0.0801402	0.0973774	0.454085	0.249554	0.341573	0.140213	0.547989	0.254699	0.303581	0.934983	0.631073	0.469521	0.425785	0.670193	0.985398	0.444457	0.544507	0.979776	1	0.844385	0.895073	0.325774	0.0761	0.088	0.482	0.776
193211616	NP_003625.2	NIPS1_HUMAN	protein NipSnap homolog 1	NIPSNAP1	0	1	1	0	0	0	0	3	3	4	3	0.756	0.741356	0.676	0.614527	0.693026	0.683	0.0285	0.181	0.27	0.157	0.493	0.384	0.507338	0.34	0.611	0.538	0.837	1	0.619038	0.297	0.735	0.593	0.373598	0.17289	0.22386	0.1753	0.0761803	0.238246	0.14856	0.0163463	0.28	0.769	0.626	1
4503937	NP_001474.1	NIPS2_HUMAN	protein NipSnap homolog 2	Gbas	0	1	1	0	0	0	0	4	4	2	2	0.452	0.437026	0.396	0.698713	0.790426	-0.297	0.0469729	0.447808	0.265136	0.0926931	0.178497	0.468685	0.633096	0.273486	0.68476	0.492693	0.538622	0.359965	0.0950431	0.382046	0.394572	1	0.466314	0.277379	0.72618	0.369396	0.159965	0.720963	0.390739	0.496452	0	0.841	1	0.464
22267436	NP_056284.1	NPS3A_HUMAN	protein NipSnap homolog 3A	NIPSNAP3A	0	1	0	0	1	0	0	2	2	2	2	0.93	0.731744	0.683	0.943342	0.668479	-0.11	0.000905	0	0	0	0.0181	0.0706	0.00969476	0	0.0165	0.0384	0	0.00548861	0.545531	0.519	1	0.18	0.0409068	0.0999823	0.118444	0.15855	0.0339766	0.438112	0.0667132	0.111981	0.0297	0	0.722	0.0278
57527756	NP_060317.3	B4DNY0_HUMAN	protein odr-4 homolog isoform 1	c1orf27	0	0	0	0	0	0	0	2	2	4	4	0.686	0.816808	0.417	0.679635	0.691584	0.913	0.0155426	0.0156594	0	0.0513021	0.100851	0	0	0	0.0513021	0	0.0562103	1	0.584307	0.090217	0.75843	0.272287	0.317687	0.0340268	0.96743	0.0509451	0.0533903	0.182006	0.157388	0.541956	0.313	0.369	0.0279	0.308
116812591	NP_008964.3	Q5T091_HUMAN	protein RER1	RER1	0	0	0	0	0	0	0	3	3	2	3	0.892	0.919919	0.702	0.799286	0.907948	0.795	0	0.0115658	0.0866876	0.138116	0.351466	0.277355	0.627075	0.388522	0.687212	0.65128	0.847786	1	0.642955	0.362695	0.340237	0.329009	0.0848753	0.270069	0.057922	0.029359	0.023654	0.111297	0.06868	0	0.304	0.592	0.564	0.546
45827729	NP_056171.2	A0PJK8_HUMAN	protein scribble homolog isoform b	scrib	0	0	0	0	0	0	0	2	4	4	4	0.714	0.518979	0.275	0.575108	0.57219	0.658	0.0178969	0.0368068	0.086783	0.0639335	0.361314	0.127192	0.110526	0.0300532	0.225118	0.253258	0.54366	0.419224	0.68001	0.281397	0.183471	0.299407	0.295011	0.974259	0.52068	1	0.449233	0.42021	0.436863	0.310358	0.289	0.559	0.193	0.231
40217812	NP_004740.2	TBRG4_HUMAN	protein TBRG4 isoform 1	TBRG4	0	1	0	0	0	0	0	5	5	5	5	0.939	0.930129	0.984	0.653068	0.931998	0.373	0.00212	0.00947	0.0112	0.0249	0.0903	0.0525	0.0290785	0.00694	0.0281	0.0271	0.0553	0.0439284	0.0242279	0.0305	0.063	0.0998	0.133416	0.0976905	0.173718	0.0858623	0.117201	1	0.0699067	0.00429775	0.115	0.142	0.042	0.227
38202214	NP_006355.2	B3KXI2_HUMAN	protein transport protein Sec23A	SEC23A	0	0	0	1	1	0	0	4	5	5	5	0.953	0.721919	0.891	0.69054	0.933028	0.942	0.0551	0.0428	0.0198	0.0642	0	0.0736	0.0841945	0.0502	0.0491	0.0915	0.0301	0.021655	0.0203297	0.0148	0.0664	0.152	0.0525639	0	0.0122694	1	0.459691	0.0149457	0	0.174149	0.00626	8.61e-05	0	0.214
38373669	NP_004913.2	SC24C_HUMAN	protein transport protein Sec24C	SEC24C	0	0	0	1	0	0	0	2	2	2	2	0.639	0.735286	0.655	0.86992	0.776425	0.422	0	0	0	0.0659	0.235	0.806	0.320911	0.0903	0.17	0	0	0.0728976	0	0	0.188	0.346	1	0.196193	0.390767	0.270657	0.0239601	0.0371183	0	0.218223	0.757	1	0.533	0.577
7019415	NP_037468.1	B3KME8_HUMAN	protein transport protein Sec61 subunit alpha isoform 1	SEC61A1	0	0	0	1	0	0	0	4	4	4	5	0.587	0.565152	0.551	0.606865	0.48686	0.581	0.000446756	0.0206854	0.0421053	0.0850673	0.124847	0.408813	0.340044	0.379437	0.53366	0.440636	0.624235	0.77689	0.442935	0.275398	0.250918	1	0.70788	0.549211	0.424662	0.7428	0.531671	0.519801	0.039564	0.907905	0.197	0.284	0.221	0.256
5803165	NP_006799.1	Q53FA5_HUMAN	protein transport protein Sec61 subunit beta	SEC61B	0	0	0	1	0	0	0	2	3	2	3	0.747	0.643066	0.492	0.729709	0.802738	0.725	0.0936298	0.0375	0.146635	0.0733173	0.0688702	0.200721	0.290033	0.21274	0.182692	0.477163	1	0.541105	0.956224	0.448317	0.580529	0.909856	0.865081	0.244838	0.364545	0.228802	0.462247	0.758211	0.441737	0.339152	0.268	0.248	0.0581	0.238
4885661	NP_005424.1	YES_HUMAN	proto-oncogene tyrosine-protein kinase Yes	YES1	0	0	0	0	1	0	0	2	2	2	2	0.935	0.683257	0.461	0.63244	0.613857	0.134	0	0	0	0.103501	0	0	0.144055	0	0	0	0	0.0114955	0	0	0	0.173951	1	0.55249	0.601072	0.443255	0.172886	0.665457	0.0216908	0	0.292	0.0877	0.251	0.393
4506001	NP_000300.1	PPOX_HUMAN	protoporphyrinogen oxidase	PPOX	1	1	1	0	0	0	0	5	5	5	5	0.578	0.602958	0.601	0.416976	0.575299	0.649	0.0333645	0.100403	0.0262371	0	0.0179734	0	0.154178	0.0123955	0.0340875	0.126021	0.350172	0.454833	0.556373	0.342941	0.7303	0.631136	0.130946	0.294385	0.508572	0.410942	0.0910067	0.213231	1	0.277653	0.0982	0.0884	0.0784	0.11
157168362	NP_000261.2	PNPH_HUMAN	purine nucleoside phosphorylase	pnp	0	0	0	0	1	0	0	3	4	5	5	0.699	0.686154	0.723	0.554879	0.687065	0.767	0	0.0138	0.0129	0.0112	0.0277	0.0268	0	0.0012	0.019	0.0174	0.0077	0.265122	0.00855155	0.0115	0.0093	0.0265	0.0183387	1	0.841934	0.0943513	0.456248	0.0849498	0.382252	0.162671	0.37	0.254	0.0091	0.257
158937236	NP_006301.3	PSA_HUMAN	puromycin-sensitive aminopeptidase	LOC440434	0	0	0	0	1	0	0	5	5	5	5	0.816	0.832836	0.875	0.530758	0.79048	0.0477	0.000588	0.0111	0.0496	0.106	0.103	0.0816	0.160561	0.0611	0.0856	0.0995	0.162	0.203996	0.0131259	0.0385	0.0099	0.0414	0.0271714	0.0475126	0.133661	1	0.670814	0.0614198	0.0552786	0	0.278	0.904	0.82	0.521
21361647	NP_006612.2	Q2NKW8_HUMAN	putative adenosylhomocysteinase 2	AHCYL1	0	0	0	1	0	0	0	2	3	2	2	0.668	0.452528	-0.00941	0.693556	0.779717	0.816	0	0.00621874	0.456211	0.489343	0.573449	0.104113	0.0297547	0.0168212	0.0779891	0.16184	0.321131	0.415588	0.36515	0.284176	0.658829	0.434547	0.0396625	0.179322	0.143421	1	0.637166	0.898189	0.26871	0.20353	0	0	0	0
5174419	NP_006003.1	CLPP_HUMAN	putative ATP-dependent Clp protease proteolytic subunit, mitochondrial precursor	clpP	1	1	1	0	0	0	0	5	5	5	5	0.957	0.989555	0.919	0.992496	0.994746	0.997	0.00126	0	0.00135	0.00521	0.00811	0.00539	0.0117277	0.000451	0.000163	0.0109	0.495	0.0075859	0.0199525	0.00763	1	0.398	0	0	0.00801123	0.012338	0	0.00202083	0.0288491	0.0160617	0.0203	0.0379	0.0224	0.0187
20336290	NP_055781.2	DHX30_HUMAN	putative ATP-dependent RNA helicase DHX30 isoform 2	DHX30	0	0	1	0	0	0	0	5	5	5	5	0.941	0.927013	0.658	0.778361	0.93668	0.85	0	0.0137131	0.0441983	0.0623418	0.120253	0.0732068	0.193311	0.120253	0.242616	0.218354	0.351266	0.653259	0.491101	0.292194	0.593882	1	0.232277	0.123216	0.0870273	0.00896388	0.0841362	0.00104545	0.0261342	0.0126495	0.0791	0.308	0.356	0.487
24797097	NP_008838.2	P5CR1_HUMAN	pyrroline-5-carboxylate reductase 1, mitochondrial isoform 1	Pycr1	1	1	1	0	0	0	0	3	5	5	5	0.995	0.99074	0.996	0.994548	0.998577	0.998	0	0	0	0.00382	0.00512	0.0361	0.011062	0.00603	0.00356	0.0159	0.167	1	0	0	0	0	0	0.00123304	0.00145363	0	0	0.00254571	0	0	0	0	0.0434	0
21361454	NP_037460.2	P5CR2_HUMAN	pyrroline-5-carboxylate reductase 2	PYCR2	0	0	0	0	0	0	0	5	5	5	5	0.996	0.997599	0.998	0.99667	0.997105	0.997	0.00161	0.000581	0.00398	0.00283	0.0123	0.0176	0.0313005	0.0162	0.0545	0.0464	0.153	1	0.00464859	0.000534	0.00189	0.00349	0.0018202	0.00575426	0.00085283	0	0	0.000499374	0.00723506	0.00237041	0	0.0316	0.0567	0.0961
106049292	NP_071504.2	PYC_HUMAN	pyruvate carboxylase, mitochondrial precursor	Pc	1	0	1	0	0	0	0	2	2	2	2	0.836	0.723543	0.701	0.645307	0.772245	0.297	0	0	0	0	0.0722016	0	0.49165	0	0.071685	0.0736224	0	0	0.19251	0	0	0.800805	0.930402	1	0.0287296	0	0.0815438	0.936995	0.183354	0.0329463	0.0853	0.0126	0	0.185
4505685	NP_000275.1	Q5JPU1_HUMAN	pyruvate dehydrogenase E1 component subunit alpha, somatic form, mitochondrial isoform 1 precursor	Pdha1	0	1	1	0	0	0	0	5	5	5	5	0.799	0.638155	0.896	0.894476	0.964495	0.988	8.2e-05	0.0197	0.00904	0.0309	0.0246	0.0353	0.0133289	0.00557	0.0205	0.0365	0.0324	0.0347524	0.072264	0.233	0.52	0.268	0.0844951	0.0533814	0.205934	0.429787	0.0607648	0.0838051	0.759191	1	0.043	0.0222	0.0829	0.0693
156564403	NP_000916.2	ODPB_HUMAN	pyruvate dehydrogenase E1 component subunit beta, mitochondrial isoform 1 precursor	pdhB	1	1	1	0	0	0	0	5	5	5	5	0.981	0.992184	0.979	0.963842	0.979485	0.864	0	0	0	0	0.00595	0.00467	0	0.00107	0	0.00383	0.00344	0.0165072	0.00148057	0.00435	0	0.00285	0.1078	0.184127	0.685419	0.876226	1	0.413348	0.0539156	0.21637	0.0126	0.00193	0	0.00187
194306651	NP_060460.4	Q9NWE6_HUMAN	pyruvate dehydrogenase phosphatase regulatory subunit, mitochondrial precursor	PDPR	0	1	1	0	0	0	0	2	2	3	3	0.716	0.801797	-0.276	0.695346	0.699929	0.752	0.326741	0.385975	0.233113	0.271329	0.244578	0.955383	0.704483	0.231203	0.212095	0	0	0.160008	0	0	0	0.161269	1	0.254929	0.129392	0.408227	0.211843	0.589592	0.691124	0.153091	0	0	0.0487	0.03
33286418	NP_002645.3	KPYM_HUMAN	pyruvate kinase isozymes M1/M2 isoform M2	LOC652797	0	0	0	0	1	0	0	5	5	5	5	0.987	0.953576	0.973	0.934359	0.985406	0.964	0.000324	0.000546	0.00212	0	0.0079	0.00923	0.113013	0.00293	0.00449	0.00947	0.00665	0.0354144	0.0690813	0.0508	0.116	0.246	0.204381	0.333017	0.101566	0.0591029	0.0522015	1	0.328903	0.00415186	0.00417	0.0163	0.0162	0.0327
13236495	NP_001880.2	A6NN60_HUMAN	quinone oxidoreductase isoform a	cryz	0	0	0	0	0	0	0	5	5	5	5	0.736	0.921158	0.853	0.847945	0.972901	0.169	0.00368	0.0732	0.00742	0.00825	0.0118	0.00528	0.0193201	0.013	0.0333	0.0548	0.0629	0.292431	0.0196472	0.0156	0.0685	0.0277	0.072331	0.0743535	0.18785	0.495699	1	0.0279921	0	0.0359382	0.0213	0.0144	0.0163	0.017
6598323	NP_001485.2	GDIB_HUMAN	rab GDP dissociation inhibitor beta isoform 1	GDI2	0	0	0	0	0	0	0	3	4	5	5	0.984	0.781617	0.881	0.889959	0.964742	0.949	0.0334421	0.0771896	0.0413227	0.024147	0.0621356	0.0644594	0.0206391	0.00676925	0.0112147	0.0785031	0.0683997	0.182119	0.092027	0	0.116189	0.223284	0.0340229	0.0381787	0.0276614	0.0343626	0.0376837	0.0446619	1	0.932159	0	0.0367	0.00852	0.111
5031703	NP_005745.1	G3BP1_HUMAN	ras GTPase-activating protein-binding protein 1	G3BP1	0	0	0	0	1	0	0	5	5	5	5	0.715	0.770455	0.873	0.805408	0.842012	0.922	0.105	0	0.00754	0	0	0.159	0.0785712	0.0612	0.0485	0.0304	0.0386	0.142541	0.0485201	0.00256	0.0289	0.228	0.125501	0.463712	1	0.620417	0.12671	0.142745	0.288483	0.151782	0.27	0.119	0.0308	0.135
4506787	NP_003861.1	IQGA1_HUMAN	ras GTPase-activating-like protein IQGAP1	IQGAP1	0	0	0	0	0	0	0	5	5	5	5	0.939	0.94161	0.949	0.89747	0.969045	0.803	0.0126	0.0308	0	0	0	0.069	0.0189508	0.0186	0.0396	0.0346	0.269	1	0.262021	0.0478	0.0202	0.00831	0.0279148	0.0574706	0.0178706	0.0979364	0.0114791	0	0.0189388	0.00726872	0.561	0.0442	0.0226	0.0167
256222019	NP_057215.3	Q53SX4_HUMAN	ras-related protein Rab-10	RAB10	0	0	0	0	0	0	0	4	2	5	5	0.837	0.991448	0.902	0.771454	0.800562	0.962	0	0.00547	0.0135	0.00189	0.0176	0.0238	0.0389263	0.0102	0.203	0.0242	0.0648	0.0724775	0.0607161	0.0281	0.0536	0.0606	0.0667651	0.0519761	0.158504	0.278516	0.078804	0.202512	0.876877	1	0.156	0.0888	0.0887	0.142
4758984	NP_004654.1	RB11A_HUMAN	ras-related protein Rab-11A	Rab11a	0	0	0	0	0	0	0	5	3	5	5	0.909	0.982937	0.967	0.767283	0.985576	0.89	0	0.0018	0	0	0	0.00148	0.0552956	0.0191	0.00135	0	0	0.0356872	0.00699108	0.0132	0.0389	0.0607	0.0913857	0.0588352	0.0858232	0.20212	0.0757404	0.188395	0.545038	1	0.12	0.0361	0.0329	0.0674
19923483	NP_057406.2	RAB14_HUMAN	ras-related protein Rab-14	Rab14	0	0	0	1	1	1	0	4	5	5	5	0.775	0.791327	0.852	0.62012	0.694402	0.664	0	0	0	0	0.0612353	0.00584751	0.0371529	0.0028113	0.0795343	0.0314866	0.0485589	0.0359733	0.0245534	0.0325089	0.0208548	0.0630754	0.133642	0.0774237	0.168209	0.330644	0.424392	0.477772	1	0.738787	0.21	0.0773	0.0333	0.167
10880989	NP_067075.1	Q56UN9_HUMAN	ras-related protein Rab-18	RAB18	0	0	0	0	0	0	0	3	4	5	5	0.767	0.736889	0.681	0.475782	0.514081	0.711	0	0.00285521	0	0.1187	0.0682257	0	0.183614	0.162544	0.414915	0.161475	0.172168	0.137818	0.0458539	0.0251301	0.0522921	0.348614	0.483261	0.290087	0.735091	0.910252	0.445039	0.655332	0.29081	1	0.653	0	0.0867	0.241
4758988	NP_004152.1	Q5U0I6_HUMAN	ras-related protein Rab-1A isoform 1	RAB1A	0	0	0	1	0	0	0	5	5	5	5	0.871	0.722164	0.574	0.760749	0.827614	0.845	0	0	0.00576093	0.00117632	0.0100238	0.0488623	0.028791	0	0.0167901	0.0255371	0.0311673	0.0243571	0.188399	0.0978252	0.19002	0.041724	0.00273223	0.0236528	0.0764622	0.521822	0.0651354	0.0652737	0.271153	1	0.332	0.018	0.0599	0.421
13569962	NP_112243.1	RAB1B_HUMAN	ras-related protein Rab-1B	RAB1B	0	1	0	0	0	0	0	3	2	2	2	0.89	0.991522	0.903	0.835236	0.631242	0.396	0	0	0	0	0.0156	0.0203	0.0153568	0.00243	0.101	0.0251	0.00777	0.00971813	0.0156642	0	0.0788	0.0496	0.0182011	0.134773	0.192622	0.00381284	0.0325184	0.0276728	0.183468	1	0.408	0.724	0.242	0.333
7661922	NP_055814.1	Q96GX3_HUMAN	ras-related protein Rab-21	rab21	0	0	0	1	0	0	0	5	5	5	5	0.604	0.612594	0.721	0.603254	0.638176	0.79	0	0.0064	0.0476	0.0132	0.0368	0.105	0.201758	0.0506	0.0568	0.214	0.637	0.967116	0.747575	0.216	0.457	0.348	0.514816	0.197687	0.338644	0.110035	0.17904	0.204883	0.308372	1	0.0534	0.0667	0.0834	0.191
34485714	NP_057361.3	RAB23_HUMAN	ras-related protein Rab-23	Rab23	0	0	0	0	0	0	0	2	2	2	2	0.738	0.705877	0.682	0.650625	0.736887	0.776	0	0	0	0	0	0	0	0	0.143	0	0	0.0860781	0.120528	0	0.429	0.613	0.390578	0	0.000461278	0.0319491	0	0.0468929	0.668867	1	0.427	0.036	0.157	0.0201
4506365	NP_002856.1	RAB2A_HUMAN	ras-related protein Rab-2A	RAB2A	0	0	0	1	0	0	0	5	5	3	3	0.82	0.761342	0.707	0.954171	0.95802	0.972	0	0.00482	0.0282	0.00664	0.018	0.0136	0.0426952	0.0144	0.0519	0.0459	0.0109	0.289493	0.27856	0.116	0.0927	0.167	0.106556	0.117978	0.0455838	0.103261	0.141751	0.101733	0.348059	1	0.104	0.143	0.132	0.0514
19923262	NP_004153.2	Q6FI44_HUMAN	ras-related protein Rab-5A	rab5a	0	0	0	0	0	0	0	3	5	5	4	0.681	0.632149	0.821	0.568357	0.931278	0.811	0	0.0944	0.0278	0.0384	0.355	0.373	0.156081	0.1	0.245	0.0558	0.0946	0.0469519	0.189406	0.0245	0	0.00021	0.0354624	0.00891369	0	0	0.341784	0.0999082	0.711492	1	0.2	0.26	0.108	0.164
4506371	NP_002859.1	Q6FI54_HUMAN	ras-related protein Rab-5B	rab5b	0	0	0	0	0	0	0	3	2	2	2	0.988	0.897914	0.915	0.668753	0.688088	0.651	0	0.00163	0.00299	0.0438	0.00747	0.0392	0.0158037	0.00925	0.015	0.0144	0.0132	0.0147596	0.0418925	0.0199	0.0153	0.228	0.0444156	0.118592	0.147167	0.0907521	0.022095	0.0849706	0.411132	1	0.0908	0.524	0.908	0.89
41393545	NP_004574.2	RAB5C_HUMAN	ras-related protein Rab-5C isoform b	rab5c	0	0	0	0	0	0	0	5	5	5	5	0.899	0.836777	0.982	0.959387	0.958901	0.97	0	0.0321	0.0214	0.011	0.0575	0.0472	0.136689	0.146	0.277	0.0659	0.0588	0.109446	0.0667957	0.0387	0.025	0.0189	0.013678	0.0238804	0.0633979	0.00739417	0.0281318	0.137584	0.509164	1	0.282	0.0348	0.0409	0.0875
19923231	NP_002860.2	Q1W5D8_HUMAN	ras-related protein Rab-6A isoform a	LOC100130819	0	0	0	0	0	0	0	5	5	5	5	0.817	0.591218	0.5	0.714054	0.780952	0.699	0.0232	0.109	0.5	0.337	0.405	0.311	0.246445	0.147	0.154	0.165	0.103	0.136726	0.0101678	0.00438	0.0205	0.133	0.315499	0.390962	0.208971	0.0564284	0.0376988	0.103136	0.460995	1	0.145	0.231	0.0678	0.181
34147513	NP_004628.4	RAB7A_HUMAN	ras-related protein Rab-7a	RAB7A	0	0	0	0	0	1	0	5	5	5	5	0.794	0.853378	0.793	0.842044	0.962801	0.955	0	0	0.0348	0.00766	0.00547	0.132	0.0116632	0.00383	0.00931	0.0771	0.0212	0.0290251	0.0188114	0.0215	0.0415	0.0564	0.0445134	0.107958	0.0874515	0.38509	0.236581	0.119683	0.595756	1	0.207	0.0184	0.0824	0.0905
16933567	NP_005361.2	Q59EP4_HUMAN	ras-related protein Rab-8A	RAB8A	0	0	0	0	0	0	0	3	5	5	5	0.879	0.701081	0.831	0.65089	0.751583	0.845	0	0.00187	0.0117	0.00496	0.0297	0.0311	0.0648632	0.0308	0.122	0.0786	0.182	0.221038	0.206385	0.0242	0.228	0.289	0.209516	0.121865	0.190169	0.264667	0.16217	0.255042	0.767642	1	0.369	0.22	0.379	0.346
33946329	NP_005393.2	RALA_HUMAN	ras-related protein Ral-A precursor	RALA	0	0	0	0	0	0	0	3	5	5	5	0.768	0.699362	0.846	0.72485	0.703856	0.909	0	0.0141	0	0	0	0.00392	0.193538	0.231	0.0612	0.0174	0	0.139573	0.0299494	0	0.0483	0.27	0.0188053	0	0	0	0.357559	0.159356	0.706045	1	0.227	0.00757	0.0621	0.325
4506413	NP_002875.1	A8KAH9_HUMAN	ras-related protein Rap-1A precursor	RAP1A	0	0	0	0	1	0	0	3	3	2	2	0.96	0.914492	0.949	0.657785	0.756327	0.5	0	0.00357	0.0319	0.0022	0.0116	0.0411	0.0110812	0.0379	0	0.024	0.134	0.194413	0.0605553	0.0076	0.053	0.0442	0.324048	0.226667	0.155646	0.0465476	0.0232008	0.0800444	0.173241	1	1	0	0	0.298
18152785	NP_542786.1	ROMO1_HUMAN	reactive oxygen species modulator 1	ROMO1	0	0	1	0	0	0	0	2	2	2	2	0.555	0.621045	0.54	0.590768	0.768428	0.551	0.00228571	0.70119	0.236905	0.0483333	0.553571	0.270238	0.77016	0.540476	0.74881	0.803571	1	0.917693	0.636317	0.183333	0.439286	0.610714	0.286374	0.159688	0.112657	0.082982	0.105547	0.78983	0.344084	0.786999	0.98	0.649	0.675	0.925
115430112	NP_005660.4	REEP5_HUMAN	receptor expression-enhancing protein 5	REEP5	0	0	0	0	0	0	0	3	5	4	4	0.926	0.499717	0.533	0.569195	0.47526	0.662	0.0113	0.182	0.133	0.0707	0.159	0.195	0.134026	0.151	0.168	0.162	0.184	0.421955	0.212023	0.0936	0.204	0.393	0.391967	0.226505	0.246923	0.557238	0.425344	1	0.277858	0.309504	0.246	0.611	0.53	0.554
8922532	NP_060615.1	RMD3_HUMAN	regulator of microtubule dynamics protein 3	FAM82A2	0	0	1	0	0	0	0	4	4	5	5	0.601	0.531938	0.805	0.63512	0.635738	0.7	0	0.304	0.47	0.394	0.646	0.906	1	0.14	0.252	0.0333	0.00842	0.474549	0.530212	0.0673	0.0892	0.271	0.257229	0.0677074	0.27118	0.0485857	0.311175	0.0449397	0.0255009	0.00588455	0.279	0.419	1	0.723
15011918	NP_005756.2	Q96PH0_HUMAN	renin receptor	ATP6AP2	0	0	0	0	0	0	0	2	3	4	3	0.727	0.893148	0.77	0.530208	0.751708	0.701	0.0334088	0.013137	0.0706682	0.0740657	0.378256	0.321631	0.0593224	0.364666	1	0.530011	0.843715	0.879526	0.41483	0.018573	0.0134768	0.0202718	0	0.0827509	0.063586	0.0110438	0.029271	0	0	0.127204	0	0	0.383	0.38
166795268	NP_057110.3	Q0QD40_HUMAN	retinol dehydrogenase 11	rdh11	0	0	0	1	0	0	0	3	3	5	4	0.859	0.941578	0.772	0.656812	0.945108	0.857	0	0	0.0230933	0.0644643	0.140092	0.149942	0.153804	0.160887	0.210138	0.409332	0.639171	1	0.827231	0.597581	0.768318	0.894182	0.688711	0.63191	0.484157	0.739979	0.556378	0.383131	0.030583	0	0.299	0.217	0.355	0.442
10190746	NP_065956.1	RDH14_HUMAN	retinol dehydrogenase 14	NT5C1B	0	1	0	1	1	0	0	2	4	3	2	0.815	0.710344	0.126	0.62276	0.669156	0.228	0.058485	0.0376288	0.0666525	0.0851752	0.144973	0.185227	0.448641	0.492966	0.313573	0.247942	0.545471	1	0.242352	0.329616	0.23044	0.26836	0.8216	0.147554	0.498293	0.637318	0.583737	0.857035	0.918884	0.16719	0.182	0.111	0.0813	0.0554
110611218	NP_001036041.1	Q05DK7_HUMAN	ribosome-binding protein 1	RRBP1	0	0	0	1	0	0	0	5	5	5	5	0.958	0.980997	0.991	0.969247	0.940859	0.971	0.00233	0.00533	0.063	0.023	0.04	0.00958	0.0247067	0.0193	0.0341	0.134	0.523	1	0.00602654	0	0	0.00193	0	0	0.00869423	0.0153113	0.0075394	0.0115824	0.0277275	0.0511864	0.144	0.00462	0	0
20270317	NP_620132.1	RRFM_HUMAN	ribosome-recycling factor, mitochondrial isoform 1 precursor	mrrf	0	0	1	0	0	0	0	2	2	4	3	0.684	0.610437	0.148	0.544801	0.697512	0.668	0	0.0735644	0.0853957	0.052362	0	0.110698	0.181251	0.0365479	0.148769	0.0105544	0.0641932	0.162205	0.171214	0.279967	0.716902	0.585704	0.197301	0.275511	0.431941	0.585704	0.0820597	0.200278	0.75083	1	0.258	0.0592	0.0116	0
19923640	NP_115756.2	RRF2M_HUMAN	ribosome-releasing factor 2, mitochondrial isoform 1	GFM2	0	0	1	0	0	0	0	4	5	2	2	0.499	0.569834	0.408	0.861849	0.886929	0.951	0.00223992	0.103927	0.34364	0.148864	0.89736	0.983618	0.0870584	0.0297729	0.153038	0.0505026	0.19895	0.537711	0.0443831	0.0239296	0.357553	0.118396	0.0936956	0.34749	0.726066	1	0.793024	0.914197	0.77547	0.418101	0	0	0.095	0.305
5730023	NP_006657.1	RUVB2_HUMAN	ruvB-like 2	RUVBL2	0	0	0	0	0	0	0	4	2	2	2	0.562	0.796185	0.663	0.903116	0.842086	0.771	0.139	0.45	0.205	0.116	0.283	0.197	0.0226572	0.0816	0.046	0.0935	0.28	1	0.0802692	0.116	0.262	0.0307	0.0134929	0	0	0.0662636	0.0730109	0.082977	0.0501239	0.738763	0.0405	0	0	0.163
24638454	NP_733765.1	AT2A2_HUMAN	sarcoplasmic/endoplasmic reticulum calcium ATPase 2 isoform 1	ATP2A2	0	0	0	1	0	0	0	5	5	5	5	0.967	0.943807	0.712	0.912163	0.962763	0.968	0.0128	0.0382	0.0595	0.0581	0.0287	0.0582	0.06858	0.0491	0.0793	0.134	0.17	0.498563	0.525057	0.337	0.568	1	0.795903	0.8159	0.363017	0.0393778	0.048422	0.0417147	0.0227798	0.0617079	0.00385	0.0792	0.0583	0.0934
4502285	NP_001672.1	AT2A2_HUMAN	sarcoplasmic/endoplasmic reticulum calcium ATPase 2 isoform 2	ATP2A2	0	0	0	1	0	0	0	5	5	5	5	0.993	0.98436	0.885	0.971883	0.987294	0.992	0.00457	0.0208	0.0125	0.0184	0.0523	0.0523	0.109764	0.0862	0.165	0.201	0.322	0.660326	0.582333	0.438	0.585	1	0.874062	0.84113	0.480484	0.116832	0.0540164	0.0437679	0.0638189	0.0402592	0.00529	0.0332	0.0855	0.213
132566680	NP_001076428.1	Q59FM4_HUMAN	scavenger receptor class B member 1 isoform 2	SCARB1	0	0	0	0	0	0	0	3	3	2	2	0.853	0.641619	0.724	0.785547	0.669858	0.435	0	0.00695	0.0757	0.0883	0.0416	0.249	0.294773	0.058	0.233	0.0347	0.036	0.097881	0.122971	0.0883	0.15	1	0.13325	0.0450219	0.0267465	0.0286029	0.00384661	0.083122	0.175275	0.276218	0.703	0.426	0.505	1
33469966	NP_057190.2	B7Z4U7_HUMAN	sec1 family domain-containing protein 1 isoform a	SCFD1	0	0	0	1	0	0	0	5	5	5	5	0.682	0.614111	0.713	0.704802	0.898976	0.21	0	0.00691101	0.0377464	0	0.00786842	0.00626172	0.327182	0.126555	0.282823	0.00964019	0.212392	0.229536	0.115119	0.0165072	0.143062	0.370861	0.69894	0.143171	0.344714	0.969953	1	0.526917	0.713582	0.247817	0.0959	0.166	0.0922	0.0633
31542785	NP_689753.2	SCFD2_HUMAN	sec1 family domain-containing protein 2	SCFD2	0	0	0	0	0	0	0	3	2	3	3	0.727	0.816912	0.785	0.869937	0.769756	0.749	0	0	0	0	0	0	0	0	0.0568	0.0773	0.635	0.40707	0	0.0131	0	0.0679	0	0	0	0.00865663	1	0.125756	0	0	0	0	0	0.0823
16445419	NP_005689.2	Q6FHJ5_HUMAN	secretory carrier-associated membrane protein 3 isoform 1	Scamp3	0	0	0	0	0	0	0	4	5	4	3	0.947	0.953519	0.935	0.63605	0.880593	0.872	0.0220991	0.0253004	0	0.0109463	0.0413067	0	0.0804089	0.0186913	0.0709443	0.0408937	0.00881898	0.091442	0.0130036	0.0213762	0.13941	0.404806	0.675502	0.704188	0.860968	0.991789	0.848799	1	0.0492921	0.200492	0.227	0	0	0.0177
4758158	NP_004395.1	SEPT2_HUMAN	septin-2	37500	0	0	0	0	0	0	0	3	3	3	3	0.925	0.822395	0.83	0.767545	0.91934	0.893	0	0	0	0	0.0338	0.045	0.157647	0.08	0.289	0.348	1	0.178397	0.0220852	0.021	0.195	0.0253	0.176132	0.092231	0.0918546	0	0.177377	0.0963881	0.00621494	0.126062	0	0.0139	0.156	0.952
19923315	NP_005403.2	GLYM_HUMAN	serine hydroxymethyltransferase, mitochondrial isoform 1 precursor	SHMT2	1	1	1	0	0	0	0	5	5	5	5	1	0.999778	0.994	0.999258	0.999906	1	4.74e-05	0.000742	0.0012	0.00117	0.00282	0.00266	0.00344566	0.00241	0.00417	0.00549	0.00826	0.0185718	0.0156624	0.0161	0.0983	1	0.0165672	0.00845127	0.0201408	0.0656552	0.00461134	0.00340887	0.00102653	0.000260158	0.00424	0.00614	0.00631	0.0122
4758668	NP_004854.1	SPTC2_HUMAN	serine palmitoyltransferase 2	Sptlc2	0	1	0	1	0	0	0	4	5	3	3	0.602	0.662971	0.768	0.959777	0.91871	0.949	0	0.0128	0.0114	0.0549	0.273	0.242	0.127476	0.113	0.31	0.412	0.494	1	0.69783	0.116	0.0223	0.0733	0.389922	0.0748108	0.232359	0.249099	0.144999	0.230662	0.0286894	0.0680971	0.00876	0.0144	0.139	0.463
21361399	NP_055040.2	2AAA_HUMAN	serine/threonine-protein phosphatase 2A 65 kDa regulatory subunit A alpha isoform	PPP2R1A	0	0	1	0	1	0	0	3	2	2	3	0.775	0.707036	0.37	0.787717	0.650522	0.216	0.0357	0.0513	0.0433	0.0401	0.0617	0.473	0.112363	0.0966	0.16	0.121	0.361	0.201957	0.273625	0.0539	0.0516	0.524	0.209539	0.0759984	0.225394	1	0.307201	0.133446	0.142244	0.172423	0	0.233	0.346	0.364
281604136	NP_001164014.1	PGAM5_HUMAN	serine/threonine-protein phosphatase PGAM5, mitochondrial isoform 1	pgam5	0	0	0	0	0	0	0	5	5	5	5	0.936	0.971989	0.92	0.954648	0.976076	0.99	0.0646	0.209	0.335	0.335	0.714	0.668	1	0.525	0.915	0.76	0.877	0.471814	0.0640601	0.0225	0.00472	0.00982	0.0166951	0	0.0131388	0.0789345	0.0516856	0.105273	0.121508	0.111385	0.293	0.544	0.739	1
148727341	NP_009109.3	STRAP_HUMAN	serine-threonine kinase receptor-associated protein	strap	0	0	0	0	0	0	0	2	2	4	4	0.993	0.983026	0.977	0.788867	0.897998	0.92	0	0	0	0	0.00376	0.0464	0.0521333	0.0141	0.0154	0	0	0	0	0	0	0	0	0	0.0286035	0.067847	0.0405556	0.0537748	0.0694119	1	0.212	0.0291	0	0
32454741	NP_001226.2	Q9NPA9_HUMAN	serpin H1 precursor	SERPINH1	0	0	0	1	0	0	0	5	5	5	5	0.754	0.889343	0.913	0.692796	0.9168	0.786	0.0282	0.0225	0.037	0.0766	0.168	0.117	0.237458	0.0132	0.157	0.0226	0.0293	0.045151	0.0254873	0.0477	0.0473	0.0633	0.0322879	0.0566595	0.0601002	0.179542	0.0944337	0.921469	1	0.225602	0.0601	0.0516	0.0535	0.221
8923421	NP_060297.1	SYSM_HUMAN	seryl-tRNA synthetase, mitochondrial isoform b precursor	SARS2	1	1	1	0	0	0	0	5	5	5	5	0.995	0.972902	0.98	0.988304	0.990556	0.989	0	0	0	0	0.000583	0	0.01855	0	0.00369	0.0135	0.0297	0.0912008	0.0691351	0.0614	0.0949	0.204	0.230972	0.204651	1	0.127386	0.00817041	0	0.00767107	0.0237194	0	0	0.000392	0.00967
4501859	NP_001600.1	ACDSB_HUMAN	short/branched chain specific acyl-CoA dehydrogenase, mitochondrial precursor	ACADSB	1	1	1	0	0	0	0	5	5	5	5	0.911	0.888549	0.964	0.945006	0.97057	0.928	0.00755	0.0108	0.0336	0.0185	0.0628	0.0258	0.102174	0.03	0.0571	0.104	0.11	0.122304	0.0357142	0.0284	0.0911	0.00659	0.30208	1	0.290401	0.344064	0.586004	0.826616	0.146764	0.519003	0.0953	0.0749	0.043	0.0549
4557233	NP_000008.1	ACADS_HUMAN	short-chain specific acyl-CoA dehydrogenase, mitochondrial precursor	Acads	1	1	1	0	0	0	0	5	4	4	3	0.622	0.547412	0.259	0.622043	0.591787	0.772	0.033654	0.12635	0.173584	0.258604	0.591601	0.774632	0.472184	0.160594	0.232626	0.226721	0.161775	0.342915	0.389568	0.33654	0.298753	0.42156	0.290474	1	0.147782	0.058242	0.335129	0.120891	0.281039	0.101841	0.899	0.963	0.784	1
23618867	NP_073591.2	SFXN1_HUMAN	sideroflexin-1	SFXN1	1	1	1	0	0	0	0	5	5	5	5	0.582	0.681349	0.632	0.991491	0.991554	0.986	0	0.00103	0.00911	0	0.0741	0.0443	0.154928	0.0418	0.129	0.393	0.5	0.368006	0.52515	0.178	0.274	0.387	0.281861	0.222262	0.372331	0.467832	0.424776	0.555633	0.318355	1	0.0127	0.00315	0.0157	0.0192
7657609	NP_055115.1	Q59FM3_HUMAN	signal peptidase complex catalytic subunit SEC11A	SEC11A	0	0	0	1	0	0	0	5	4	2	3	0.702	0.677939	0.731	0.731594	0.947342	0.262	0.0320793	0.043866	0.0257607	0.0260037	0.298921	0.603917	0.211562	0.136094	0.14703	0.232089	0.171333	1	0.858329	0.640371	0.601487	0.92228	0.980887	0.411501	0.200014	0.119153	0.0079949	0.127052	0.0660518	0.0102172	0.702	0.125	0.202	0.224
162417971	NP_055567.2	SPCS2_HUMAN	signal peptidase complex subunit 2	LOC653566	0	0	0	1	0	0	0	4	4	4	4	0.872	0.747057	0.629	0.529511	0.658107	0.505	0	0.0228	0.209	0.154	0.0629	0.0771	0.261477	0.00695	0.0497	0.104	0.332	0.306859	0.541436	0.205	0.383	0.659	1	0.231549	0.109156	0.159755	0.0034706	0	0.0999	0.00386634	0.104	0.775	0.732	0.435
11345462	NP_068747.1	SPCS3_HUMAN	signal peptidase complex subunit 3	SPCS3	0	0	0	1	0	0	0	2	2	2	2	0.821	0.833217	0.784	0.768835	0.761268	0.778	0	0	0.0115	0.0331	0.0396	0.065	0.174917	0.0378	0.14	0.183	0.257	0.506497	0.401176	0.313	0.573	1	0.822504	0.338237	0.124305	0.0956032	0.0066717	0.125341	0.233333	0.724455	0.071	0.179	0.276	0.485
23308697	NP_003130.2	Q6IAX9_HUMAN	signal recognition particle receptor subunit alpha isoform 1	SRPR	0	0	0	1	0	0	0	5	5	5	5	0.683	0.589532	0.232	0.488921	0.647273	0.805	0	0	0.0529362	0.0263273	0.230892	0.739136	0.208441	0.10179	0.319589	0.4646	0.681413	0.821733	0.699529	0.567375	0.589901	0.656072	0.837287	0.426846	1	0.583533	0.188322	0.801883	0.887445	0.563908	0.289	0.439	0.715	1
284795266	NP_067026.3	Q549N5_HUMAN	signal recognition particle receptor subunit beta	srprb	0	0	0	1	0	0	0	5	5	5	5	0.837	0.903589	0.792	0.813212	0.848783	0.817	0	0.0279412	0.0115546	0.0391807	0.161765	0.184874	0.15025	0.135504	0.286765	0.439076	0.471639	0.789614	0.690194	0.369748	0.627101	1	0.733263	0.364108	0.28347	0.221254	0.238341	0.310269	0.711501	0.784569	0.219	0.175	0.252	0.492
4507231	NP_003134.1	A4D1U3_HUMAN	single-stranded DNA-binding protein, mitochondrial precursor	SSBP1	0	0	1	0	0	0	0	5	5	5	5	0.993	0.987909	0.985	0.844945	0.978801	0.962	0.0314	0.0498	0.0519	0.0101	0.00617	0.00195	0.0120148	0.00601	0.00278	0.00487	0.01	0.0384649	0.0016355	0.00231	0.00599	0.00287	0.0145434	0.0175708	0.0687949	0.220966	0.364509	1	0.0653125	0.0207334	0.229	0.121	0.0361	0.0273
134288865	NP_003606.3	S4A7_HUMAN	sodium bicarbonate cotransporter 3	Slc4a7	0	0	0	0	0	0	0	3	2	4	5	0.778	0.953273	0.883	0.916465	0.953791	0.954	0	0.0347	0	0	0.00775	0.0293	0.0420068	0.0656	0.849	1	0.114	0.0122944	0	0	0	0	0	0	0	0.212132	0.0903935	0.0702644	0.244082	0.0988991	0	0.0161	0.0272	0.179
21361181	NP_000692.2	AT1A1_HUMAN	sodium/potassium-transporting ATPase subunit alpha-1 isoform a	ATP1A1	1	0	0	0	0	0	0	5	5	5	5	0.998	0.993288	0.896	0.993684	0.996983	0.997	0	0	0.00111778	0	0.0069746	0.0248268	0.00421393	0.00389145	0.0150115	0.0170901	0.0857968	0.98488	0.350758	0.139723	0.806005	1	0.0379057	0.027034	0.0195696	0.00603246	0.00909791	0.00577418	0.000962985	0.00593728	0.0227	0.0246	0.0202	0.0408
4502281	NP_001670.1	AT1B3_HUMAN	sodium/potassium-transporting ATPase subunit beta-3	Atp1b3	0	0	0	0	0	0	0	3	3	2	3	0.773	0.968994	0.679	0.862089	0.930064	0.888	0	0.037995	0.25	0.0943069	0.0668317	0.300743	0.00745041	0.00762376	0.127475	0.0179455	0.0584158	0.840028	0.264597	0.11448	0.814356	1	0.0208153	0.0173591	0.0136359	0.0119986	0.00400893	0.0118802	0.0117428	0.0404566	0.439	0.85	0.203	0.0965
4506975	NP_001037.1	Q53ZR1_HUMAN	solute carrier family 12 member 2	SLC12A2	0	0	0	0	0	0	0	5	5	5	5	0.915	0.916131	0.931	0.984326	0.986666	0.996	0	0.0233	0.0868	0.0346	0.0145	0.00809	1	0.729	0.476	0.131	0.0408	0.0458606	0.00330165	0.0266	0.00713	0.0531	0.111091	0.0347287	0.0302135	0.0620151	0.122283	0.00884792	0.0167215	0.0125052	0	0	0.0536	1
17149834	NP_002950.3	SORT_HUMAN	sortilin preproprotein	Sort1	0	0	0	1	0	1	0	3	5	2	2	0.57	0.490374	0.718	0.736255	0.681871	0.803	0	0	0	0	0.2416	0.00759164	0.0213617	0.0237434	0.118717	0.190572	0.455082	0.672584	0.0568448	0.0970564	0.322827	0.866426	1	0.766924	0.785309	0.550431	0.0485149	0.218706	0.060295	0.439605	0	0.0166	0.0864	0.00825
225543166	NP_056195.3	SAM50_HUMAN	sorting and assembly machinery component 50 homolog	Samm50	1	1	1	0	0	0	0	5	5	5	5	0.885	0.810496	0.583	0.863292	0.96283	0.944	0	0.245063	0.702982	0.522335	0.869625	0.973252	1	0.624561	0.875226	0.394902	0.0770199	0.0809231	0.111111	0.128833	0.0539139	0.0518134	0.230651	0.0372727	0.0330765	0.218518	0.0808061	0.0252793	0.117787	0.140387	0.492	0.687	0.693	1
154759259	NP_003118.2	Q14917_HUMAN	spectrin alpha chain, brain isoform 2	SPTAN1	0	0	0	0	1	0	0	5	5	5	5	0.937	0.916781	0.958	0.985783	0.99504	0.993	0.0427	1	0.331	0.115	0.227	0.105	0.0405345	0.00712	0.00384	0.00365	0.0412	0.0300328	0.0165635	0.0152	0.021	0.0329	0.00791307	0.0404207	0.13401	0.0568076	0	0.0236532	0	0.00298726	0.911	1	0.0797	0.0852
112382250	NP_003119.2	B2ZZ89_HUMAN	spectrin beta chain, brain 1 isoform 1	SPTBN1	0	0	0	0	1	0	0	5	5	5	5	0.992	0.969489	0.988	0.994686	0.994713	0.998	0.0229	1	0.403	0.0602	0.126	0.0236	0.0222261	0.00199	0	0	0	0	0	0	0.0103	0	0	0.00100152	0	0.0449113	0	0.0135896	0.00442615	0	0.942	1	0.114	0.024
31982936	NP_003892.2	SGPL1_HUMAN	sphingosine-1-phosphate lyase 1	sgpl1	0	0	0	1	0	0	0	4	5	5	5	0.53	0.590801	-0.168	0.440997	0.647917	0.414	0.297769	0.186418	0.414124	0.563009	0.689373	0.683117	0.451429	0.305276	0.993398	0.33155	0.566762	0.762055	0.154344	0.0900814	0.105721	0.120609	0.528048	0.526342	0.254859	1	0.375379	0.387945	0	0.60328	0.615	0.55	0.594	1
4758112	NP_004631.1	Q59G92_HUMAN	spliceosome RNA helicase BAT1	BAT1	0	0	0	0	0	0	0	2	2	4	3	0.686	0.697683	0.068	0.54978	0.911134	0.736	0	0	0.0614635	0.0662425	0.114431	0.0823053	0.198168	0.663752	0.527019	0.146026	0.418164	0	0.139227	0.0110448	0.107528	0.663752	0.0537371	0.281718	0.167202	0.214301	0.269033	1	0.716911	0.443327	0.195	0.32	0.497	0.438
67089147	NP_004453.3	FDFT_HUMAN	squalene synthase	FDFT1	0	0	0	1	0	0	0	5	5	5	5	0.79	0.875926	0.766	0.909855	0.868005	0.935	0.0823548	0.00248723	0.0147023	0.0276358	0.0532819	0.0730692	0.0760653	0.0368109	0.0506289	0.0863344	0.48418	1	0.359881	0.279675	0.354844	0.4068	0.517896	0.126244	0.37205	0.348759	0.123821	0.282197	0.901286	0.941349	0.111	0.107	0.0763	0.187
13654278	NP_112487.1	SLIRP_HUMAN	SRA stem-loop-interacting RNA-binding protein, mitochondrial precursor	C14orf156	0	1	1	0	0	0	0	3	5	5	5	0.923	0.790174	0.713	0.689644	0.663457	0.927	0.0614734	0.0375604	0.0550725	0.0456522	0.114976	0.0291063	0.12881	0.0355072	0.114734	0.258454	0.458937	0.548444	0.584574	0.554348	1	0.824879	0.350816	0.132707	0.187978	0.140829	0.0532642	0.0465038	0.0995862	0.499821	0.107	0.204	0.112	0.186
77404397	NP_055205.2	SND1_HUMAN	staphylococcal nuclease domain-containing protein 1	SND1	0	1	0	0	0	0	0	5	5	5	5	0.992	0.988051	0.988	0.978895	0.995328	0.989	0.0113	0.0168	0.0105	0.00373	0	0.00835	0.0377628	0	0.00344	0.00224	0.00665	0.0142317	0.0211838	0.0281	0.0429	0.173	1	0.660033	0.227985	0.0999293	0.0306045	0.0667495	0.0311144	0.01177	0.054	0.00972	0.00382	0.00714
154090976	NP_055892.2	Q05B42_HUMAN	sterile alpha and TIR motif-containing protein 1	Sarm1	0	0	1	0	0	0	0	5	5	2	2	0.444	0.415923	0.123	0.993099	0.954768	0.939	0.181709	0.229592	0.0804184	0.144876	0.750163	0.489877	0.040773	0.000518116	0.38429	0.0222225	0.300802	0.719099	0.398018	0	0.50461	0.298346	1	0.518008	0.225323	0.255971	0.475076	0.40289	0.212468	0.645191	0	1	1	0.326
8393516	NP_057006.1	NSDHL_HUMAN	sterol-4-alpha-carboxylate 3-dehydrogenase, decarboxylating	nsdhl	0	0	0	1	0	0	0	5	5	5	5	0.882	0.973395	0.93	0.959873	0.976963	0.983	0	0	0.00674	0.00345	0.0158	0.0138	0.0270279	0.0104	0.0117	0.0141	0.0269	0.017675	0.0235163	0.0169	0.0297	0.118	0.175875	0.144433	0.221869	0.145165	0.0391123	0.0886633	1	0.0747938	0.0167	0.00957	0.0325	0.00887
7305503	NP_038470.1	STML2_HUMAN	stomatin-like protein 2	Stoml2	1	1	1	0	0	0	0	5	5	5	5	0.972	0.99051	0.965	0.998324	0.999356	1	0.00133468	0.103134	0.841254	1	0.154702	0.00463094	0	0	0.000744186	0	0.000962588	0	0	0.00500506	0.0236603	0.00382204	0.00627303	0.023655	0	0.00188664	0.00387362	0.00499397	0.022917	0.301935	0.804	1	0.182	0.00587
24234688	NP_004125.3	GRP75_HUMAN	stress-70 protein, mitochondrial precursor	HSPA9	1	1	1	0	0	0	0	5	5	5	5	0.999	0.999156	0.995	0.979169	0.998163	0.257	1.06e-05	0	0.000151	0.000202	0.0015	0.00221	0.00384619	0.00253	0.0058	0.00823	0.0206	0.0479724	0.0465385	0.0258	0.0638	0.122	0.0420596	0.0329359	0.114141	1	0.480089	0.0238985	0.00855061	0.00516806	0.0126	0.0178	0.0129	0.0155
5803181	NP_006810.1	Q3ZCU9_HUMAN	stress-induced-phosphoprotein 1	stip1	0	0	0	0	0	0	0	2	4	5	5	0.83	0.51526	0.447	0.447931	0.682173	0.57	0	0.000893044	0.0509975	0.0652157	0.250287	0.115508	0.102473	0.146882	0.521726	0.157458	0.219736	0.0680898	0.145525	0.139832	0.310215	0.243237	0.228562	0.621355	1	0.634847	0.594973	0.00386295	0.0683034	0	0.12	0.242	0.113	0.141
156416003	NP_004159.2	DHSA_HUMAN	succinate dehydrogenase [ubiquinone] flavoprotein subunit, mitochondrial precursor	SDHA	1	1	1	0	0	0	0	5	5	5	5	0.988	0.992869	0.975	0.97677	0.984985	0.966	0.00157	0.000115	0.00307	0.000726	0.0113	0.00415	0.00493454	0.00053	0.00564	0.0128	0.0182	0.0214013	0.0511095	0.0292	0.041	0.144	0.618077	1	0.379563	0.388731	0.0625164	0.24236	0.0332543	0	0.00199	0	0.0222	0.0169
115387094	NP_002991.2	DHSB_HUMAN	succinate dehydrogenase [ubiquinone] iron-sulfur subunit, mitochondrial precursor	SdhB	1	1	1	0	0	0	0	5	5	5	5	0.849	0.910602	0.953	0.797388	0.88943	0.913	0.000945	0.00922	0.0522	0.036	0.0566	0.0768	0.0728317	0.053	0.15	0.0921	0.106	0.154157	0.114422	0.0563	0.114	0.269	0.847155	1	0.397051	0.422475	0.0482703	0.0798827	0.0316487	0.0403116	0.216	0.0481	0.014	0.146
4507229	NP_001071.1	SSDH_HUMAN	succinate-semialdehyde dehydrogenase, mitochondrial isoform 2 precursor	ALDH5A1	1	1	1	0	0	0	0	5	5	5	5	0.995	0.988402	0.994	0.974163	0.991108	0.988	0	0	0.00628	0.0109	0.0074	0.0313	0	0	0	0	0.00314	0.0245345	0.102048	0.312	1	0	0	0	0	0	0	0	0	0	0	0.0343	0	0
11321583	NP_003841.1	SUCB1_HUMAN	succinyl-CoA ligase [ADP-forming] subunit beta, mitochondrial precursor	SUCLA2	1	1	1	0	0	0	0	5	5	5	5	0.732	0.857192	0.886	0.590887	0.923619	0.562	0.0413	0.122	0.0786	0.0685	0.0147	0.0105	0.0629478	0.0683	0.022	0.105	0.261	0.187198	0.122836	0.0157	0.0495	0.0355	0.0550832	0.0312244	0.0922198	0.402379	1	0.308606	0.691283	0.47814	0.379	0.269	0.898	0.425
109452591	NP_003840.2	SUCA_HUMAN	succinyl-CoA ligase [GDP-forming] subunit alpha, mitochondrial precursor	suclg1	1	1	1	0	0	0	0	4	3	2	3	0.899	0.86233	0.831	0.801289	0.900611	0.374	0.0138221	0	0.0342742	0.0259585	0	0.178675	0	0	4.3826e-05	0.119117	0	0.090758	0	0	0.0476467	0.295545	0.10273	0.178522	0.214692	1	0.980237	0.570469	0.1788	0.123947	0	0	0.107	0.0665
157779135	NP_003839.2	SUCB2_HUMAN	succinyl-CoA ligase [GDP-forming] subunit beta, mitochondrial isoform 2 precursor	LOC283398	1	1	1	0	0	0	0	5	5	5	5	0.897	0.849559	0.924	0.925508	0.971496	0.959	0.00286	0.0143	0.052	0.0724	0.182	0.105	0.0151996	0.00468	0.012	0.1	0.00613	0.0633614	0.016641	0.00993	0.0243	0.0456	0.0175188	0.0102835	0.043283	0.0664961	0.252736	0.472401	1	0.233877	0.00996	0.00144	0.00176	0
4557817	NP_000427.1	Q6IAV5_HUMAN	succinyl-CoA:3-ketoacid-coenzyme A transferase 1, mitochondrial precursor	oxct1	0	0	1	0	0	0	0	5	5	5	5	0.944	0.932934	0.978	0.914232	0.985001	0.972	0	0	0	0	0	0	0.00514636	0.0132	0	0	0.0132	0.0020483	0	0	0.0253	0.501	0.0601681	0.00271334	0.0265356	0.077435	0.0759247	0.125538	1	0.0366595	0.0123	0.0285	0.137	0.0138
67782305	NP_000627.2	SODM_HUMAN	superoxide dismutase [Mn], mitochondrial isoform A precursor	Sod2	1	1	1	0	0	0	0	5	5	3	3	0.73	0.889254	0.858	0.922894	0.967707	0.96	0	0.011	0.0621	0.0138	0.101	0	0	0.146	0.112	0.0252	0.265	0.52191	1	0.725	0.655	0.26	0.0318715	0.0599745	0.091865	0.00376415	0.0819441	0.144228	0.0194005	0.0512833	0	0	0.12	0
19557691	NP_149351.1	Q5T8U5_HUMAN	surfeit locus protein 4	SURF4	0	0	0	1	0	0	0	3	3	3	4	0.919	0.910065	0.618	0.896193	0.594343	0.638	0	0.00124	0	0	0.0106	0.0253	0	0	0.0541	0.0246	0.204	0.609715	0.44077	0.103	0.358	0.388	0.384522	0.118748	0.444788	1	0.436749	0.241301	0.148137	0.0247576	0.033	0.138	0.0369	0.126
18379349	NP_006364.2	Q16464_HUMAN	synaptic vesicle membrane protein VAT-1 homolog	vat1	0	0	0	0	0	0	0	5	5	5	5	0.865	0.826501	0.807	0.803629	0.871965	0.952	0	0.00541	0.0404	0.101	0.0626	0.0406	0.232667	0.103	0.177	0.193	0.261	0.608089	0.546806	0.366	0.61	1	0.718997	0.354359	0.777121	0.277553	0.148927	0.288435	0.0107627	0.213034	0.0208	0.143	0.0637	0.253
157388993	NP_060843.2	SYJ2B_HUMAN	synaptojanin-2-binding protein	synj2bp	1	1	1	0	0	0	0	3	3	4	3	0.979	0.806622	0.837	0.726779	0.964104	0.847	0	0.133	0.0532	0.00819	0.00308	0.188	0.000796764	0	0.23	0.128	0.0331	0.0780298	0.106752	0.00994	0	0.0509	0.0592512	0.0833004	0.145066	0.16286	0.52191	1	0.399707	0.00796782	0.103	0.149	0.0819	0.159
4759188	NP_004844.1	STX8_HUMAN	syntaxin-8	Stx8	0	0	0	1	0	1	0	2	2	2	2	0.688	0.688917	0.759	0.851389	0.683499	-0.115	0	0	0	0	0.0109	0	0.0193236	0.0397	0.0398	0.98	0.208	0.171296	0.0341105	0.0193	0.231	0.24	0.0527697	0.0041917	0	0	0	0.389123	0.496661	1	0.482	1	0.306	0.13
57863257	NP_110379.2	TCPA_HUMAN	T-complex protein 1 subunit alpha isoform a	TCP1	0	1	0	0	1	0	0	5	5	5	5	0.876	0.989874	0.941	0.993564	0.995914	0.997	0.00031	0.0166	0.0375	0.00288	0.104	1	0.176179	0.0254	0.0193	0.0345	0.0114	0.0171101	0.0231795	0.000801	0.0112	0.053	0.0180777	0.0197359	0.040811	0.0725102	0.0795222	0.180458	0.0865437	0.00122632	0	0.0706	1	0.899
5453603	NP_006422.1	TCPB_HUMAN	T-complex protein 1 subunit beta isoform 1	CCT2	0	1	0	0	1	0	0	5	5	5	5	0.994	0.993089	0.985	0.996534	0.998306	0.999	0	0	0	0.00283	0.0768	1	0.12499	0	0.0101	0	0.000873	0.00216872	0.00985934	0.00073	0	0.001	0.000280357	0.000752642	0.00392734	0.00585102	0.0149187	0.050254	0.0141694	0.00244274	0.0253	0.0606	1	0.98
38455427	NP_006421.2	TCPD_HUMAN	T-complex protein 1 subunit delta	cct4	0	1	0	0	1	0	0	5	5	5	5	0.991	0.994972	0.997	0.996273	0.997379	0.997	0	0.000146	0.0045	0.00268	0.102	1	0.0487762	0.00205	0.00193	0.0124	0.00427	0.0047676	0.0108346	0.000916	0.00204	0.00534	0.00485039	0.00528499	0.00136958	0.00490019	0.00292909	0.0963232	0.00911174	0.00153523	0	0.0378	1	0.918
24307939	NP_036205.1	TCPE_HUMAN	T-complex protein 1 subunit epsilon	cct5	0	1	0	0	1	0	0	5	5	5	5	0.866	0.981253	0.953	0.95691	0.999337	0.968	0	0.000212	0	0.00277	0.0911	1	0.0218419	0	0.00681	0.00619	0.0115	0.0696975	0.0213001	0.0122	0.0328	0.0214	0.06772	0	0.00169293	0.0290766	0.0304918	0.136416	0.0827665	0.0887255	0	0.0585	1	0.992
5453607	NP_006420.1	TCPH_HUMAN	T-complex protein 1 subunit eta isoform a	Cct7	0	1	0	0	1	0	0	5	5	5	5	0.983	0.994697	0.987	0.989107	0.997085	0.998	0	0	0	0.00166	0.0628	1	0.0642011	0	0	0	0.0149	0.0248074	0	0	0.00035	0.00287	0.016816	0.012533	0.000714125	0	0.00967603	0.0981147	0.0031748	0	0.00675	0.139	1	0.921
63162572	NP_005989.3	Q5SZY0_HUMAN	T-complex protein 1 subunit gamma isoform a	Cct3	0	1	0	0	1	0	0	5	5	5	5	0.951	0.994844	0.987	0.973967	0.997498	0.989	0	0	0	0	0.0531	1	0.0335862	0	0.0112	0.025	0.0179	0.0446576	0.00222716	0.00717	0.0147	0.0891	0.0391571	0.00384429	0	0.02578	0.0161904	0.0263649	0	0.00255974	0	0	1	0.929
48762932	NP_006576.2	Q53HU0_HUMAN	T-complex protein 1 subunit theta	CCT8	0	0	0	0	1	0	0	5	5	5	5	0.994	0.99281	0.993	0.988939	0.997821	0.998	0	0.00129	0.00462	0.00441	0.0784	1	0.0443829	0.00103	0	0.00492	0	0.00144332	0.00682299	0	0.00597	0.002	0.00598177	0.0048413	0.00621398	0.0355904	0.00641158	0.0164216	0.0850061	0.0100749	0.0436	0.157	1	0.924
4502643	NP_001753.1	A6NCD2_HUMAN	T-complex protein 1 subunit zeta isoform a	cct6a	0	1	0	0	1	0	0	5	5	5	5	0.976	0.912564	0.972	0.994602	0.993426	1	0	0.00902	0.0235	0.0634	0.0845	1	0.168759	0.00369	0.00352	0.0452	0.062	0.00781178	0.0243248	0.0109	0.00861	0.00843	0	0.0121126	0.00171963	0.0250627	0.0146014	0.0379307	0.0140813	0.000559866	0.00179	0.0811	1	0.92
7661910	NP_055488.1	Q53HG5_HUMAN	tetratricopeptide repeat protein 35	ttc35	0	0	0	1	0	0	0	5	5	5	5	0.865	0.877414	0.957	0.859483	0.817775	0.926	0.0235	0.075	0.0791	0.112	0.28	0.267	0.518574	0.271	0.739	0.754	1	0.722132	0.102304	0.106	0.156	0.304	0.174465	0.0636777	0.106191	0.0520036	0	0.00176203	0.047661	0.0745004	0.101	0.223	0.252	0.911
42794771	NP_110437.2	B2RDM2_HUMAN	thioredoxin domain-containing protein 5 isoform 1 precursor	MUTED	0	0	0	1	0	0	0	2	4	5	5	0.982	0.776512	0.868	0.949485	0.893908	0.964	0	0	0.00382	0.0478	0.101	0	0.0388754	0	0.0141	0.0155	0.0213	0.00224282	0.126101	0.0523	0.103	0.0314	0.17709	0.105366	0.159033	0.186919	0.128671	0.265451	1	0.64512	0.0531	0.0298	0.0657	0
22035672	NP_006431.2	Q59ET7_HUMAN	thioredoxin reductase 2, mitochondrial precursor	TXNRD2	0	1	1	0	0	0	0	5	5	4	5	0.911	0.772434	0.954	0.70357	0.708315	0.909	0	0	0.0231	0	0.141	0.117	0.0362954	0.0341	0.0753	0	0.0224	0.0411637	0.0228594	0.00949	0.118	0.0274	1	0.0913427	0.00568319	0	0.0433846	0.00981134	0.217761	0.00663101	0.0088	0.251	0.479	0.342
5802974	NP_006784.1	PRDX3_HUMAN	thioredoxin-dependent peroxide reductase, mitochondrial isoform a precursor	prdx3	1	1	1	0	1	0	0	5	5	5	5	0.994	0.998099	0.997	0.997373	0.999298	0.998	1.61e-05	0.000175	0.000685	0.000178	0.00112	0.00108	0.00658344	0.00154	0.00222	0.0102	0.0132	0.0118073	0.012961	0.0114	0.0175	0.0183	0.0191472	0.017362	0.0292639	0.109006	1	0.199444	0.0336259	0.0114791	0.0169	0.0173	0.0216	0.0108
151101292	NP_110382.3	TMX1_HUMAN	thioredoxin-related transmembrane protein 1 precursor	tmx1	0	0	0	1	0	0	0	5	5	4	4	0.864	0.840793	0.914	0.915439	0.958172	0.793	0.00405179	0.0704436	0.0113121	0.0338335	0.0664329	0.0316739	0.0249227	0.00741457	0.0565605	0.0531669	0.212873	0.212264	0.196375	0.13883	0.241668	0.456598	0.457667	0.339468	0.678308	0.92426	0.696736	1	0.389043	0.215788	0.0414	0.0679	0.053	0
38202255	NP_689508.3	SYTC_HUMAN	threonyl-tRNA synthetase, cytoplasmic	Tars	0	1	0	0	1	0	0	2	2	5	4	0.692	0.707963	0.349	0.615459	0.856926	0.799	0	0	0.0118	0.0185	0.16	0.137	0.0165347	0.0255	0.0986	0.0557	0.242	0.498419	0.18397	0.635	0.305	1	0.0810253	0.0807993	0.016432	0.106601	0	0	0.0218048	0.498419	0.00968	0	0.0561	0.127
20070344	NP_079426.2	Q9H9V2_HUMAN	threonyl-tRNA synthetase, mitochondrial precursor	TARS2	0	1	1	0	0	0	0	5	5	5	5	0.95	0.954707	0.779	0.898636	0.929191	0.895	0	0	0	0.00205	0.0163	0.0501	0.0765775	0.0525	0.193	0.176	0.34	0.488225	0.440153	0.249	0.388	0.539	0.324968	0.188181	0.384954	1	0.20876	0.0153111	0.0564026	0.0272069	0.0248	0.0549	0.0588	0.264
4507751	NP_001062.1	Q53FB7_HUMAN	thymidylate synthase	Tyms	0	0	0	0	1	0	0	3	2	2	2	0.69	0.703285	0.583	0.736687	0.759362	0.574	0	0.00553	0	0	0	0.00712	0	0	0.0108	0	0.01	0.17665	0.190037	0.151	0.0459	0.808	0.00669438	0.527213	0.117441	0.459295	0.266854	1	0.22982	0.0913072	0	0	0.38	0.913
4557541	NP_000104.1	B3KPA1_HUMAN	torsin-1A precursor	TOR1A	0	0	0	1	0	0	1	5	5	3	4	0.961	0.614704	0.773	0.915425	0.765717	0.902	0.0211	0.0184	0.0137	0.0391	0.151	0.173	0.0483112	0.0148	0.0249	0	0.00973	0.0877483	0.0169253	0.0108	0.0262	0.0369	0.00241351	0.0212402	0.06688	0.215645	0.300474	0.155234	0.0769688	1	0.00975	0	0.141	0.0121
39753957	NP_056417.2	TOIP1_HUMAN	torsin-1A-interacting protein 1	TOR1AIP1	0	0	0	0	0	0	0	2	2	2	2	0.928	0.722966	0.552	0.771732	0.764939	0.656	0.0651824	0	0.0147698	0.0789757	0.0362531	0.19042	0.144297	0	0	0.130609	0.155022	0.242369	0.150428	0.267321	0.677457	0.073849	0.127903	0.0800452	0.165214	0.711915	0.658673	1	0.689052	0.779736	0.243	0.321	0	0
33342278	NP_079480.2	Q6XYC5_HUMAN	traB domain-containing protein	TRABD	0	0	0	0	0	0	0	2	4	2	2	0.625	0.721138	0.326	0.685213	0.653576	0.55	0.166	0.323	0.0547	0.175	0.357	0.513	0.533955	0.187	0.494	0.455	0.511	0.246047	0.133594	0.0926	0.155	0.255	0.236227	0.118372	0.220024	0.267422	0.432984	1	0.761693	0.144448	0.702	0.399	0.532	0.751
24475816	NP_612510.1	TECR_HUMAN	trans-2,3-enoyl-CoA reductase	Tecr	0	0	0	1	0	0	0	5	3	3	3	0.739	0.879058	0.555	0.84042	0.815964	0.851	0.0316246	0.155309	0.281357	0.173316	0.40628	0.332002	0.444278	0.22396	0.498565	0.605481	0.872208	1	0.661164	0.365765	0.414158	0.404029	0.331152	0.0662779	0.175322	0.151972	0.0518745	0.019143	0.010685	0.0700046	0.426	0.638	0.334	0.807
7549793	NP_036585.1	Q8N2L6_HUMAN	transducin beta-like protein 2	tbl2	0	0	0	0	0	0	0	5	5	5	5	0.498	0.794639	0.151	0.652666	0.586227	0.652	0.037963	0.284722	0.552083	0.380787	0.543981	0.592593	0.735141	0.510417	0.796296	1	0.709491	0.795363	0.542069	0.333333	0.209491	0.298611	0.138601	0.174717	0.446365	0.547147	0.0522174	0.0615684	0.398639	0.36226	0.671	0.811	0.77	0.86
189458817	NP_003225.2	A8K6Q8_HUMAN	transferrin receptor protein 1	TFRC	0	0	1	0	0	0	0	5	5	5	5	0.984	0.995052	0.998	0.996859	0.997814	0.999	0	0	0.0112	0	0.0122	0	0.0165537	0.00302	0.00358	0.00153	0.0128	0.0707835	0.263679	1	0.408	0.00623	0.00173648	0.00845521	0.0143131	0.0222151	0	0.0161432	0.011977	0	0.0144	0.00613	0.00461	0.000945
6005942	NP_009057.1	Q0IIN5_HUMAN	transitional endoplasmic reticulum ATPase	Vcp	0	0	0	1	1	0	0	5	5	5	5	0.997	1	0.999	0.996755	0.99893	0.998	0	0	0	0	0.000383	0	0.00338501	0.0108	1	0	0	0.00229736	0	0	0	0	0.000154059	0	0	0.0175506	0	0.00487901	0	0	0	0.00354	0.00904	0.114
4507521	NP_001055.1	B3KSI4_HUMAN	transketolase	tkt	0	0	0	0	1	0	0	4	5	5	5	0.634	0.696999	0.769	0.802118	0.949876	0.969	0.0107	0.192	1	0.699	0.383	0.0637	0.0908454	0	0	0.0413	0.075	0.297787	0.0614833	0.0349	0.0915	0.706	0.178096	0.119541	0.0390969	0.0413679	0	0.0193258	0.0298345	0	0.576	1	0.43	0.199
53729337	NP_002444.2	IF2M_HUMAN	translation initiation factor IF-2, mitochondrial precursor	MTIF2	1	1	1	0	0	0	0	4	3	3	3	0.459	0.621446	0.543	0.607094	0.629397	0.558	0	0.0643772	0.14319	0.240978	0.956927	0.494761	0.5462	0.559953	1	0.0849825	0.381839	0.378411	0.420655	0.00232829	0.0698487	0.235157	0.338292	0.20196	0.817175	0.940581	0.495	0.303186	0.142832	0.161176	0.302	0.272	0.192	1
54607053	NP_006827.1	GCN1L_HUMAN	translational activator GCN1	gcn1l1	0	0	0	0	0	0	0	5	5	5	5	0.713	0.65606	0.692	0.729486	0.821316	0.644	0.0314	0.0543	0.0265	0	0.0589	0.0543	0.216303	0.0903	0.686	0.538	1	0.649279	0.380042	0.251	0.305	0.467	0.0663115	0.120593	0.105354	0.417228	0.175053	0.0532901	0.0834577	0	0.595	0.0923	0.15	1
27545315	NP_057444.2	Q8N9Q7_HUMAN	translational activator of cytochrome c oxidase 1	TACO1	0	0	1	0	0	0	0	2	2	4	3	0.715	0.627333	0.364	0.615661	0.901386	0.829	0	1	0	0	0	0	0.0485251	0	0	0.0405	0.129	0.394706	0.242705	0.0972	0.18	0.754	0.416238	0.406988	0.507886	0.435695	0.0403325	0.393463	0.283982	0.60087	0.0119	0.0475	0.164	0.0161
4507525	NP_003253.1	Q3KR08_HUMAN	translocation protein SEC62	SEC62	0	0	0	1	0	0	0	3	2	2	2	0.606	0.607796	0.362	0.684387	0.706066	0.303	0.00346	0.087	0.0929	0.181	0.344	0.167	0.284948	0.107	0.0922	0.352	0.404	0.330893	0.474675	0.225	0.249	0.351	0.357715	0.548807	1	0.303938	0.38045	0.177452	0.40917	0.778175	0.119	0.309	0.14	0.36
6005872	NP_009145.1	Q9P164_HUMAN	translocation protein SEC63 homolog	SEC63	0	0	0	1	0	0	0	5	5	5	5	0.767	0.826691	0.64	0.574718	0.880258	0.486	0.00765305	0.0263003	0.0304768	0.0389425	0.112877	0.0637754	0.20733	0.142225	0.407486	0.505688	0.779979	1	0.807508	0.507946	0.520362	0.79804	0.619053	0.455586	0.335578	0.0338085	0.0224073	0.142113	0.0202398	0.197004	0.231	0.0575	0.256	0.581
169404009	NP_003135.2	SSRA_HUMAN	translocon-associated protein subunit alpha precursor	SSR1	0	0	0	1	0	0	0	2	3	3	3	0.953	0.90675	0.761	0.889979	0.724149	0.7	0	0.014	0.0165	0.0333	0.108	0.102	0.175875	0.0918	0.225	0.216	0.57	1	0.432207	0.317	0.415	0.514	0.237115	0.121603	0.199864	0.442374	0.154421	0	0	0.0359093	0.0779	0.105	0.201	0.37
5454090	NP_006271.1	SSRD_HUMAN	translocon-associated protein subunit delta precursor	Ssr4	0	0	0	1	0	0	0	5	4	3	3	0.845	0.944991	0.612	0.750525	0.942329	0.715	0.00206277	0.007875	0.0315684	0.0357851	0.148155	0.128781	0.174612	0.0826249	0.256422	0.284913	0.59262	0.861365	0.627363	0.302008	0.463839	0.714563	0.378161	0.261632	0.480456	0.283427	0.301638	0.174438	0.424143	1	0.0745	0.34	0.459	0.821
4758874	NP_004791.1	TM9S2_HUMAN	transmembrane 9 superfamily member 2 precursor	Tm9sf2	0	0	0	0	0	0	0	4	5	4	3	0.911	0.710592	0.856	0.591218	0.796907	0.711	0	0.117052	0	0	0	0.191149	0	0.168598	0.138529	0.0427401	0	0.214769	0.0854961	0.0816142	0.0615328	0.404849	0.391155	0.454316	0.877193	1	0.0453433	0.0173973	0.0192324	0	0.394	0.295	0.091	0
190194386	NP_064508.3	Q5TB53_HUMAN	transmembrane 9 superfamily member 3 precursor	TM9SF3	0	0	0	0	0	0	0	2	5	4	5	0.767	0.564422	0.261	0.618983	0.5929	0.591	0	0	0.0674821	0.0865327	0.476265	0.419918	0.116808	0.124366	0.0841178	0.0393086	0.27771	0.0803862	0.509524	0.0949847	0.264294	0.953872	0.593962	0.197433	1	0.6868	0.184066	0.158728	0.110492	0.153152	0.827	0.654	0.34	0.661
164519076	NP_055557.2	Q6ZTK5_HUMAN	transmembrane 9 superfamily member 4 precursor	TM9SF4	0	0	0	0	0	0	0	4	2	3	4	0.925	0.928325	0.91	0.914917	0.676671	0.814	0	0	0	0.00631	0.00464	0.0111	0.0150739	0.000121	0.0167	0.00062	0.00455	0	0	0	0.00302	0.0103	0.0212775	0.0567086	0.391501	1	0.0510131	0.145054	0.164396	0.0509714	0	0.0516	0.101	0.32
24308133	NP_061899.1	TMCO1_HUMAN	transmembrane and coiled-coil domain-containing protein 1	tmco1	0	0	0	1	0	0	0	2	2	2	2	0.779	0.681682	0.103	0.763181	0.874087	0.603	0	0	0.0401192	0	0.0863057	0.26127	0.396293	0.152304	0.170878	0.196881	0.432148	0.911791	0.775233	0.18326	0.780095	0.599311	1	0.484369	0.330298	0.396293	0.166276	0.0592188	0.433904	0.188337	0	0.43	0.292	0.413
224809432	NP_861448.2	A8K321_HUMAN	transmembrane and TPR repeat-containing protein 3	TMTC3	0	0	0	0	0	0	0	2	2	3	4	0.784	0.70514	0.784	0.607598	0.599987	0.555	0	0.00456831	0.0276503	0.0320219	0.0949727	0.0786885	0.0865171	0.102077	0.12459	0.448087	1	0.808386	0.431298	0.230601	0.40765	0.598907	0.81205	0.353057	0.0377517	0	0.00129054	0	0.0169001	0	0.456	0.00635	0.0552	0.665
98986464	NP_006818.3	Q53GF9_HUMAN	transmembrane emp24 domain-containing protein 10 precursor	tmed10	0	0	0	0	0	0	0	5	5	5	5	0.906	0.896666	0.736	0.883922	0.94684	0.964	0.0400546	0	0.0421851	0.0335564	0.0125703	0.0297214	0.0497875	0.0316389	0.116116	0.155531	0.499617	0.703575	0.668158	0.357935	0.716934	0.874596	0.591933	1	0.612042	0.113368	0.00724064	0.0588581	0.132717	0.0933694	0.132	0.0279	0.0447	0.147
5803149	NP_006806.1	Q6FHT8_HUMAN	transmembrane emp24 domain-containing protein 2 precursor	Tmed2	0	0	0	0	0	0	0	4	4	5	5	0.577	0.660908	0.749	0.68024	0.754644	0.823	0.0134	0.138	0.0288	0	0.025	0.129	0.115588	0.25	0.42	0.0928	0.137	0.441111	0.324035	0.17	0.263	0.57	0.501407	0.574592	0.500689	0.167961	0.18192	0.284941	0.148897	1	0.0157	0.0868	0.143	0.0359
33457308	NP_872353.2	TMED4_HUMAN	transmembrane emp24 domain-containing protein 4 precursor	Tmed4	0	0	0	1	0	0	0	3	4	3	3	0.648	0.759036	0.296	0.695522	0.647944	0.759	0.0192311	0.0263671	0.00903497	0.0859955	0.160864	0.0439049	0.35636	0.112	0.142721	0.136674	0.347127	0.717154	0.706308	0.337451	0.575722	0.838184	0.467019	1	0.531787	0.291649	0.0801429	0.328944	0.42027	0.430335	0.139	0.0559	0.203	0.192
39725636	NP_059980.2	TMED9_HUMAN	transmembrane emp24 domain-containing protein 9 precursor	tmed9	0	0	0	1	0	0	0	5	5	5	5	0.721	0.866193	0.748	0.821393	0.810635	0.901	0.00374608	0.0441319	0.130343	0.019808	0.0153948	0.0270949	0.046861	0.0331502	0.0630162	0.136501	0.190896	0.554673	0.553707	0.404371	0.587056	0.435161	0.424005	0.883771	1	0.235394	0.124173	0.154004	0.151043	0.292895	0.00842	0.173	0.0452	0.0451
8923857	NP_060917.1	TM111_HUMAN	transmembrane protein 111	Tmem111	0	0	0	0	0	0	0	3	4	3	4	0.789	0.769183	0.938	0.875918	0.807197	0.917	0	0.0045283	0.124738	0.103249	0.684486	0.445493	0.596429	0.408805	0.9413	1	0.915094	0.726284	0.0848881	0.066457	0.0632075	0.0912998	0.115405	0.118441	0.0694312	0.217247	0.0748112	0.0706264	0.0683445	0.245238	0.159	0.325	0.278	0.764
14150017	NP_115649.1	T126A_HUMAN	transmembrane protein 126A	Tmem126a	0	1	1	0	0	0	0	2	2	2	2	0.906	0.936101	0.648	0.77467	0.921879	0.448	0	0	0.0276	0.0265	0.0976	0.243	0.0707511	0.0715	0.315	0.208	0.485	1	0.548547	0.0783	0.196	0.523	0.355791	0.17123	0.196334	0.105464	0.0741911	0.192373	0.184755	0.381244	0.3	0.204	0.139	1
7705501	NP_057546.1	Q7Z2T3_HUMAN	transmembrane protein 14C	TMEM14C	1	0	1	0	0	0	0	5	5	4	4	0.953	0.941025	0.983	0.846151	0.790345	0.735	0	0.00862	0	0	0.000801	0	0.128348	0.0248	0.056	0	0.0411	0.00569006	0.00961331	0	0.00604	0.0252	0.135693	0.164817	0.52317	1	0.786524	0.694942	0.0390974	0.0317483	0	0	0	0.0169
15529966	NP_212133.1	TM205_HUMAN	transmembrane protein 205	TMEM205	1	0	0	0	0	0	0	3	3	3	3	0.751	0.967886	0.836	0.903037	0.866301	0.962	0.0159	0.104	0.12	0.0201	0.103	0	0	0	0.0258	0	0.229	0.121584	0.0823072	0.0923	0.138	0.0607	0.051502	0.0399391	0.0331969	0.0641713	0.207818	1	0.00593149	0.069725	0.176	0.176	0.238	0.289
134152683	NP_001077059.1	B3KUI9_HUMAN	transmembrane protein 214 isoform 2	Tmem214	0	0	0	0	0	0	0	3	5	4	5	0.732	0.453018	0.559	0.751964	0.604632	0.86	0	0.0329	0.378	0.0304	0.0498	0.0652	0.109299	0.146	0.384	0.383	0.435	0.581897	0.561992	0.272	0.417	1	0.278151	0.272828	0.0945767	0.292017	0.23241	0.32692	0.132461	0.097457	0.194	0.184	0.0854	0.381
224589127	NP_060596.2	TMM33_HUMAN	transmembrane protein 33	tmem33	0	0	0	0	0	0	0	5	5	4	3	0.448	0.462698	0.332	0.655022	0.887733	0.813	0.0961829	0.716429	0.418692	0.357051	0.636179	0.426833	0.822705	0.304715	0.695494	0.58268	0.737363	1	0.740772	0.223302	0.482659	0.523365	0.23738	0.220082	0.361107	0.266627	0.0985668	0.381918	0.844371	0.405562	0.202	0.336	0.556	1
13236587	NP_077310.1	Q8TEP9_HUMAN	transmembrane protein 43	Tmem43	0	0	0	1	0	0	0	3	2	2	2	0.638	0.760742	0.803	0.96377	0.902061	0.832	0.0113022	0.0201286	0.0155001	0.0193751	0.0351981	0.0168994	0.0974855	0.00536045	0.0296009	0.186216	0.205592	0.939754	0.0851864	0.101935	0.68997	0.523128	1	0.646736	0.455524	0.940242	0.0996318	0.00343855	0	0.321919	0	0	0	0
145580604	NP_919267.2	TMM65_HUMAN	transmembrane protein 65	TMEM65	0	0	0	0	0	0	0	2	2	2	2	0.795	0.748112	0.587	0.801094	0.70178	0.414	0.0101516	0.000907021	0.00756955	0.00184273	0.0209652	0.0167722	0.0484249	0.0329926	0.0410477	0.0284686	0.0351995	0.0838335	0.0677964	0.0223997	0.377374	0.587026	0.104769	0.110235	0.0679695	0.707334	0.690482	1	0.0100527	0	0.143	0.146	0.165	0.796
7705997	NP_057538.1	TMM85_HUMAN	transmembrane protein 85	TMEM85	0	0	0	0	0	0	0	3	4	2	2	0.946	0.660867	0.749	0.762539	0.987257	0.797	0.485	0.0183	0.0572	0.0309	0.262	0.217	0.654171	0.375	0.744	0.946	1	0.666629	0.0297073	0.0786	0.00942	0.0546	0.0307245	0.31717	0.162951	0.0797718	0.0994071	0.0410399	0.057648	0.19174	0.159	0.376	0.502	0.689
59710109	NP_057673.2	CC001_HUMAN	transmembrane protein C3orf1	C3orf1	0	1	1	0	0	0	0	4	3	3	3	0.661	0.852149	0.928	0.596901	0.835012	0.57	0	0	0	0.0167	0.196	0.28	0.145582	0.296	0.157	0.123	0.185	1	0.351616	0.0601	0	0.0183	0	0	0.0167862	0.00896781	0.0114089	0.339822	0.233512	0.024474	0.334	0.32	0.185	0.736
21389315	NP_005975.1	TXTP_HUMAN	tricarboxylate transport protein, mitochondrial precursor	slc25a1	1	1	1	0	0	0	0	5	5	5	5	0.971	0.977022	0.963	0.916829	0.98091	0.93	0.00271	0.0301	0.0407	0.0268	0.0879	0.0838	0.121885	0.0559	0.104	0.108	0.145	0.201606	0.139826	0.0915	0.0941	0.137	0.102115	0.10885	0.176862	0.409228	0.47979	1	0.695404	0.097305	0.0886	0.103	0.129	0.19
20127408	NP_000173.2	ECHA_HUMAN	trifunctional enzyme subunit alpha, mitochondrial precursor	HADHA	1	1	1	0	0	0	0	5	5	5	5	0.992	0.995355	0.984	0.985702	0.992043	0.993	0.00185	0.00293	0.00348	0.00174	0.0142	0.0337	0.0293173	0.0215	0.137	0.226	0.747	1	0.0174562	0.00743	0.0179	0.00446	0.00942102	0.0106971	0.0140967	0.0158443	0.00269083	0	0.0048401	0.00635577	0.0798	0.0492	0.0707	0.195
4504327	NP_000174.1	ECHB_HUMAN	trifunctional enzyme subunit beta, mitochondrial precursor	hadhb	1	1	1	0	0	0	0	5	5	5	5	0.99	0.992777	0.989	0.981386	0.997265	0.989	0.000242	0.00107	0.0109	0.00867	0.023	0.0292	0.0637362	0.0352	0.127	0.261	0.843	1	0.0208727	0.01	0.0057	0.0165	0.0206471	0.00107783	0.00158909	0.00646315	0.000595436	0.0013492	0.00338157	0.010211	0.0284	0.0433	0.0951	0.247
4507645	NP_000356.1	TPIS_HUMAN	triosephosphate isomerase isoform 1	TPI1	0	1	0	0	1	0	0	5	4	5	5	0.943	0.902325	0.928	0.91602	0.941128	0.964	0	0.00958	0.122	0.0343	0.0399	0.0441	0.575639	1	0.199	0.178	0.0853	0.103108	0.0304285	0.0312	0.046	0.0628	0.0684706	0.0297526	0.0320662	0	0	0.0496778	0.00810982	0.0320669	0.115	0.13	0.102	0
39995082	NP_060225.4	B3KP09_HUMAN	tRNA (cytosine-5-)-methyltransferase NSUN2 isoform 1	nsun2	0	0	0	0	0	0	0	3	2	2	2	0.746	0.514982	0.376	0.585624	0.663319	0.711	0.00134928	0.117283	0.165027	0.213808	0.52518	0.369494	0.192224	0.253249	0.150496	0.379873	0.560468	0.76027	0.321487	0.376759	0.437996	0.377797	0.165787	0.463015	0.590844	0.500149	0.277908	0.441376	1	0.316441	0.146	0.172	0.117	0.144
193082988	NP_598399.2	GTPB3_HUMAN	tRNA modification GTPase GTPBP3, mitochondrial isoform IV	GTPBP3	1	1	1	0	0	0	0	2	4	2	2	0.761	0.748032	0.57	0.679542	0.673245	0.778	0	0.444	0	0	0.00755	0	0	0.0739	0.134	0	0.133	0	0.11835	0.134	0	0.0629	0.00764205	0.116904	0.201118	0	0	0	0.329191	1	0	0.722	0.766	0.269
70166599	NP_001002019.1	TRUA_HUMAN	tRNA pseudouridine synthase A, mitochondrial isoform 2	PUS1	1	0	0	0	0	0	0	4	4	5	5	0.734	0.752538	0.922	0.440339	0.605276	0.571	0	0	0	0.00102	0.0603	0.0686	0.0231152	0.0032	0.0105	0.0446	0.289	0.405462	0.0820046	0.0875	0.0421	0.0401	0.0411772	0.082764	0.0622363	0.186129	0.0999785	0.144788	0.600357	1	0.221	0	0.0246	0.0236
155030240	NP_886552.2	TRNT1_HUMAN	tRNA-nucleotidyltransferase 1, mitochondrial	TRNT1	1	1	1	0	0	0	0	4	2	5	5	0.604	0.965693	0.853	0.916604	0.986359	0.974	0.0434	0.0822	0.0935	0.0785	0.0714	0.3	0.188342	0.0289	0.0551	0.0526	0	0.281854	0.0865101	0.017	0.0199	0.0766	0	0	0.0487253	0.0381705	0.162556	0.0443259	1	0.684613	0	0	0.0278	0
57013276	NP_006073.2	Q8WU19_HUMAN	tubulin alpha-1B chain	LOC399942	0	0	0	0	0	0	0	5	5	5	5	0.731	0.905068	0.72	0.948005	0.969081	0.985	0	0.0025	0.0181	0.00973	0.0478	0.0935	0.361085	0.0149	0.0517	0.0188	0.202	0.134628	0.0511165	0.0486	0.0944	0.174	0.0812278	0.0771367	0.155278	0.381436	0.101364	0.317677	1	0.0973971	0.157	0.145	0.153	0.161
14389309	NP_116093.1	Q53GA7_HUMAN	tubulin alpha-1C chain	TUBA1C	0	0	0	0	0	0	0	5	4	4	4	0.96	0.973909	0.908	0.909451	0.973592	0.925	0.00143	0.027	0.0425	0.0311	0.0879	0.112	0.199349	0.0348	0.0719	0.0679	0.137	0.146717	0.0877827	0.0581	0.0901	0.142	0.0863763	0.0694374	0.148835	0.185983	0.0965758	0.303917	1	0.184289	0.222	0.159	0.167	0.287
29788785	NP_821133.1	Q1KSF8_HUMAN	tubulin beta chain	LOC442308	0	0	0	0	1	0	0	5	5	5	5	0.959	0.947269	0.892	0.918339	0.955765	0.963	0.0396	0.0203	0.0284	0.023	0.0676	0.22	0.215342	0.0359	0.0448	0.0484	0.0944	0.111588	0.0987292	0.0492	0.0504	0.125	0.127939	0.0914703	0.196796	0.197688	0.124742	0.33913	1	0.29555	0.121	0.147	0.168	0.259
5174735	NP_006079.1	Q8IWP6_HUMAN	tubulin beta-2C chain	TUBB2C	0	0	0	0	1	0	0	4	5	4	3	0.971	0.949399	0.849	0.662227	0.909899	0.861	0	0.0336	0.00405	0	0.0178	0.0379	0.252652	0.0168	0.0499	0.0456	0.0633	0.0404723	0.0347523	0.0417	0.0122	0.0774	0.0315492	0.0271672	0.0727477	0.028914	0.0981659	0.241793	1	0.16486	0.099	0	0.0543	0.0153
4506289	NP_002818.1	A8K3M3_HUMAN	tyrosine-protein phosphatase non-receptor type 1	ptpn1	0	0	0	1	1	0	0	4	2	5	5	0.545	0.814159	0.166	0.577193	0.821753	0.247	0.224924	0.236684	0.0269026	0.0266086	0.0205813	0.358702	1	0.426326	0.635079	0.480719	0.4866	0.519177	0.148864	0.152889	0.049983	0.33077	0.181298	0.518381	0.417291	0.367453	0.799934	0.594839	0.997445	0.404456	0.0976	0.128	0.268	0.805
94681057	NP_001035526.1	SYYM_HUMAN	tyrosyl-tRNA synthetase, mitochondrial precursor	Yars2	1	1	1	0	0	0	0	5	5	5	5	0.971	0.963417	0.974	0.986179	0.993852	0.997	0	0.0144	0.0134	0.0098	0.0313	0.0258	0.00981996	0.00194	0.0192	0.0144	0.0382	0.0278634	0.0149554	0.00902	0.0169	0.0235	0.024682	0.0187419	0.0473365	0.0386466	0.0272505	0.0801343	1	0.43562	0.0574	0.0869	0.0798	0.0682
40789233	NP_064708.1	COQ9_HUMAN	ubiquinone biosynthesis protein COQ9, mitochondrial precursor	Coq9	1	1	1	0	0	0	0	3	4	2	2	0.979	0.630048	0.373	0.800365	0.849347	0.789	0.00502349	0.0179316	0	0	0	0.0216234	0	0	0.0760775	0.139761	0.172724	0.226589	0.221954	0.145035	0.31644	0.737042	0.113207	0.1785	0.104283	0.0509209	0	0.0292977	1	0.0429817	0	0.322	0	0.247
23510338	NP_003325.2	Q5JRR6_HUMAN	ubiquitin-like modifier-activating enzyme 1	Uba1	0	0	0	0	0	0	0	5	5	5	5	0.981	0.945298	0.983	0.983617	0.979637	0.99	0	0	0.00462	0	0.00293	0.0148	0.0296794	0	0.0372	0.0343	0.0109	0.0983094	0.0947649	0.0222	0.0606	0.0294	0.183981	0.307441	1	0.642584	0.00790087	0.00568245	0.0420253	0.0899714	0.00207	0.0176	0.0406	0.0427
24307965	NP_055422.1	Q6PJ80_HUMAN	UBX domain-containing protein 4	UBXN4	0	0	0	1	0	0	1	4	3	2	2	0.959	0.948335	0.954	0.835923	0.962206	0.927	0.0416	0	0.0165	0.00277	0.00548	0.0428	0	0	0.0478	0.0218	0.045	0.143507	0.0475466	0.0302	0.0917	0.17	0.0673583	0.0372534	0.282549	1	0.133171	0.0301687	0.00866215	0	0	0.0282	0	0.061
9910280	NP_064505.1	UGGG1_HUMAN	UDP-glucose:glycoprotein glucosyltransferase 1 precursor	UGGT1	0	0	0	1	0	0	0	5	5	5	5	0.972	0.952904	0.974	0.82088	0.993075	0.961	0	0	0.0243	0	0	0.0319	0	0.0121	0.0203	0.0195	0.0469	0.0284124	0.0716368	0.0501	0.139	1	0.049525	0.0371829	0.00850228	0	0.000965495	0	0.031765	0	0.0242	0	0	0
227498137	NP_060829.2	B3KRI4_HUMAN	ufm1-specific protease 2	UFSP2	0	0	0	0	0	0	0	2	2	2	3	0.689	0.688458	0.899	0.736864	0.846933	0.734	0.0333	1	0.244	0	0	0	0	0	0	0.0758	0.0455	0	0.0452878	0.0737	0.0767	0.173	0.00539398	0.0386035	0.480653	1	0.0639344	0.0497052	0.154847	0	0	0.0964	0.542	0.311
14249376	NP_116136.1	USMG5_HUMAN	up-regulated during skeletal muscle growth protein 5	USMG5	1	1	1	0	0	0	0	2	3	2	2	0.975	0.7933	0.832	0.957671	0.989187	0.915	0.00542	0.0359	0.163	0.126	0.288	0.341	0.908408	0.879	1	0.321	0.448	0.674042	0.348635	0.197	0.218	0.374	0.286036	0.155799	0.21051	0.328077	0.206803	0.516575	0.373609	0.685083	0.202	0.202	0.202	1
63025214	NP_001017980.1	VMA21_HUMAN	vacuolar ATPase assembly integral membrane protein VMA21	Vma21	0	0	0	1	0	1	0	3	2	2	2	0.855	0.945518	0.904	0.849307	0.745846	0.636	0	0.0807651	0.0373007	0.0572795	0.0215728	0.0340064	0.0150788	0.179596	0.737513	0.934113	1	0.919347	0.0120459	0	0.177471	0.0277365	0.102246	0.0228588	0.0526118	0.0375506	0	0.160687	0.215812	0.216779	0	0.0293	0	0.283
17999541	NP_060676.2	Q53FR4_HUMAN	vacuolar protein sorting-associated protein 35	LOC100133770	0	0	0	0	1	0	0	5	4	5	5	0.555	0.91007	0.557	0.43345	0.578552	0.765	0.0188	0.0473	0.11	0.0917	0.134	0.234	0.0167569	0.153	0.21	0.0558	0.457	0.528707	0.0416009	0.0333	0	0.0344	1	0.0807334	0.210846	0.140149	0.0978479	0.139888	0.0392346	0.235267	0.603	0.168	0.0253	0.414
268370293	NP_065175.4	Q9H6B7_HUMAN	valyl-tRNA synthetase, mitochondrial isoform 2 precursor	Vars2	0	0	1	0	0	0	0	5	5	4	4	0.617	0.555545	0.198	0.391419	0.539394	0.433	0.00680881	0.166598	0.0532391	0.0321125	0.119878	0.614483	0.187142	0.268006	0.354927	0.123138	0.334404	0.887369	0.699374	0.292151	0.581887	0.671223	1	0.767413	0.576276	0.650867	0.628762	0.262305	0.103167	0.122278	0.0374	0.22	0.174	0.171
227499619	NP_003636.2	Q53GS2_HUMAN	very long-chain acyl-CoA synthetase isoform 1	slc27a2	0	0	1	1	0	0	0	2	2	2	2	0.743	0.696978	0.195	0.664504	0.785977	0.527	0	0	0	0.00178784	0.0389353	0.0463515	0.114308	0	0.20792	0.119454	0.264866	0.750981	0.339792	0.242352	0.594624	0.209244	1	0.453046	0.242386	0.616007	0.747242	0.0652806	0.250967	0.569872	0.226	0.603	0.78	0.863
4557235	NP_000009.1	ACADV_HUMAN	very long-chain specific acyl-CoA dehydrogenase, mitochondrial isoform 1 precursor	ACADVL	1	1	1	0	0	0	0	5	4	5	4	0.853	0.50601	0.551	0.554999	0.787637	0.651	0.0619348	0.0776025	0.0849632	0.139853	0.293375	0.386961	0.187705	0.107256	0.160883	0.281809	0.44795	0.985127	0.742633	0.662461	0.607781	1	0.529677	0.252314	0.201333	0.382234	0.146949	0.0134722	0.075488	0.185696	0.13	0.0603	0.0864	0.199
7705636	NP_057156.1	GOT1B_HUMAN	vesicle transport protein GOT1B	Golt1b	0	0	0	1	0	0	0	2	2	3	2	0.911	0.927713	0.933	0.906509	0.906085	0.5	0	0	0	0	0.167	0.0336	0.132089	0	0	0	0	0	0	0.0472	0.0402	0.0676	0.282475	0.200579	0.777903	1	0.452844	0.0201592	0	0.0900176	0.0112	0.0169	0	0.119
4759300	NP_004772.1	Q6FGG2_HUMAN	vesicle-associated membrane protein 3	vamp3	0	0	0	0	0	0	0	4	3	4	3	0.818	0.695322	0.825	0.533869	0.782498	0.781	0.012	0	0.0231	0.0284	0.0248	0.0653	0.0943093	0.0427	0.0342	0.0377	0.00871	0.202166	0.257552	0.00284	0.0249	0.152	0.354385	0.388074	0.703348	1	0.363112	0.259001	0.044021	0.0718174	0.107	0.261	0.259	0.545
14043026	NP_003752.2	VAMP8_HUMAN	vesicle-associated membrane protein 8	Vamp8	0	0	0	0	0	0	0	2	2	2	2	0.785	0.751969	0.632	0.795308	0.686762	0.208	0.0126	0.0647	0.00544	0.0211	0.0774	0.00735	0.0123966	0.0166	0.0313	0.0701	0.229	0.152294	0.0403252	0.0541	0.0895	0.0823	0.0775519	0.0243214	0.451617	0.432273	0.474063	1	0.667233	0.166863	0.793	0.0258	0.0939	0.0458
94721250	NP_003565.4	VAPA_HUMAN	vesicle-associated membrane protein-associated protein A isoform 1	vapa	0	0	0	1	0	0	0	3	2	2	2	0.845	0.910263	0.724	0.85517	0.887086	0.645	0.019007	0	0	0	0.0519115	0.0579406	0.208406	0.0789913	0.141019	0.376052	0.399555	0.468332	0.621959	0.385249	0.401599	0.832832	0.632477	0.28186	0.323502	0.434882	1	0.37379	0.0980779	0.0665691	0	0.554	0.652	0.574
4759302	NP_004729.1	Q53XM7_HUMAN	vesicle-associated membrane protein-associated protein B/C isoform 1	vapB	0	0	0	1	0	0	0	3	2	4	3	0.863	0.7704	-0.227	0.547257	0.717208	0.599	0.0113448	0.0593729	0.152908	0.242972	0.679591	0.56998	0.913429	0.118746	0.133726	0.53527	0.113996	0.277311	0.0526049	0.0460368	0.037816	0.19182	0.167143	0.062046	0.0124846	0.351035	0.237095	1	0.350991	0.315839	0.591	0.348	0.359	0.223
156564401	NP_006169.2	NSF_HUMAN	vesicle-fusing ATPase	Nsf	0	0	0	0	1	0	0	5	5	5	5	0.849	0.796001	0.816	0.863191	0.883856	0.895	0.0129	0.039	0.0778	0.065	0.0968	0.156	0.279988	0.119	0.334	0.143	0.293	0.123128	0.134701	0.0914	0.0689	0.101	0.0405039	0.133339	0.174476	1	0.0113368	0.0816852	0.0574331	0.047696	0.0723	0.269	0.204	0.165
94429050	NP_004883.2	SC22B_HUMAN	vesicle-trafficking protein SEC22b	SEC22B	0	0	0	1	0	0	0	5	5	5	5	0.791	0.794268	0.603	0.753957	0.87139	0.892	0	0.0416549	0.0560981	0.0771349	0.241766	0.373639	0.465679	0.271071	0.515977	0.500278	0.746231	1	0.731969	0.490858	0.669828	0.744137	0.777933	0.488904	0.645448	0.502755	0.420227	0.574188	0.72081	0.937008	0.313	0.288	0.44	0.685
5803023	NP_006807.1	LMAN2_HUMAN	vesicular integral-membrane protein VIP36 precursor	Lman2	0	0	0	1	0	0	0	5	5	5	5	0.758	0.739879	0.9	0.82937	0.902291	0.753	0	0.00372	0.0293	0	0.00589	0.000541	0.030855	0.0107	0.0277	0.0331	0.0869	0.177026	0.36964	0.057	0.268	0.501	0.378064	0.339213	0.372109	0.479109	0.279953	0.18327	0.184128	1	0.235	0.116	0.0271	0.0685
4885409	NP_005327.1	Q2HJC8_HUMAN	vigilin	HDLBP	0	0	0	0	0	0	0	5	5	5	5	0.811	0.956018	0.865	0.761763	0.981567	0.865	0.00494	0.00236	0.0874	0.00135	0.00937	0.0078	0.00758454	0	0	0.0109	0.044	0.119254	1	0.175	0.0208	0.089	0.184287	0.219047	0.0340417	0.00214975	0.018339	0.0531944	0	0.0199201	0.0189	0.00295	0.0525	0
62414289	NP_003371.2	Q53HU8_HUMAN	vimentin	VIM	0	0	0	0	1	0	0	5	5	5	5	0.973	0.962459	0.279	0.865461	0.979525	0.913	0.00228209	0.0145959	0.00202853	0	0.0036767	0.0659271	0.810129	0.0160063	0.0209192	0.0206022	0.0237718	0.0298737	0.0314609	0.00805071	0.0683043	1	0.595366	0.0031028	0	0	0.0279	0.0421853	0.00766221	0.0277208	0.0258	0.0126	0.0233	0.0394
4507877	NP_003364.1	B3KXA2_HUMAN	vinculin isoform VCL	vcl	0	0	0	0	1	0	0	5	5	4	5	0.694	0.902722	0.863	0.463782	0.439305	0.729	0	0.0411	0	0.00712	0.0671	0.0195	0.10446	0.103	0.145	0.145	0.191	0.10459	0.00443646	1	0.0171	0.0142	0.0232616	0.0645427	0.0583129	0.12578	0.104995	0.065239	0.00741845	0.0185716	0.446	0.272	0.304	0.768
4507879	NP_003365.1	VDAC1_HUMAN	voltage-dependent anion-selective channel protein 1	VDAC1	1	1	1	0	0	0	0	5	5	5	5	0.966	0.963637	0.872	0.918964	0.96704	0.793	0.00279569	0.0205159	0.0433705	0.0373114	0.146694	0.19134	0.194663	0.0781306	0.20197	0.24449	0.474099	0.851907	0.45703	0.240238	0.346538	0.588903	0.765583	0.649058	1	0.839963	0.332513	0.286045	0.233923	0.412401	0.0779	0.15	0.285	0.397
42476281	NP_003366.2	VDAC2_HUMAN	voltage-dependent anion-selective channel protein 2 isoform 2	vdac2	1	1	1	0	0	0	0	5	5	5	5	0.96	0.965965	0.8	0.947436	0.979662	0.844	0.00304	0.0345143	0.0676571	0.0459429	0.174857	0.194286	0.232073	0.121143	0.234286	0.273143	0.536	0.914182	0.512868	0.416	0.581714	1	0.958197	0.667534	0.813495	0.676477	0.314063	0.309173	0.180959	0.356034	0.132	0.303	0.448	0.527
25188179	NP_005653.3	VDAC3_HUMAN	voltage-dependent anion-selective channel protein 3 isoform b	VDAC3	1	1	1	0	0	0	0	5	5	5	5	0.858	0.93916	0.668	0.911938	0.951222	0.947	0	0.00241	0.00804	0.00311	0.0302	0.0267	0.0571164	0.0307	0.158	0.211	0.454	1	0.32452	0.148	0.209	0.571	0.453118	0.202281	0.366518	0.488516	0.235936	0.231437	0.203106	0.433787	0.0696	0.0974	0.146	0.285
42741679	NP_036595.2	Q8TBM3_HUMAN	V-type proton ATPase 116 kDa subunit a isoform 2	ATP6V0A2	0	0	0	0	0	0	0	2	5	4	4	0.649	0.813285	0.536	0.699351	0.896691	0.853	0	0.0330612	0.15102	0.00495238	0.0629932	0.0113061	0.204134	0.0167347	0.926531	1	0.888435	0.179922	0.107219	0	0.0772789	0	0.101137	0.301216	0.61702	0.443017	0.0948907	0.0460381	0.0637761	0.64474	0.138	0.0921	0.264	0.309
19913424	NP_001681.2	VATA_HUMAN	V-type proton ATPase catalytic subunit A	Atp6v1a	0	0	1	0	1	0	0	2	5	3	4	0.706	0.78451	0.48	0.954836	0.94104	0.96	0	0	0.0298995	0.0270101	0.169598	1	0.103315	0.086809	0.0525126	0.309045	0.689698	0.129327	0.0526455	0.0257538	0.00580402	0.0586683	0	0	0.00806774	0	0.0483845	0.382282	0.13475	0.776853	0.124	0.0961	1	0.998
19913428	NP_001684.2	Q59HF3_HUMAN	V-type proton ATPase subunit B, brain isoform	atp6v1b2	0	0	0	0	1	0	0	2	2	4	3	0.68	0.637336	0.201	0.619329	0.871218	0.905	0.019171	1	0.0496114	0.00791451	0.156736	0.59456	0.142137	0.244819	0.189119	0.51943	0.158031	0.303147	0.0506188	0.0218912	0.212435	0.722798	0.0483095	0.0404929	0.155431	0.126797	0.378462	0.673056	0.740512	0.132279	0.486	0.437	0.997	1
19913432	NP_004682.2	VA0D1_HUMAN	V-type proton ATPase subunit d 1	atp6v0d1	0	0	0	0	0	0	0	4	2	2	2	0.873	0.865728	0.705	0.865255	0.915759	0.824	0	0.0071521	0.126214	0.0661273	0.0079288	0.0852211	0	0.0087055	0.111111	0.236246	1	0.124279	0.0349082	0	0.00530744	0.0253506	0	0.00733689	0	0.0145525	0.12098	0.296925	0.0719325	0.680539	0.353	0.0148	0.28	0.213
4502317	NP_001687.1	VATE1_HUMAN	V-type proton ATPase subunit E 1 isoform a	ATP6V1E1	0	1	1	0	1	0	0	2	2	3	3	0.749	0.682027	0.381	0.590903	0.842954	0.52	0.269637	0.345838	0.0275498	0.0256741	0.117233	0.68347	0.581809	0.526377	0.470106	0.490035	1	0.959284	0.527108	0.0304807	0.0303634	0.0560375	0	0	0	0.0327925	0	0.126483	0.215399	0.710029	0.0463	0.127	0.3	1
17136148	NP_001174.2	A6ZKI4_HUMAN	V-type proton ATPase subunit S1 precursor	ATP6AP1	0	0	0	0	0	0	0	5	5	5	5	0.698	0.791164	0.87	0.609235	0.763572	0.841	0.00549743	0.00441152	0.0123296	0.0060517	0.0532776	0.0711499	0.00524823	0.0100673	0.441152	0.479612	0.94678	1	0.289483	0.00384594	0.0324643	0.0285052	0.00925701	0.0572117	0.051741	0.484643	0.144579	0	0.0373775	0.307032	0.253	0	0.0234	0.26
10863945	NP_066964.1	KU86_HUMAN	X-ray repair cross-complementing protein 5	XRCC5	0	0	0	0	0	0	0	2	4	5	5	0.625	0.67034	0.2	0.507929	0.54415	0.832	0.0168079	0.0612994	0	0.15678	0.101554	0.0433616	0.37523	0.69209	0.805085	0.168079	0.265537	0.308522	0.143518	0.324859	1	0.646893	0.908846	0.363957	0.462202	0.199387	0.204872	0.371216	0.0891369	0.235107	0.116	0.114	0.111	0.152
4503841	NP_001460.1	B1AHC8_HUMAN	X-ray repair cross-complementing protein 6	LOC389901	0	0	0	0	0	0	0	5	4	5	5	0.813	0.548546	0.356	0.664479	0.730081	0.807	0.00259043	0.0591599	0.0214702	0	0.215869	0.0512252	0.583431	0.376896	0.381564	0.346558	0.252042	0.50654	0.128854	0.21937	0.834306	1	0.397866	0.070172	0.087593	0.163762	0.0742779	0.00139012	0.581398	0.0579696	0.0918	0.19	0.122	0.184
145553959	NP_060597.4	RNZ2_HUMAN	zinc phosphodiesterase ELAC protein 2 isoform 1	ELAC2	0	1	0	0	0	0	0	4	3	5	5	0.859	0.946023	0.888	0.59992	0.898796	0.587	0.00184737	0.113361	0	0	0	0.0690664	0.0665218	0	0.0090689	0.0188936	0.122808	0.101438	0.328357	0.0933132	0.404112	0.860706	0.992434	0.700704	1	0.424542	0.0502789	0.00661452	0.25813	0.111961	0.184	0.257	0.0224	0.158
28557745	NP_787103.1	ZADH2_HUMAN	zinc-binding alcohol dehydrogenase domain-containing protein 2	ZADH2	0	1	0	0	0	0	0	2	2	2	2	0.932	0.929161	0.871	0.709114	0.823639	0.687	0	0	0.034	0.0403	0.0455	0	0.0759792	0.0757	0.137	0.168	0.173	0.190707	0.0750168	0.0564	0.0874	0.0608	0.0774128	0.152259	0.205621	0.250183	0.218846	0.397749	1	0.601008	0	0.0517	0.152	0.158
[truncated: 20 more columns]
