# Supplementary material for: Analysis of 953 Human Proteins from a Mitochondrial HEK293 Fraction by Complexome Profiling
Source: PLoS One. 2013 Jul 23;8(7):e68340. doi: 10.1371/journal.pone.0068340 (PMC3720734; doi:10.1371/journal.pone.0068340)
Supplement: File S5 — Hierarchical cluster analysis of protein profiles. (XLSX) [file pone.0068340.s005.xlsx]

## Sheet: Index
NCBI gi identifier	Refseq ID	Uniprot ID	Protein description	Gene	HCL Cluster
gi|22267436	NP_056284.1	NPS3A_HUMAN	protein NipSnap homolog 3A	NIPSNAP3A	1
gi|5031699	NP_005794.1	FLOT1_HUMAN	flotillin-1	flot1	2
gi|19923748	NP_001924.2	ODO2_HUMAN	dihydrolipoyllysine-residue succinyltransferase component of 2-oxoglutarate dehydrogenase complex, mitochondrial	DLST	2
gi|4557237	NP_000010.1	THIL_HUMAN	acetyl-CoA acetyltransferase, mitochondrial precursor	ACAT1	3
gi|4503943	NP_000150.1	GCDH_HUMAN	glutaryl-CoA dehydrogenase, mitochondrial isoform a precursor	gcdH	3
gi|4557305	NP_000025.1	ALDOA_HUMAN	fructose-bisphosphate aldolase A	ALDOA	3
gi|156105689	NP_000246.2	MUTA_HUMAN	methylmalonyl-CoA mutase, mitochondrial precursor	MUT	3
gi|77404397	NP_055205.2	SND1_HUMAN	staphylococcal nuclease domain-containing protein 1	SND1	3
gi|62198232	NP_000182.2	HMGCL_HUMAN	hydroxymethylglutaryl-CoA lyase, mitochondrial isoform 1 precursor	hmgcL	4
gi|7705851	NP_057223.1	CHCH2_HUMAN	coiled-coil-helix-coiled-coil-helix domain-containing protein 2, mitochondrial precursor	Chchd2	4
gi|9910382	NP_064628.1	TOM22_HUMAN	mitochondrial import receptor subunit TOM22 homolog	Tomm22	4
gi|19923437	NP_057366.2	KAD3_HUMAN	GTP:AMP phosphotransferase, mitochondrial isoform a	ak3	4
gi|13376617	NP_079348.1	PGES2_HUMAN	prostaglandin E synthase 2	PTGES2	4
gi|157388993	NP_060843.2	SYJ2B_HUMAN	synaptojanin-2-binding protein	synj2bp	4
gi|11128019	NP_061820.1	CYC_HUMAN	cytochrome c	CYCS	4
gi|94721354	NP_006627.2	MTDC_HUMAN	bifunctional methylenetetrahydrofolate dehydrogenase/cyclohydrolase, mitochondrial precursor	mthfd2	4
gi|10863927	NP_066953.1	Q71V99_HUMAN	peptidyl-prolyl cis-trans isomerase A	LOC439953	4
gi|45643119	NP_006108.2	PECI_HUMAN	peroxisomal 3,2-trans-enoyl-CoA isomerase isoform 1	PECI	5
gi|10334859	NP_066270.1	KCRU_HUMAN	creatine kinase U-type, mitochondrial precursor	CKMT1A	5
gi|4757852	NP_004319.1	BCS1_HUMAN	mitochondrial chaperone BCS1	BCS1L	5
gi|4503183	NP_001905.1	CYB5_HUMAN	cytochrome b5 isoform 2	cyb5a	6
gi|20127454	NP_004035.2	PUR9_HUMAN	bifunctional purine biosynthesis protein PURH	ATIC	6
gi|30089972	NP_004026.2	ACOX1_HUMAN	peroxisomal acyl-coenzyme A oxidase 1 isoform a	ACOX1	6
gi|4557032	NP_002291.1	LDHB_HUMAN	L-lactate dehydrogenase B chain	ldhb	6
gi|46852147	NP_060530.3	SYIM_HUMAN	isoleucyl-tRNA synthetase, mitochondrial precursor	iars2	6
gi|23308751	NP_689953.1	3HIDH_HUMAN	3-hydroxyisobutyrate dehydrogenase, mitochondrial precursor	hibadh	6
gi|4557809	NP_000265.1	OAT_HUMAN	ornithine aminotransferase, mitochondrial isoform 1 precursor	OAT	6
gi|4758332	NP_004449.1	ACSL4_HUMAN	long-chain-fatty-acid--CoA ligase 4 isoform 1	Acsl4	7
gi|20270303	NP_620124.1	MIRO2_HUMAN	mitochondrial Rho GTPase 2	RHOT2	7
gi|41393599	NP_000088.3	HEM6_HUMAN	coproporphyrinogen-III oxidase, mitochondrial precursor	CPOX	7
gi|31543667	NP_003162.2	SUV3_HUMAN	ATP-dependent RNA helicase SUPV3L1, mitochondrial precursor	SUPV3L1	7
gi|146134341	NP_001078880.1	CE033_HUMAN	hypothetical protein LOC133686 isoform 1	c5orf33	7
gi|24234688	NP_004125.3	GRP75_HUMAN	stress-70 protein, mitochondrial precursor	HSPA9	7
gi|38327625	NP_004068.2	CISY_HUMAN	citrate synthase, mitochondrial precursor	CS	7
gi|4557817	NP_000427.1	Q6IAV5_HUMAN	succinyl-CoA:3-ketoacid-coenzyme A transferase 1, mitochondrial precursor	oxct1	8
gi|4505763	NP_000282.1	PGK1_HUMAN	phosphoglycerate kinase 1	PGK1	8
gi|149193319	NP_001091947.1	GRSF1_HUMAN	G-rich sequence factor 1 isoform 2	Grsf1	8
gi|24308013	NP_055975.1	MPPA_HUMAN	mitochondrial-processing peptidase subunit alpha precursor	PMPCA	8
gi|111118981	NP_077728.2	ADRO_HUMAN	NADPH:adrenodoxin oxidoreductase, mitochondrial isoform 1 precursor	fdxr	8
gi|157779135	NP_003839.2	SUCB2_HUMAN	succinyl-CoA ligase [GDP-forming] subunit beta, mitochondrial isoform 2 precursor	LOC283398	8
gi|94681057	NP_001035526.1	SYYM_HUMAN	tyrosyl-tRNA synthetase, mitochondrial precursor	Yars2	8
gi|21389315	NP_005975.1	TXTP_HUMAN	tricarboxylate transport protein, mitochondrial precursor	slc25a1	8
gi|21361114	NP_003553.2	M2OM_HUMAN	mitochondrial 2-oxoglutarate/malate carrier protein isoform 1	Slc25a11	8
gi|41393561	NP_056991.2	AMPL_HUMAN	cytosol aminopeptidase	LAP3	8
gi|52630440	NP_036313.3	FKBP8_HUMAN	peptidyl-prolyl cis-trans isomerase FKBP8	FKBP8	8
gi|38569421	NP_001087.2	ACLY_HUMAN	ATP-citrate synthase isoform 1	ACLY	9
gi|4502297	NP_001678.1	ATPD_HUMAN	ATP synthase subunit delta, mitochondrial precursor	Atp5d	9
gi|4757812	NP_004880.1	ATPK_HUMAN	ATP synthase subunit f, mitochondrial isoform 2a	ATP5J2	9
gi|6005717	NP_009031.1	ATP5I_HUMAN	ATP synthase subunit e, mitochondrial	Atp5i	9
gi|5453559	NP_006347.1	ATP5H_HUMAN	ATP synthase subunit d, mitochondrial isoform a	atp5h	9
gi|21361565	NP_001679.2	AT5F1_HUMAN	ATP synthase subunit b, mitochondrial precursor	ATP5F1	9
gi|4502303	NP_001688.1	ATPO_HUMAN	ATP synthase subunit O, mitochondrial precursor	atp5o	9
gi|4757810	NP_004037.1	ATPA_HUMAN	ATP synthase subunit alpha, mitochondrial precursor	Atp5a1	9
gi|51479156	NP_006467.4	ATP5L_HUMAN	ATP synthase subunit g, mitochondrial	atp5l	9
gi|4885079	NP_005165.1	ATPG_HUMAN	ATP synthase subunit gamma, mitochondrial isoform H (heart) precursor	Atp5c1	9
gi|32189394	NP_001677.2	ATPB_HUMAN	ATP synthase subunit beta, mitochondrial precursor	ATP5B	9
gi|9845297	NP_063940.1	DBLOH_HUMAN	diablo homolog, mitochondrial isoform 1 precursor	Diablo	9
gi|38202255	NP_689508.3	SYTC_HUMAN	threonyl-tRNA synthetase, cytoplasmic	Tars	10
gi|24234750	NP_036350.2	ILF3_HUMAN	interleukin enhancer-binding factor 3 isoform a	ilf3	10
gi|21396489	NP_004784.2	LONM_HUMAN	lon protease homolog, mitochondrial precursor	lonp1	10
gi|171184400	NP_036221.2	ABCBA_HUMAN	ATP-binding cassette sub-family B member 10, mitochondrial precursor	ABCB10	10
gi|40789249	NP_060592.2	SYDM_HUMAN	aspartyl-tRNA synthetase, mitochondrial precursor	Dars2	10
gi|38788380	NP_061176.3	DHTK1_HUMAN	probable 2-oxoglutarate dehydrogenase E1 component DHKTD1, mitochondrial precursor	DHTKD1	10
gi|5031815	NP_005539.1	SYK_HUMAN	lysyl-tRNA synthetase isoform 2	KARS	10
gi|226958412	NP_002216.2	IVD_HUMAN	isovaleryl-CoA dehydrogenase, mitochondrial isoform 1 precursor	ivd	10
gi|167614485	NP_006102.2	THIM_HUMAN	3-ketoacyl-CoA thiolase, mitochondrial	ACAA2	10
gi|188528628	NP_149100.2	PNPT1_HUMAN	polyribonucleotide nucleotidyltransferase 1, mitochondrial precursor	Pnpt1	11
gi|189458817	NP_003225.2	A8K6Q8_HUMAN	transferrin receptor protein 1	TFRC	11
gi|81295404	NP_001028755.2	ACOT9_HUMAN	acyl-coenzyme A thioesterase 9, mitochondrial isoform b precursor	acot9	11
gi|262118227	NP_001856.2	CX7A2_HUMAN	cytochrome c oxidase subunit 7A2, mitochondrial precursor	COX7A2	11
gi|16596694	NP_444278.1	RM53_HUMAN	39S ribosomal protein L53, mitochondrial precursor	MRPL53	11
gi|31621305	NP_573566.2	LPPRC_HUMAN	leucine-rich PPR motif-containing protein, mitochondrial precursor	lrpprc	11
gi|13654278	NP_112487.1	SLIRP_HUMAN	SRA stem-loop-interacting RNA-binding protein, mitochondrial precursor	C14orf156	11
gi|22547114	NP_660298.2	RM10_HUMAN	39S ribosomal protein L10, mitochondrial isoform a precursor	mRpL10	11
gi|27436901	NP_002940.2	RM12_HUMAN	39S ribosomal protein L12, mitochondrial precursor	mRpL12	11
gi|217035105	NP_060668.2	DJC11_HUMAN	dnaJ homolog subfamily C member 11	DNAJC11	12
gi|58530840	NP_004406.2	DESP_HUMAN	desmoplakin isoform I	dsp	12
gi|15277342	NP_055049.1	DHB8_HUMAN	estradiol 17-beta-dehydrogenase 8	HSD17B8	12
gi|5454122	NP_006318.1	TIM23_HUMAN	mitochondrial import inner membrane translocase subunit Tim23	LOC10431	12
gi|4505357	NP_002480.1	NDUA4_HUMAN	NADH dehydrogenase [ubiquinone] 1 alpha subcomplex subunit 4	Ndufa4	12
gi|4506691	NP_001011.1	RS16_HUMAN	40S ribosomal protein S16	rps16	12
gi|18152785	NP_542786.1	ROMO1_HUMAN	reactive oxygen species modulator 1	ROMO1	12
gi|4502985	NP_001854.1	CX6B1_HUMAN	cytochrome c oxidase subunit 6B1	COX6B1	12
gi|41327781	NP_951032.1	A4FU71_HUMAN	NADH dehydrogenase [ubiquinone] 1 alpha subcomplex assembly factor 3 isoform a precursor	NDUFAF3	12
gi|14150017	NP_115649.1	T126A_HUMAN	transmembrane protein 126A	Tmem126a	12
gi|7661786	NP_054884.1	NDUF4_HUMAN	NADH dehydrogenase [ubiquinone] 1 alpha subcomplex assembly factor 4	NDUFAF4	12
gi|110618253	NP_005026.3	RPOM_HUMAN	DNA-directed RNA polymerase, mitochondrial precursor	Polrmt	12
gi|7657689	NP_055078.1	YMEL1_HUMAN	ATP-dependent zinc metalloprotease YME1L1 isoform 3	YME1L1	12
gi|40254924	NP_060979.2	LRC59_HUMAN	leucine-rich repeat-containing protein 59	LRRC59	12
gi|193211616	NP_003625.2	NIPS1_HUMAN	protein NipSnap homolog 1	NIPSNAP1	12
gi|38505218	NP_115545.3	ACD11_HUMAN	acyl-CoA dehydrogenase family member 11	ACAD11	12
gi|4557235	NP_000009.1	ACADV_HUMAN	very long-chain specific acyl-CoA dehydrogenase, mitochondrial isoform 1 precursor	ACADVL	12
gi|4557303	NP_000373.1	AL3A2_HUMAN	fatty aldehyde dehydrogenase isoform 2	aldh3a2	12
gi|6912482	NP_036450.1	LETM1_HUMAN	LETM1 and EF-hand domain-containing protein 1, mitochondrial precursor	LETM1	12
gi|20336290	NP_055781.2	DHX30_HUMAN	putative ATP-dependent RNA helicase DHX30 isoform 2	DHX30	12
gi|296179427	NP_001171634.2	NA	hydroxyacyl-coenzyme A dehydrogenase, mitochondrial isoform 1 precursor	HADH	13
gi|109452591	NP_003840.2	SUCA_HUMAN	succinyl-CoA ligase [GDP-forming] subunit alpha, mitochondrial precursor	suclg1	13
gi|20149598	NP_036272.2	DIC_HUMAN	mitochondrial dicarboxylate carrier	slc25a10	13
gi|4505591	NP_002565.1	PRDX1_HUMAN	peroxiredoxin-1	PRDX1	13
gi|7705501	NP_057546.1	Q7Z2T3_HUMAN	transmembrane protein 14C	TMEM14C	13
gi|7657347	NP_055157.1	MTCH2_HUMAN	mitochondrial carrier homolog 2	mtch2	13
gi|156523968	NP_001609.2	PARP1_HUMAN	poly [ADP-ribose] polymerase 1	parp1	13
gi|156105687	NP_005923.2	MIPEP_HUMAN	mitochondrial intermediate peptidase precursor	MIPEP	13
gi|13540606	NP_110440.1	CLPB_HUMAN	caseinolytic peptidase B protein homolog	clpB	13
gi|23200008	NP_683710.1	ABHDB_HUMAN	abhydrolase domain-containing protein 11 isoform 1	abhd11	14
gi|110349780	NP_073582.2	ATPF1_HUMAN	ATP synthase mitochondrial F1 complex assembly factor 1 isoform 1 precursor	Atpaf1	14
gi|13569962	NP_112243.1	RAB1B_HUMAN	ras-related protein Rab-1B	RAB1B	14
gi|41327764	NP_003680.2	ARK72_HUMAN	aflatoxin B1 aldehyde reductase member 2	AKR7A2	14
gi|4506605	NP_000969.1	RL23_HUMAN	60S ribosomal protein L23	rpl23	14
gi|4506685	NP_001008.1	RS13_HUMAN	40S ribosomal protein S13	rps13	14
gi|94557305	NP_055578.2	RM19_HUMAN	39S ribosomal protein L19, mitochondrial precursor	MRPL19	14
gi|4503423	NP_001939.1	DUT_HUMAN	deoxyuridine 5'-triphosphate nucleotidohydrolase, mitochondrial isoform 2	dut	14
gi|7705618	NP_057134.1	RM11_HUMAN	39S ribosomal protein L11, mitochondrial isoform a	mrpl11	14
gi|7705793	NP_057111.1	LACB2_HUMAN	beta-lactamase-like protein 2	LACTB2	14
gi|55769543	NP_115487.2	RM14_HUMAN	39S ribosomal protein L14, mitochondrial precursor	MRPL14	14
gi|7661672	NP_056399.1	PDIP2_HUMAN	polymerase delta-interacting protein 2	POLDIP2	14
gi|4502013	NP_001616.1	KAD2_HUMAN	adenylate kinase 2, mitochondrial isoform a	Ak2	14
gi|24308295	NP_079472.1	GRPE1_HUMAN	grpE protein homolog 1, mitochondrial precursor	GRPEL1	14
gi|4507645	NP_000356.1	TPIS_HUMAN	triosephosphate isomerase isoform 1	TPI1	15
gi|21359867	NP_001907.2	CY1_HUMAN	cytochrome c1, heme protein, mitochondrial	cyc1	15
gi|163644321	NP_005994.2	UCRI_HUMAN	cytochrome b-c1 complex subunit Rieske, mitochondrial	uqcrfs1	15
gi|50592988	NP_003357.2	QCR2_HUMAN	cytochrome b-c1 complex subunit 2, mitochondrial precursor	Uqcrc2	15
gi|46593007	NP_003356.2	QCR1_HUMAN	cytochrome b-c1 complex subunit 1, mitochondrial precursor	Uqcrc1	15
gi|41281885	NP_037519.2	Q9P012_HUMAN	cytochrome b-c1 complex subunit 9 isoform a	Uqcr10	15
gi|5454152	NP_006285.1	QCR7_HUMAN	cytochrome b-c1 complex subunit 7 isoform 1	Uqcr7	15
gi|91199540	NP_000099.2	DLDH_HUMAN	dihydrolipoyl dehydrogenase, mitochondrial precursor	dld	16
gi|5174419	NP_006003.1	CLPP_HUMAN	putative ATP-dependent Clp protease proteolytic subunit, mitochondrial precursor	clpP	16
gi|25777732	NP_000681.2	ALDH2_HUMAN	aldehyde dehydrogenase, mitochondrial precursor	ALDH2	16
gi|5174723	NP_006105.1	TOM40_HUMAN	mitochondrial import receptor subunit TOM40 homolog	tomm40	16
gi|108773801	NP_000161.2	GCSP_HUMAN	glycine dehydrogenase [decarboxylating], mitochondrial precursor	Gldc	16
gi|4557231	NP_000007.1	ACADM_HUMAN	medium-chain specific acyl-CoA dehydrogenase, mitochondrial isoform a precursor	ACADM	16
gi|222136639	NP_005947.3	C1TC_HUMAN	C-1-tetrahydrofolate synthase, cytoplasmic	mthfd1	16
gi|19923315	NP_005403.2	GLYM_HUMAN	serine hydroxymethyltransferase, mitochondrial isoform 1 precursor	SHMT2	16
gi|19743875	NP_000134.2	FUMH_HUMAN	fumarate hydratase, mitochondrial precursor	FH	16
gi|21361103	NP_003696.2	CMC1_HUMAN	calcium-binding mitochondrial carrier protein Aralar1	slc25a12	16
gi|7657581	NP_055066.1	CMC2_HUMAN	calcium-binding mitochondrial carrier protein Aralar2 isoform 2	SLC25A13	16
gi|193082988	NP_598399.2	GTPB3_HUMAN	tRNA modification GTPase GTPBP3, mitochondrial isoform IV	GTPBP3	17
gi|4505685	NP_000275.1	Q5JPU1_HUMAN	pyruvate dehydrogenase E1 component subunit alpha, somatic form, mitochondrial isoform 1 precursor	Pdha1	17
gi|21536286	NP_001814.2	KCRB_HUMAN	creatine kinase B-type	CKB	17
gi|94538354	NP_004270.2	MPPB_HUMAN	mitochondrial-processing peptidase subunit beta precursor	PMPCB	17
gi|33636719	NP_006342.2	TIM44_HUMAN	mitochondrial import inner membrane translocase subunit TIM44 precursor	Timm44	17
gi|34147630	NP_003312.3	EFTU_HUMAN	elongation factor Tu, mitochondrial precursor	Tufm	17
gi|13376331	NP_079160.1	L2HDH_HUMAN	L-2-hydroxyglutarate dehydrogenase, mitochondrial precursor	L2HGDH	17
gi|155030240	NP_886552.2	TRNT1_HUMAN	tRNA-nucleotidyltransferase 1, mitochondrial	TRNT1	17
gi|117647226	NP_060289.2	MRRP1_HUMAN	mitochondrial ribonuclease P protein 1	rg9mtd1	17
gi|20336761	NP_057071.2	HEBP1_HUMAN	heme-binding protein 1	HEBP1	18
gi|28557745	NP_787103.1	ZADH2_HUMAN	zinc-binding alcohol dehydrogenase domain-containing protein 2	ZADH2	18
gi|296531406	NP_004640.3	NA	ES1 protein homolog, mitochondrial isoform Ia precursor	C21orf33	18
gi|20270317	NP_620132.1	RRFM_HUMAN	ribosome-recycling factor, mitochondrial isoform 1 precursor	mrrf	18
gi|4503327	NP_000389.1	NB5R3_HUMAN	NADH-cytochrome b5 reductase 3 isoform 1	cyb5r3	18
gi|27545315	NP_057444.2	Q8N9Q7_HUMAN	translational activator of cytochrome c oxidase 1	TACO1	18
gi|40789233	NP_064708.1	COQ9_HUMAN	ubiquinone biosynthesis protein COQ9, mitochondrial precursor	Coq9	18
gi|13375983	NP_078974.1	GHC1_HUMAN	mitochondrial glutamate carrier 1	SLC25A22	19
gi|37594471	NP_055177.2	HIBCH_HUMAN	3-hydroxyisobutyryl-CoA hydrolase, mitochondrial isoform 1 precursor	HIBCH	19
gi|51243059	NP_775738.3	FABD_HUMAN	malonyl-CoA-acyl carrier protein transacylase, mitochondrial isoform a precursor	Mcat	19
gi|70166599	NP_001002019.1	TRUA_HUMAN	tRNA pseudouridine synthase A, mitochondrial isoform 2	PUS1	19
gi|14861834	NP_149061.1	CECR5_HUMAN	cat eye syndrome chromosome region, candidate 5 isoform 2 precursor	CECR5	19
gi|4501853	NP_001598.1	THIK_HUMAN	3-ketoacyl-CoA thiolase, peroxisomal isoform a	Acaa1	19
gi|171846268	NP_005717.3	EFTS_HUMAN	elongation factor Ts, mitochondrial isoform 2 precursor	TSFM	19
gi|157739940	NP_001099040.1	NUD19_HUMAN	nucleoside diphosphate-linked moiety X motif 19, mitochondrial precursor	nudt19	19
gi|5803225	NP_006752.1	1433E_HUMAN	14-3-3 protein epsilon	LOC440917	19
gi|23618867	NP_073591.2	SFXN1_HUMAN	sideroflexin-1	SFXN1	19
gi|19923233	NP_002970.2	NLTP_HUMAN	non-specific lipid-transfer protein isoform 1 proprotein	SCP2	19
gi|48526509	NP_001001563.1	TIM50_HUMAN	mitochondrial import inner membrane translocase subunit TIM50	timm50	19
gi|38569475	NP_002446.2	MTX1_HUMAN	metaxin-1 isoform 1	Mtx1	19
gi|4758768	NP_004535.1	NDUAA_HUMAN	NADH dehydrogenase [ubiquinone] 1 alpha subcomplex subunit 10, mitochondrial precursor	NDUFA10	19
gi|25777734	NP_003739.2	AL4A1_HUMAN	delta-1-pyrroline-5-carboxylate dehydrogenase, mitochondrial isoform a precursor	ALDH4A1	20
gi|13027640	NP_005754.2	AASS_HUMAN	alpha-aminoadipic semialdehyde synthase, mitochondrial precursor	aass	20
gi|41872631	NP_004095.4	FAS_HUMAN	fatty acid synthase	FASN	20
gi|4506189	NP_002783.1	PSA7_HUMAN	proteasome subunit alpha type-7	PSMA7	20
gi|23110944	NP_002782.1	PSA6_HUMAN	proteasome subunit alpha type-6	Psma6	20
gi|154090976	NP_055892.2	Q05B42_HUMAN	sterile alpha and TIR motif-containing protein 1	Sarm1	21
gi|13027604	NP_076425.1	RT34_HUMAN	28S ribosomal protein S34, mitochondrial	MRPS34	21
gi|7662645	NP_054765.1	RT18B_HUMAN	28S ribosomal protein S18b, mitochondrial precursor	mRpS18B	21
gi|9910244	NP_064576.1	RT22_HUMAN	28S ribosomal protein S22, mitochondrial	MRPS22	21
gi|186928850	NP_055899.2	RT27_HUMAN	28S ribosomal protein S27, mitochondrial	MRPS27	21
gi|14028877	NP_071942.1	RT25_HUMAN	28S ribosomal protein S25, mitochondrial	MRPS25	21
gi|7705425	NP_057053.1	RT17_HUMAN	28S ribosomal protein S17, mitochondrial precursor	mrps17	21
gi|7705626	NP_057149.1	RT16_HUMAN	28S ribosomal protein S16, mitochondrial precursor	mrps16	21
gi|18201905	NP_000166.2	G6PI_HUMAN	glucose-6-phosphate isomerase isoform 2	GPI	21
gi|16554609	NP_073750.2	RT11_HUMAN	28S ribosomal protein S11, mitochondrial isoform a	mrps11	21
gi|11559927	NP_071383.1	RT14_HUMAN	28S ribosomal protein S14, mitochondrial	mRpS14	21
gi|38683855	NP_060422.4	PTCD3_HUMAN	pentatricopeptide repeat-containing protein 3, mitochondrial precursor	Ptcd3	21
gi|33188463	NP_872578.1	RT09_HUMAN	28S ribosomal protein S9, mitochondrial precursor	MRPS9	21
gi|4758118	NP_004623.1	RT29_HUMAN	28S ribosomal protein S29, mitochondrial isoform 1	DAP3	21
gi|16554604	NP_057154.2	RT23_HUMAN	28S ribosomal protein S23, mitochondrial	MRPS23	21
gi|186928852	NP_057055.2	RT07_HUMAN	28S ribosomal protein S7, mitochondrial precursor	MRPS7	21
gi|122891870	NP_940953.2	MIA3_HUMAN	melanoma inhibitory activity protein 3 precursor	MIA3	21
gi|283436222	NP_001164006.1	ATD3A_HUMAN	ATPase family AAA domain-containing protein 3A isoform 2	atad3a	21
gi|45439306	NP_001340.2	SYDC_HUMAN	aspartyl-tRNA synthetase, cytoplasmic	Dars	21
gi|4505773	NP_002625.1	PHB_HUMAN	prohibitin	Phb	21
gi|6005854	NP_009204.1	PHB2_HUMAN	prohibitin-2 isoform 2	PHB2	21
gi|4826848	NP_004991.1	NDUA5_HUMAN	NADH dehydrogenase [ubiquinone] 1 alpha subcomplex subunit 5	NDUFA5	22
gi|103472001	NP_004992.2	NDUA7_HUMAN	NADH dehydrogenase [ubiquinone] 1 alpha subcomplex subunit 7	Ndufa7	22
gi|4505363	NP_002483.1	NDUB5_HUMAN	NADH dehydrogenase [ubiquinone] 1 beta subcomplex subunit 5, mitochondrial isoform 1 precursor	Ndufb5	22
gi|65506442	NP_000273.2	Q16380_HUMAN	propionyl-CoA carboxylase alpha chain, mitochondrial isoform a precursor	pccA	22
gi|48255924	NP_066553.3	NDUV3_HUMAN	NADH dehydrogenase [ubiquinone] flavoprotein 3, mitochondrial isoform a precursor	NDUFV3	22
gi|4505355	NP_002479.1	NDUA2_HUMAN	NADH dehydrogenase [ubiquinone] 1 alpha subcomplex subunit 2 isoform 1	Ndufa2	22
gi|187281616	NP_077718.3	NDUS7_HUMAN	NADH dehydrogenase [ubiquinone] iron-sulfur protein 7, mitochondrial precursor	NDUFS7	22
gi|10092657	NP_061326.1	Q15706_HUMAN	NADH dehydrogenase [ubiquinone] 1 alpha subcomplex subunit 12	NDUFA12	22
gi|222080062	NP_066552.2	NDUV2_HUMAN	NADH dehydrogenase [ubiquinone] flavoprotein 2, mitochondrial precursor	Ndufv2	22
gi|10764847	NP_004137.2	NDUB7_HUMAN	NADH dehydrogenase [ubiquinone] 1 beta subcomplex subunit 7	Ndufb7	22
gi|16950603	NP_068593.2	RT35_HUMAN	28S ribosomal protein S35, mitochondrial isoform 1 precursor	MRPS35	22
gi|4504007	NP_000158.1	GLPK_HUMAN	glycerol kinase isoform b	GK	22
gi|28269681	NP_783313.1	NDUAB_HUMAN	NADH dehydrogenase [ubiquinone] 1 alpha subcomplex subunit 11 isoform 1	NDUFA11	22
gi|24307939	NP_036205.1	TCPE_HUMAN	T-complex protein 1 subunit epsilon	cct5	22
gi|57863257	NP_110379.2	TCPA_HUMAN	T-complex protein 1 subunit alpha isoform a	TCP1	22
gi|5453607	NP_006420.1	TCPH_HUMAN	T-complex protein 1 subunit eta isoform a	Cct7	22
gi|38455427	NP_006421.2	TCPD_HUMAN	T-complex protein 1 subunit delta	cct4	22
gi|5453603	NP_006422.1	TCPB_HUMAN	T-complex protein 1 subunit beta isoform 1	CCT2	22
gi|4502643	NP_001753.1	A6NCD2_HUMAN	T-complex protein 1 subunit zeta isoform a	cct6a	22
gi|63162572	NP_005989.3	Q5SZY0_HUMAN	T-complex protein 1 subunit gamma isoform a	Cct3	22
gi|20149568	NP_009034.2	NDUV1_HUMAN	NADH dehydrogenase [ubiquinone] flavoprotein 1, mitochondrial isoform 1 precursor	Ndufv1	22
gi|316983160	NP_001186913.1	NA	NADH-ubiquinone oxidoreductase 75 kDa subunit, mitochondrial isoform 5	NDUFS1	22
gi|33519475	NP_004997.4	NDUS1_HUMAN	NADH-ubiquinone oxidoreductase 75 kDa subunit, mitochondrial isoform 1 precursor	NDUFS1	22
gi|6681764	NP_004993.1	NDUA9_HUMAN	NADH dehydrogenase [ubiquinone] 1 alpha subcomplex subunit 9, mitochondrial precursor	NDUFA9	22
gi|251831117	YP_003024036.1	NU5M_HUMAN	NADH dehydrogenase subunit 5	ND5	22
gi|4758774	NP_004539.1	NDUBA_HUMAN	NADH dehydrogenase [ubiquinone] 1 beta subcomplex subunit 10	NDUFB10	22
gi|6041669	NP_004538.2	NDUB4_HUMAN	NADH dehydrogenase [ubiquinone] 1 beta subcomplex subunit 4 isoform 1	NDUFB4	22
gi|4505371	NP_002487.1	NDUS8_HUMAN	NADH dehydrogenase [ubiquinone] iron-sulfur protein 8, mitochondrial precursor	Ndufs8	22
gi|4758786	NP_004541.1	NDUS2_HUMAN	NADH dehydrogenase [ubiquinone] iron-sulfur protein 2, mitochondrial isoform 1 precursor	ndufs2	22
gi|4758788	NP_004542.1	NDUS3_HUMAN	NADH dehydrogenase [ubiquinone] iron-sulfur protein 3, mitochondrial precursor	ndufs3	22
gi|119943100	NP_000523.2	PCCB_HUMAN	propionyl-CoA carboxylase beta chain, mitochondrial isoform 1 precursor	PCCB	22
gi|19913424	NP_001681.2	VATA_HUMAN	V-type proton ATPase catalytic subunit A	Atp6v1a	22
gi|260763955	NP_057049.5	NDUAD_HUMAN	NADH dehydrogenase [ubiquinone] 1 alpha subcomplex subunit 13	Ndufa13	22
gi|6274550	NP_004996.1	NDUB9_HUMAN	NADH dehydrogenase [ubiquinone] 1 beta subcomplex subunit 9	NDUFB9	22
gi|188035924	NP_001173.2	AL7A1_HUMAN	alpha-aminoadipic semialdehyde dehydrogenase	ALDH7A1	22
gi|8923001	NP_060864.1	ABHDA_HUMAN	abhydrolase domain-containing protein 10, mitochondrial precursor	ABHD10	23
gi|6912238	NP_036226.1	PRDX5_HUMAN	peroxiredoxin-5, mitochondrial isoform a precursor	Prdx5	23
gi|11024700	NP_036590.1	TIM13_HUMAN	mitochondrial import inner membrane translocase subunit Tim13	Timm13	23
gi|4502491	NP_001203.1	C1QBP_HUMAN	complement component 1 Q subcomponent-binding protein, mitochondrial precursor	c1qbp	23
gi|14211923	NP_115982.1	HINT2_HUMAN	histidine triad nucleotide-binding protein 2, mitochondrial precursor	HINT2	23
gi|28872734	NP_115488.2	RM43_HUMAN	39S ribosomal protein L43, mitochondrial isoform a	MRPL43	24
gi|51873036	NP_002532.2	ODO1_HUMAN	2-oxoglutarate dehydrogenase, mitochondrial isoform 1 precursor	Ogdh	24
gi|67782305	NP_000627.2	SODM_HUMAN	superoxide dismutase [Mn], mitochondrial isoform A precursor	Sod2	24
gi|25777730	NP_000683.3	AL1B1_HUMAN	aldehyde dehydrogenase X, mitochondrial precursor	ALDH1B1	24
gi|42490749	NP_004290.2	ABCB7_HUMAN	ATP-binding cassette sub-family B member 7, mitochondrial	ABCB7	24
gi|21361181	NP_000692.2	AT1A1_HUMAN	sodium/potassium-transporting ATPase subunit alpha-1 isoform a	ATP1A1	24
gi|4507229	NP_001071.1	SSDH_HUMAN	succinate-semialdehyde dehydrogenase, mitochondrial isoform 2 precursor	ALDH5A1	24
gi|190885499	NP_004246.2	COX5A_HUMAN	cytochrome c oxidase subunit 5A, mitochondrial precursor	COX5A	24
gi|4502981	NP_001852.1	COX41_HUMAN	cytochrome c oxidase subunit 4 isoform 1, mitochondrial precursor	COX4I1	24
gi|251831110	YP_003024029.1	COX2_HUMAN	cytochrome c oxidase subunit II	COX2	24
gi|17017988	NP_001853.2	COX5B_HUMAN	cytochrome c oxidase subunit 5B, mitochondrial precursor	COX5B	24
gi|4758040	NP_004365.1	COX6C_HUMAN	cytochrome c oxidase subunit 6C proprotein	COX6C	24
gi|34147522	NP_064632.2	ADCK3_HUMAN	chaperone activity of bc1 complex-like, mitochondrial precursor	cabc1	25
gi|15029520	NP_036340.1	SYHM_HUMAN	probable histidyl-tRNA synthetase, mitochondrial precursor	DTD1	25
gi|94400921	NP_775826.2	TYSD1_HUMAN	peroxisomal leader peptide-processing protease isoform a	tysnd1	25
gi|194306651	NP_060460.4	Q9NWE6_HUMAN	pyruvate dehydrogenase phosphatase regulatory subunit, mitochondrial precursor	PDPR	25
gi|4503143	NP_001900.1	CATD_HUMAN	cathepsin D preproprotein	CTSD	25
gi|5031987	NP_005720.1	PPIF_HUMAN	peptidyl-prolyl cis-trans isomerase F, mitochondrial precursor	PPIF	25
gi|56117850	NP_009089.4	CSDE1_HUMAN	cold shock domain-containing protein E1 isoform 2	CSDE1	25
gi|34147676	NP_057026.3	MTER1_HUMAN	mTERF domain-containing protein 1, mitochondrial precursor	MTERFD1	25
gi|119703746	NP_004444.2	ETFD_HUMAN	electron transfer flavoprotein-ubiquinone oxidoreductase, mitochondrial precursor	Etfdh	25
gi|197100773	NP_064716.2	SYRM_HUMAN	probable arginyl-tRNA synthetase, mitochondrial precursor	rars2	26
gi|156564403	NP_000916.2	ODPB_HUMAN	pyruvate dehydrogenase E1 component subunit beta, mitochondrial isoform 1 precursor	pdhB	26
gi|148298677	NP_001091742.1	HMCS1_HUMAN	hydroxymethylglutaryl-CoA synthase, cytoplasmic	HMGCS1	26
gi|18390331	NP_079272.4	Q9H9M0_HUMAN	elongation factor G, mitochondrial precursor	GFM1	26
gi|54607135	NP_055635.3	TOM70_HUMAN	mitochondrial import receptor subunit TOM70	TOMM70A	26
gi|7706333	NP_057139.1	RM48_HUMAN	39S ribosomal protein L48, mitochondrial precursor	MRPL48	26
gi|7242140	NP_006651.2	CLPX_HUMAN	ATP-dependent Clp protease ATP-binding subunit clpX-like, mitochondrial precursor	clpX	26
gi|26667177	NP_071446.2	RM46_HUMAN	39S ribosomal protein L46, mitochondrial precursor	mrpl46	26
gi|4758504	NP_004484.1	HCD2_HUMAN	3-hydroxyacyl-CoA dehydrogenase type-2 isoform 1	HSD17B10	26
gi|4504523	NP_002148.1	CH10_HUMAN	10 kDa heat shock protein, mitochondrial	HSPE1	26
gi|4501867	NP_001089.1	ACON_HUMAN	aconitate hydratase, mitochondrial precursor	ACO2	26
gi|21361399	NP_055040.2	2AAA_HUMAN	serine/threonine-protein phosphatase 2A 65 kDa regulatory subunit A alpha isoform	PPP2R1A	26
gi|167466173	NP_005337.2	HSP71_HUMAN	heat shock 70 kDa protein 1A/1B	HSPA1A	26
gi|155722983	NP_057376.2	TRAP1_HUMAN	heat shock protein 75 kDa, mitochondrial precursor	Trap1	26
gi|14149738	NP_065777.1	NEUL_HUMAN	neurolysin, mitochondrial precursor	NLN	26
gi|5729877	NP_006588.1	HSP7C_HUMAN	heat shock cognate 71 kDa protein isoform 1	HSPA8	26
gi|7705925	NP_057370.1	DCXR_HUMAN	L-xylulose reductase isoform 1	DCXR	26
gi|8923415	NP_060294.1	MARH5_HUMAN	E3 ubiquitin-protein ligase MARCH5	MARCH5	26
gi|21735621	NP_005909.2	MDHM_HUMAN	malate dehydrogenase, mitochondrial precursor	mdh2	26
gi|8923812	NP_060943.1	ACO13_HUMAN	acyl-coenzyme A thioesterase 13 isoform 1	ACOT13	26
gi|4757732	NP_004199.1	AIFM1_HUMAN	apoptosis-inducing factor 1, mitochondrial isoform 1 precursor	AIFM1	26
gi|83921614	NP_085056.2	CYB5B_HUMAN	cytochrome b5 type B precursor	CYB5B	26
gi|22749499	NP_689979.1	CQ061_HUMAN	hypothetical protein LOC254863 precursor	C17orf61	26
gi|15721937	NP_114403.1	RT24_HUMAN	28S ribosomal protein S24, mitochondrial precursor	mrps24	26
gi|4826960	NP_005042.1	Q53HS0_HUMAN	glutaminyl-tRNA synthetase	QARS	26
gi|19923640	NP_115756.2	RRF2M_HUMAN	ribosome-releasing factor 2, mitochondrial isoform 1	GFM2	26
gi|7657345	NP_055156.1	MTCH1_HUMAN	mitochondrial carrier homolog 1	MTCH1	27
gi|223718097	NP_005006.3	Q2M1J6_HUMAN	mitochondrial inner membrane protein OXA1L	Oxa1l	27
gi|11321583	NP_003841.1	SUCB1_HUMAN	succinyl-CoA ligase [ADP-forming] subunit beta, mitochondrial precursor	SUCLA2	27
gi|10190746	NP_065956.1	RDH14_HUMAN	retinol dehydrogenase 14	NT5C1B	27
gi|40254986	NP_115679.2	HSDL2_HUMAN	hydroxysteroid dehydrogenase-like protein 2 isoform 1	hsdl2	27
gi|11095441	NP_005580.1	MMSA_HUMAN	methylmalonate-semialdehyde dehydrogenase [acylating], mitochondrial precursor	Aldh6a1	27
gi|4506001	NP_000300.1	PPOX_HUMAN	protoporphyrinogen oxidase	PPOX	27
gi|8922701	NP_060708.1	AGK_HUMAN	acylglycerol kinase, mitochondrial precursor	AGK	27
gi|4505775	NP_002626.1	MPCP_HUMAN	phosphate carrier protein, mitochondrial isoform b precursor	SLC25A3	27
gi|55749577	NP_001142.2	ADT1_HUMAN	ADP/ATP translocase 1	SLC25A4	27
gi|7661602	NP_056230.1	BR44_HUMAN	brain protein 44	BRP44	27
gi|49355721	NP_055182.3	Q9H2P1_HUMAN	growth and transformation-dependent protein	Fam162a	27
gi|4507879	NP_003365.1	VDAC1_HUMAN	voltage-dependent anion-selective channel protein 1	VDAC1	27
gi|42476281	NP_003366.2	VDAC2_HUMAN	voltage-dependent anion-selective channel protein 2 isoform 2	vdac2	27
gi|156071459	NP_001143.2	ADT2_HUMAN	ADP/ATP translocase 2	SLC25A5	27
gi|156071462	NP_001627.2	ADT3_HUMAN	ADP/ATP translocase 3	SLC25A6	27
gi|25188179	NP_005653.3	VDAC3_HUMAN	voltage-dependent anion-selective channel protein 3 isoform b	VDAC3	27
gi|224600454	NP_073583.3	MOSC1_HUMAN	MOSC domain-containing protein 1, mitochondrial precursor	MOSC1	27
gi|7706351	NP_057161.1	PTH2_HUMAN	peptidyl-tRNA hydrolase 2, mitochondrial precursor	ptrh2	27
gi|49574502	NP_057327.2	NB5R1_HUMAN	NADH-cytochrome b5 reductase 1	CYB5R1	27
gi|21735485	NP_663729.1	ATPF2_HUMAN	ATP synthase mitochondrial F1 complex assembly factor 2 precursor	atpaf2	27
gi|4501859	NP_001600.1	ACDSB_HUMAN	short/branched chain specific acyl-CoA dehydrogenase, mitochondrial precursor	ACADSB	28
gi|115387094	NP_002991.2	DHSB_HUMAN	succinate dehydrogenase [ubiquinone] iron-sulfur subunit, mitochondrial precursor	SdhB	28
gi|156416003	NP_004159.2	DHSA_HUMAN	succinate dehydrogenase [ubiquinone] flavoprotein subunit, mitochondrial precursor	SDHA	28
gi|32307132	NP_066923.3	NFS1_HUMAN	cysteine desulfurase, mitochondrial isoform a precursor	NFS1	28
gi|63252886	NP_000908.2	C9JL12_HUMAN	prolyl 4-hydroxylase subunit alpha-1 isoform 1 precursor	P4HA1	28
gi|11386135	NP_000700.1	ODBA_HUMAN	2-oxoisovalerate dehydrogenase subunit alpha, mitochondrial isoform 1 precursor	BCKDHA	28
gi|4557233	NP_000008.1	ACADS_HUMAN	short-chain specific acyl-CoA dehydrogenase, mitochondrial precursor	Acads	28
gi|4557353	NP_000047.1	ODBB_HUMAN	2-oxoisovalerate dehydrogenase subunit beta, mitochondrial precursor	BCKDHB	28
gi|227499619	NP_003636.2	Q53GS2_HUMAN	very long-chain acyl-CoA synthetase isoform 1	slc27a2	29
gi|32189392	NP_005800.3	PRDX2_HUMAN	peroxiredoxin-2 isoform a	PRDX2	29
gi|14269586	NP_110438.1	RT26_HUMAN	28S ribosomal protein S26, mitochondrial precursor	MRPS26	29
gi|205360838	NP_005138.3	DNJA3_HUMAN	dnaJ homolog subfamily A member 3, mitochondrial isoform 1	DNAJA3	29
gi|31377644	NP_116199.2	ATAD1_HUMAN	ATPase family AAA domain-containing protein 1	ATAD1	29
gi|14249376	NP_116136.1	USMG5_HUMAN	up-regulated during skeletal muscle growth protein 5	USMG5	29
gi|4502317	NP_001687.1	VATE1_HUMAN	V-type proton ATPase subunit E 1 isoform a	ATP6V1E1	29
gi|21361497	NP_054768.2	ACAD9_HUMAN	acyl-CoA dehydrogenase family member 9, mitochondrial precursor	ACAD9	29
gi|20149633	NP_057665.2	ECSIT_HUMAN	evolutionarily conserved signaling intermediate in Toll pathway, mitochondrial isoform 1	Ecsit	29
gi|53729337	NP_002444.2	IF2M_HUMAN	translation initiation factor IF-2, mitochondrial precursor	MTIF2	29
gi|5174615	NP_006058.1	CX4NB_HUMAN	neighbor of COX4 isoform 1	cox4nb	29
gi|4503937	NP_001474.1	NIPS2_HUMAN	protein NipSnap homolog 2	Gbas	29
gi|31542641	NP_060476.2	MTU1_HUMAN	mitochondrial tRNA-specific 2-thiouridylase 1	trmU	29
gi|83367083	NP_055217.2	QCR8_HUMAN	cytochrome b-c1 complex subunit 8	UQCRQ	30
gi|116805340	NP_002038.2	SYG_HUMAN	glycyl-tRNA synthetase	Gars	30
gi|4504505	NP_000405.1	DHB4_HUMAN	peroxisomal multifunctional enzyme type 2 isoform 2	hsd17b4	30
gi|36796743	NP_056255.2	C1TM_HUMAN	monofunctional C1-tetrahydrofolate synthase, mitochondrial precursor	MTHFD1L	30
gi|28178832	NP_002159.2	IDHP_HUMAN	isocitrate dehydrogenase [NADP], mitochondrial precursor	IDH2	30
gi|4502215	NP_001163.1	ARGI2_HUMAN	arginase-2, mitochondrial precursor	arg2	30
gi|8923421	NP_060297.1	SYSM_HUMAN	seryl-tRNA synthetase, mitochondrial isoform b precursor	SARS2	30
gi|11545863	NP_071415.1	MCCB_HUMAN	methylcrotonoyl-CoA carboxylase beta chain, mitochondrial	mccc2	30
gi|70995211	NP_001389.2	ECH1_HUMAN	delta(3,5)-Delta(2,4)-dienoyl-CoA isomerase, mitochondrial precursor	ech1	31
gi|4557014	NP_001743.1	CATA_HUMAN	catalase	cat	31
gi|94536784	NP_078937.3	CCD51_HUMAN	coiled-coil domain-containing protein 51	Ccdc51	31
gi|4885281	NP_005262.1	DHE3_HUMAN	glutamate dehydrogenase 1, mitochondrial precursor	glud1	31
gi|122939153	NP_892022.2	NNTM_HUMAN	NAD(P) transhydrogenase, mitochondrial precursor	Nnt	31
gi|5453549	NP_006397.1	PRDX4_HUMAN	peroxiredoxin-4	Prdx4	31
gi|9955963	NP_005680.1	ABCB6_HUMAN	ATP-binding cassette sub-family B member 6, mitochondrial	ABCB6	31
gi|4758668	NP_004854.1	SPTC2_HUMAN	serine palmitoyltransferase 2	Sptlc2	31
gi|59710109	NP_057673.2	CC001_HUMAN	transmembrane protein C3orf1	C3orf1	31
gi|31542947	NP_002147.2	CH60_HUMAN	60 kDa heat shock protein, mitochondrial	HSPD1	31
gi|24797097	NP_008838.2	P5CR1_HUMAN	pyrroline-5-carboxylate reductase 1, mitochondrial isoform 1	Pycr1	31
gi|4758582	NP_004126.1	IDH3G_HUMAN	isocitrate dehydrogenase [NAD] subunit gamma, mitochondrial isoform a precursor	Idh3g	31
gi|20127408	NP_000173.2	ECHA_HUMAN	trifunctional enzyme subunit alpha, mitochondrial precursor	HADHA	31
gi|4504327	NP_000174.1	ECHB_HUMAN	trifunctional enzyme subunit beta, mitochondrial precursor	hadhb	31
gi|28178821	NP_008830.2	IDH3B_HUMAN	isocitrate dehydrogenase [NAD] subunit beta, mitochondrial isoform a precursor	IDH3B	31
gi|28178816	NP_777280.1	IDH3B_HUMAN	isocitrate dehydrogenase [NAD] subunit beta, mitochondrial isoform b precursor	IDH3B	31
gi|5031777	NP_005521.1	IDH3A_HUMAN	isocitrate dehydrogenase [NAD] subunit alpha, mitochondrial precursor	idh3a	31
gi|21265093	NP_115866.1	RM41_HUMAN	39S ribosomal protein L41, mitochondrial	mRpL41	32
gi|73486658	NP_002071.2	AATM_HUMAN	aspartate aminotransferase, mitochondrial precursor	Got2	32
gi|4758790	NP_004543.1	NDUS5_HUMAN	NADH dehydrogenase [ubiquinone] iron-sulfur protein 5	NDUFS5	32
gi|14165469	NP_001010.2	RS15A_HUMAN	40S ribosomal protein S15a	RPS15A	32
gi|21361368	NP_002851.2	P5CS_HUMAN	delta-1-pyrroline-5-carboxylate synthase isoform 1	ALDH18A1	32
gi|4506649	NP_000958.1	RL3_HUMAN	60S ribosomal protein L3 isoform a	MRPL3A	32
gi|5729937	NP_006545.1	MTX2_HUMAN	metaxin-2	MTX2	32
gi|225543166	NP_056195.3	SAM50_HUMAN	sorting and assembly machinery component 50 homolog	Samm50	32
gi|8923390	NP_060282.1	CHCH3_HUMAN	coiled-coil-helix-coiled-coil-helix domain-containing protein 3, mitochondrial precursor	CHCHD3	32
gi|154354962	NP_001093639.1	IMMT_HUMAN	mitochondrial inner membrane protein isoform 2	IMMT	32
gi|16554611	NP_112570.2	RT15_HUMAN	28S ribosomal protein S15, mitochondrial precursor	MRPS15	32
gi|8922532	NP_060615.1	RMD3_HUMAN	regulator of microtubule dynamics protein 3	FAM82A2	32
gi|16554607	NP_060611.2	RT10_HUMAN	28S ribosomal protein S10, mitochondrial	mrps10	32
gi|13994259	NP_114108.1	RT05_HUMAN	28S ribosomal protein S5, mitochondrial	Mrps5	32
gi|62241042	NP_004437.2	SYEP_HUMAN	bifunctional aminoacyl-tRNA synthetase	eprs	32
gi|186928854	NP_005821.2	RT31_HUMAN	28S ribosomal protein S31, mitochondrial precursor	mRpS31	32
gi|7705805	NP_057118.1	RT02_HUMAN	28S ribosomal protein S2, mitochondrial	MRPS2	32
gi|13994257	NP_114107.1	RT21_HUMAN	28S ribosomal protein S21, mitochondrial	MRPS21	32
gi|34304322	NP_115727.3	RM45_HUMAN	39S ribosomal protein L45, mitochondrial precursor	MRPL45	32
gi|7661730	NP_054737.1	RT28_HUMAN	28S ribosomal protein S28, mitochondrial	mRpS28	32
gi|4758784	NP_004540.1	NDUC2_HUMAN	NADH dehydrogenase [ubiquinone] 1 subunit C2	NDUFC2	32
gi|4758638	NP_004896.1	PRDX6_HUMAN	peroxiredoxin-6	Prdx6	32
gi|13376007	NP_078986.1	ISOC2_HUMAN	isochorismatase domain-containing protein 2, mitochondrial isoform 2	isoc2	33
gi|4503023	NP_000089.1	CPT2_HUMAN	carnitine O-palmitoyltransferase 2, mitochondrial precursor	cpt2	33
gi|4757838	NP_004315.1	BAX_HUMAN	apoptosis regulator BAX isoform beta	BAX	33
gi|45269137	NP_284941.2	MFN1_HUMAN	mitofusin-1	mfn1	33
gi|75750470	NP_060777.3	MIRO1_HUMAN	mitochondrial Rho GTPase 1 isoform 3	RHOT1	33
gi|285002231	NP_001076581.2	GPDM_HUMAN	glycerol-3-phosphate dehydrogenase, mitochondrial precursor	Gpd2	33
gi|268370293	NP_065175.4	Q9H6B7_HUMAN	valyl-tRNA synthetase, mitochondrial isoform 2 precursor	Vars2	33
gi|20070344	NP_079426.2	Q9H9V2_HUMAN	threonyl-tRNA synthetase, mitochondrial precursor	TARS2	33
gi|42794752	NP_004448.2	ACSL3_HUMAN	long-chain-fatty-acid--CoA ligase 3	ACSL3	33
gi|7662004	NP_055689.1	MFN2_HUMAN	mitofusin-2	MFN2	33
gi|18860831	NP_570844.1	OPA1_HUMAN	dynamin-like 120 kDa protein, mitochondrial isoform 2	Opa1	33
gi|4505145	NP_002387.1	MAOM_HUMAN	NAD-dependent malic enzyme, mitochondrial isoform 1 precursor	ME2	33
gi|62988276	NP_055487.2	MRRP3_HUMAN	mitochondrial ribonuclease P protein 3 precursor	KIAA0391	33
gi|6005862	NP_009139.1	RM03_HUMAN	39S ribosomal protein L3, mitochondrial	Mrpl3	33
gi|34098946	NP_004550.2	YBOX1_HUMAN	nuclease-sensitive element-binding protein 1	ybx1	33
gi|40217812	NP_004740.2	TBRG4_HUMAN	protein TBRG4 isoform 1	TBRG4	33
gi|106049292	NP_071504.2	PYC_HUMAN	pyruvate carboxylase, mitochondrial precursor	Pc	33
gi|31377667	NP_113678.2	LONP2_HUMAN	lon protease homolog 2, peroxisomal	LONP2	34
gi|7661872	NP_056155.1	SYLM_HUMAN	probable leucyl-tRNA synthetase, mitochondrial precursor	Lars2	34
gi|4557735	NP_000231.1	AOFA_HUMAN	amine oxidase [flavin-containing] A	MAOA	34
gi|15991827	NP_277031.1	HXK1_HUMAN	hexokinase-1 isoform HKI-R	HK1	34
gi|38569417	NP_065796.1	SYAM_HUMAN	alanyl-tRNA synthetase, mitochondrial precursor	AARS2	34
gi|38372919	NP_001719.2	A6NJW1_HUMAN	basigin isoform 1 precursor	bsg	34
gi|145553959	NP_060597.4	RNZ2_HUMAN	zinc phosphodiesterase ELAC protein 2 isoform 1	ELAC2	34
gi|66392203	NP_001018146.1	NDKA_HUMAN	NME1-NME2 protein	Nme1	34
gi|4503607	NP_000117.1	ETFA_HUMAN	electron transfer flavoprotein subunit alpha, mitochondrial isoform a	etfA	34
gi|4503609	NP_001976.1	ETFB_HUMAN	electron transfer flavoprotein subunit beta isoform 1	etfB	34
gi|62530384	NP_001910.2	D3D2_HUMAN	3,2-trans-enoyl-CoA isomerase, mitochondrial isoform 1 precursor	dci	34
gi|41352061	NP_055704.2	PREP_HUMAN	presequence protease, mitochondrial precursor	PITRM1	34
gi|56713254	NP_001008661.1	KAT3_HUMAN	kynurenine--oxoglutarate transaminase 3 isoform 1	ccbl2	34
gi|194097323	NP_004083.3	ECHM_HUMAN	enoyl-CoA hydratase, mitochondrial precursor	Echs1	34
gi|22035672	NP_006431.2	Q59ET7_HUMAN	thioredoxin reductase 2, mitochondrial precursor	TXNRD2	34
gi|300192933	NP_006787.2	NA	AFG3-like protein 2	AFG3L2	35
gi|110671329	NP_001909.2	ODB2_HUMAN	lipoamide acyltransferase component of branched-chain alpha-keto acid dehydrogenase complex, mitochondrial precursor	DBT	35
gi|27886570	NP_542984.2	RM39_HUMAN	39S ribosomal protein L39, mitochondrial isoform b	mrpl39	35
gi|223468571	NP_066957.3	RM23_HUMAN	39S ribosomal protein L23, mitochondrial	MRPL23	35
gi|11596859	NP_071344.1	RM17_HUMAN	39S ribosomal protein L17, mitochondrial precursor	MRPL17	35
gi|13899231	NP_113608.1	RM09_HUMAN	39S ribosomal protein L9, mitochondrial precursor	mRpL9	35
gi|22035588	NP_078816.2	RM24_HUMAN	39S ribosomal protein L24, mitochondrial precursor	Mrpl24	35
gi|4826649	NP_004918.1	RM49_HUMAN	39S ribosomal protein L49, mitochondrial	MRPL49	35
gi|12597661	NP_075066.1	RM44_HUMAN	39S ribosomal protein L44, mitochondrial precursor	mrpl44	35
gi|169636418	NP_115867.2	RM38_HUMAN	39S ribosomal protein L38, mitochondrial precursor	Mrpl38	35
gi|18105007	NP_004332.2	PYR1_HUMAN	CAD protein	cad	35
gi|31652226	NP_852615.1	RM21_HUMAN	39S ribosomal protein L21, mitochondrial isoform d	MRPL21	35
gi|4758012	NP_004850.1	CLH1_HUMAN	clathrin heavy chain 1	CLTC	35
gi|22547136	NP_057040.2	RM04_HUMAN	39S ribosomal protein L4, mitochondrial isoform a	mRpL4	35
gi|7661806	NP_054894.1	RM15_HUMAN	39S ribosomal protein L15, mitochondrial precursor	mrpl15	35
gi|143770802	NP_064621.3	RM01_HUMAN	39S ribosomal protein L1, mitochondrial precursor	MRPL1	35
gi|22547134	NP_057575.2	RM37_HUMAN	39S ribosomal protein L37, mitochondrial precursor	MRPL37	35
gi|4557657	NP_001536.1	ICT1_HUMAN	peptidyl-tRNA hydrolase ICT1, mitochondrial precursor	ICT1	35
gi|21265040	NP_054899.2	RM22_HUMAN	39S ribosomal protein L22, mitochondrial isoform a	MRPL22	35
gi|7305503	NP_038470.1	STML2_HUMAN	stomatin-like protein 2	Stoml2	35
gi|21265080	NP_054880.2	RM18_HUMAN	39S ribosomal protein L18, mitochondrial precursor	MRPL18	35
gi|58331150	NP_057724.2	RT30_HUMAN	28S ribosomal protein S30, mitochondrial	Mrps30	35
gi|14165270	NP_054797.2	RM13_HUMAN	39S ribosomal protein L13, mitochondrial	mrpl13	35
gi|21265070	NP_057034.2	RM02_HUMAN	39S ribosomal protein L2, mitochondrial precursor	MRPL2	35
gi|222831590	NP_060762.3	QRSL1_HUMAN	glutamyl-tRNA(Gln) amidotransferase subunit A homolog	qrsl1	36
gi|148491091	NP_037518.3	SCMC1_HUMAN	calcium-binding mitochondrial carrier protein SCaMC-1 isoform 1	slc25a24	36
gi|156151445	NP_079425.3	ACSF2_HUMAN	acyl-CoA synthetase family member 2, mitochondrial precursor	ACSF2	36
gi|15529966	NP_212133.1	TM205_HUMAN	transmembrane protein 205	TMEM205	36
gi|91984773	NP_658985.2	AIBP_HUMAN	apolipoprotein A-I-binding protein precursor	APOA1BP	36
gi|4507231	NP_003134.1	A4D1U3_HUMAN	single-stranded DNA-binding protein, mitochondrial precursor	SSBP1	36
gi|4501993	NP_003650.1	ADAS_HUMAN	alkyldihydroxyacetonephosphate synthase, peroxisomal precursor	AGPS	36
gi|28416953	NP_115890.2	ACS2L_HUMAN	acetyl-coenzyme A synthetase 2-like, mitochondrial precursor	acss1	36
gi|187761343	NP_777577.2	ACSF3_HUMAN	acyl-CoA synthetase family member 3, mitochondrial precursor	ACSF3	36
gi|13375695	NP_078813.1	SYCM_HUMAN	probable cysteinyl-tRNA synthetase, mitochondrial precursor	CARS2	36
gi|66346721	NP_004554.2	Q86U01_HUMAN	phosphoenolpyruvate carboxykinase [GTP], mitochondrial isoform 1 precursor	pck2	36
gi|40807491	NP_001986.2	ACSL1_HUMAN	long-chain-fatty-acid--CoA ligase 1	ACSL1	36
gi|156104878	NP_055720.3	GLSK_HUMAN	glutaminase kidney isoform, mitochondrial precursor	GLS	36
gi|5802974	NP_006784.1	PRDX3_HUMAN	thioredoxin-dependent peroxide reductase, mitochondrial isoform a precursor	prdx3	36

## Sheet: HCL2
EMBL STRING output

## Sheet: HCL3
Category	Term	Count	%	PValue	Genes	List Total	Pop Hits	Pop Total	Fold Enrichment	Bonferroni	Benjamini	FDR
GOTERM_CC_FAT	GO:0005759~mitochondrial matrix	3	2.83019	0.00184024	GCDH, MUT, ACAT1	5	227	12782	33.785	0.0676001	0.0676001	1.65084
GOTERM_CC_FAT	GO:0031980~mitochondrial lumen	3	2.83019	0.00184024	GCDH, MUT, ACAT1	5	227	12782	33.785	0.0676001	0.0676001	1.65084
SP_PIR_KEYWORDS	disease mutation	4	3.77358	0.00211972	ALDOA, GCDH, MUT, ACAT1	5	1591	19235	9.6719	0.0833236	0.0833236	1.93384
UP_SEQ_FEATURE	transit peptide:Mitochondrion	3	2.83019	0.00345962	GCDH, MUT, ACAT1	5	467	19113	24.5563	0.101864	0.101864	2.93338
SP_PIR_KEYWORDS	transit peptide	3	2.83019	0.00354744	GCDH, MUT, ACAT1	5	476	19235	24.2458	0.135586	0.0702615	3.21751
UP_SEQ_FEATURE	active site:Proton acceptor	3	2.83019	0.00677999	ALDOA, GCDH, ACAT1	5	658	19113	17.4283	0.190141	0.100079	5.67692
SP_PIR_KEYWORDS	mitochondrion	3	2.83019	0.010578	GCDH, MUT, ACAT1	5	832	19235	13.8714	0.353389	0.135269	9.32286
GOTERM_CC_FAT	GO:0044429~mitochondrial part	3	2.83019	0.0121914	GCDH, MUT, ACAT1	5	595	12782	12.8894	0.372567	0.207894	10.4931
KEGG_PATHWAY	hsa00640:Propanoate metabolism	2	1.88679	0.0187642	MUT, ACAT1	4	32	5085	79.4531	0.203326	0.203326	11.4736
KEGG_PATHWAY	hsa00380:Tryptophan metabolism	2	1.88679	0.0234182	GCDH, ACAT1	4	40	5085	63.5625	0.247506	0.132536	14.1405
KEGG_PATHWAY	hsa00071:Fatty acid metabolism	2	1.88679	0.0234182	GCDH, ACAT1	4	40	5085	63.5625	0.247506	0.132536	14.1405
KEGG_PATHWAY	hsa00280:Valine, leucine and isoleucine degradation	2	1.88679	0.0257398	MUT, ACAT1	4	44	5085	57.7841	0.268693	0.0990516	15.4451
KEGG_PATHWAY	hsa00310:Lysine degradation	2	1.88679	0.0257398	GCDH, ACAT1	4	44	5085	57.7841	0.268693	0.0990516	15.4451
GOTERM_CC_FAT	GO:0005739~mitochondrion	3	2.83019	0.0386041	GCDH, MUT, ACAT1	5	1087	12782	7.05538	0.775981	0.392665	29.9381
GOTERM_CC_FAT	GO:0005743~mitochondrial inner membrane	2	1.88679	0.0923859	GCDH, ACAT1	5	306	12782	16.7085	0.974867	0.601836	58.3573
SP_PIR_KEYWORDS	acetylation	3	2.83019	0.0930688	ALDOA, SND1, ACAT1	5	2635	19235	4.37989	0.98178	0.632602	59.3023
GOTERM_CC_FAT	GO:0070013~intracellular organelle lumen	3	2.83019	0.0957555	GCDH, MUT, ACAT1	5	1779	12782	4.31096	0.97818	0.534658	59.7338
GOTERM_CC_FAT	GO:0019866~organelle inner membrane	2	1.88679	0.0990612	GCDH, ACAT1	5	329	12782	15.5404	0.981015	0.4835	61.0448
GOTERM_CC_FAT	GO:0043233~organelle lumen	3	2.83019	0.0997561	GCDH, MUT, ACAT1	5	1820	12782	4.21385	0.981563	0.434749	61.3155

## Sheet: HCL4
Category	Term	Count	%	PValue	Genes	List Total	Pop Hits	Pop Total	Fold Enrichment	Bonferroni	Benjamini	FDR
SP_PIR_KEYWORDS	mitochondrion	7	77.7778	1.67211e-07	MTHFD2, CYCS, AK3, CHCHD2, TOMM22, SYNJ2BP, HMGCL	9	832	19235	17.9814	8.02609e-06	8.02609e-06	0.000159579
GOTERM_CC_FAT	GO:0005739~mitochondrion	8	88.8889	2.34118e-07	MTHFD2, PTGES2, CYCS, AK3, CHCHD2, TOMM22, SYNJ2BP, HMGCL	9	1087	12782	10.4524	7.96e-06	7.96e-06	0.000205885
GOTERM_CC_FAT	GO:0044429~mitochondrial part	5	55.5556	0.000280056	CYCS, AK3, TOMM22, SYNJ2BP, HMGCL	9	595	12782	11.9346	0.00947802	0.00475029	0.246014
GOTERM_CC_FAT	GO:0005740~mitochondrial envelope	4	44.4444	0.00173189	CYCS, TOMM22, SYNJ2BP, HMGCL	9	419	12782	13.5582	0.0572323	0.0194534	1.5128
SP_PIR_KEYWORDS	acetylation	6	66.6667	0.0018757	MTHFD2, CYCS, AK3, TOMM22, LOC439953, HMGCL	9	2635	19235	4.86654	0.0861769	0.044059	1.77582
GOTERM_CC_FAT	GO:0031967~organelle envelope	4	44.4444	0.0052951	CYCS, TOMM22, SYNJ2BP, HMGCL	9	620	12782	9.16272	0.165157	0.0441248	4.56161
GOTERM_CC_FAT	GO:0031975~envelope	4	44.4444	0.00534337	CYCS, TOMM22, SYNJ2BP, HMGCL	9	622	12782	9.13326	0.166534	0.0357767	4.60233
GOTERM_CC_FAT	GO:0031980~mitochondrial lumen	3	33.3333	0.00819359	CYCS, AK3, HMGCL	9	227	12782	18.7695	0.244012	0.0455515	6.97965
GOTERM_CC_FAT	GO:0005759~mitochondrial matrix	3	33.3333	0.00819359	CYCS, AK3, HMGCL	9	227	12782	18.7695	0.244012	0.0455515	6.97965
UP_SEQ_FEATURE	transit peptide:Mitochondrion	3	33.3333	0.0151297	MTHFD2, CHCHD2, HMGCL	9	467	19113	13.6424	0.404492	0.404492	12.547
SP_PIR_KEYWORDS	transit peptide	3	33.3333	0.0155007	MTHFD2, CHCHD2, HMGCL	9	476	19235	13.4699	0.527568	0.221163	13.8509
UP_SEQ_FEATURE	topological domain:Mitochondrial intermembrane	2	22.2222	0.0203302	TOMM22, SYNJ2BP	9	49	19113	86.6803	0.502595	0.29473	16.5254
GOTERM_CC_FAT	GO:0031966~mitochondrial membrane	3	33.3333	0.0234636	TOMM22, SYNJ2BP, HMGCL	9	394	12782	10.8139	0.553927	0.108923	18.8443
SP_PIR_KEYWORDS	mitochondrion outer membrane	2	22.2222	0.0287506	TOMM22, SYNJ2BP	9	70	19235	61.0635	0.753466	0.295357	24.301
SP_PIR_KEYWORDS	Isomerase	2	22.2222	0.0488414	PTGES2, LOC439953	9	120	19235	35.6204	0.909606	0.381659	37.9909
GOTERM_CC_FAT	GO:0005741~mitochondrial outer membrane	2	22.2222	0.0549751	TOMM22, SYNJ2BP	9	90	12782	31.5605	0.853759	0.213618	39.18
GOTERM_CC_FAT	GO:0031968~organelle outer membrane	2	22.2222	0.0632846	TOMM22, SYNJ2BP	9	104	12782	27.312	0.891692	0.21884	43.725
GOTERM_CC_FAT	GO:0019867~outer membrane	2	22.2222	0.065647	TOMM22, SYNJ2BP	9	108	12782	26.3004	0.900603	0.206152	44.9609
GOTERM_BP_FAT	GO:0006732~coenzyme metabolic process	2	22.2222	0.0659811	MTHFD2, HMGCL	7	153	13528	25.2624	0.999869	0.999869	54.8865
GOTERM_BP_FAT	GO:0051186~cofactor metabolic process	2	22.2222	0.0834447	MTHFD2, HMGCL	7	195	13528	19.8212	0.999989	0.996678	63.7992
GOTERM_MF_FAT	GO:0009055~electron carrier activity	2	22.2222	0.0979026	PTGES2, CYCS	7	221	12983	16.7847	0.998632	0.998632	64.891

## Sheet: HCL5
Category	Term	Count	%	PValue	Genes	List Total	Pop Hits	Pop Total	Fold Enrichment	Bonferroni	Benjamini	FDR
SP_PIR_KEYWORDS	mitochondrion	3	100	0.0018688	CKMT1A, BCS1L, PECI	3	832	19235	23.119	0.0331093	0.0331093	1.36936
GOTERM_CC_FAT	GO:0005739~mitochondrion	3	100	0.00722596	CKMT1A, BCS1L, PECI	3	1087	12782	11.759	0.165819	0.165819	5.71411
SP_PIR_KEYWORDS	mitochondrion inner membrane	2	66.6667	0.0199674	CKMT1A, BCS1L	3	193	19235	66.4421	0.304449	0.166003	13.815
GOTERM_CC_FAT	GO:0005743~mitochondrial inner membrane	2	66.6667	0.0473085	CKMT1A, BCS1L	3	306	12782	27.8475	0.702281	0.454364	32.5107
UP_SEQ_FEATURE	transit peptide:Mitochondrion	2	66.6667	0.0482715	CKMT1A, PECI	3	467	19113	27.2848	0.499755	0.499755	28.5436
SP_PIR_KEYWORDS	transit peptide	2	66.6667	0.048882	CKMT1A, PECI	3	476	19235	26.9398	0.594287	0.259702	30.8868
GOTERM_CC_FAT	GO:0019866~organelle inner membrane	2	66.6667	0.0508181	CKMT1A, BCS1L	3	329	12782	25.9007	0.728521	0.352492	34.5015
GOTERM_CC_FAT	GO:0031966~mitochondrial membrane	2	66.6667	0.0607014	CKMT1A, BCS1L	3	394	12782	21.6277	0.791026	0.323881	39.8341
GOTERM_CC_FAT	GO:0005740~mitochondrial envelope	2	66.6667	0.0644889	CKMT1A, BCS1L	3	419	12782	20.3373	0.811103	0.283453	41.7744
GOTERM_CC_FAT	GO:0044429~mitochondrial part	2	66.6667	0.0909363	CKMT1A, BCS1L	3	595	12782	14.3216	0.907773	0.327834	53.8612
GOTERM_CC_FAT	GO:0031967~organelle envelope	2	66.6667	0.0946622	CKMT1A, BCS1L	3	620	12782	13.7441	0.916773	0.298945	55.3733
GOTERM_CC_FAT	GO:0031975~envelope	2	66.6667	0.09496	CKMT1A, BCS1L	3	622	12782	13.6999	0.917454	0.267872	55.4922
UP_SEQ_FEATURE	nucleotide phosphate-binding region:ATP	2	66.6667	0.0981336	CKMT1A, BCS1L	3	962	19113	13.2453	0.7645	0.514717	50.4224

## Sheet: HCL6
Category	Term	Count	%	PValue	Genes	List Total	Pop Hits	Pop Total	Fold Enrichment	Bonferroni	Benjamini	FDR
GOTERM_MF_FAT	GO:0048037~cofactor binding	4	57.1429	0.000133573	ACOX1_HUMAN, LDHB_HUMAN, OAT_HUMAN, 3HIDH_HUMAN	7	249	12983	29.7946	0.00705482	0.00705482	0.130244
GOTERM_CC_FAT	GO:0005739~mitochondrion	5	71.4286	0.000242552	SYIM_HUMAN, ACOX1_HUMAN, CYB5_HUMAN, OAT_HUMAN, 3HIDH_HUMAN	6	1087	12782	9.79914	0.00797322	0.00797322	0.211513
GOTERM_BP_FAT	GO:0055114~oxidation reduction	4	57.1429	0.0018846	ACOX1_HUMAN, CYB5_HUMAN, LDHB_HUMAN, 3HIDH_HUMAN	7	639	13528	12.0975	0.148148	0.148148	2.00905
GOTERM_MF_FAT	GO:0050662~coenzyme binding	3	42.8571	0.00279453	ACOX1_HUMAN, LDHB_HUMAN, 3HIDH_HUMAN	7	181	12983	30.7411	0.137843	0.0714757	2.69336
SP_PIR_KEYWORDS	acetylation	5	71.4286	0.00418389	SYIM_HUMAN, ACOX1_HUMAN, PUR9_HUMAN, CYB5_HUMAN, LDHB_HUMAN	7	2635	19235	5.21415	0.18229	0.18229	3.92231
GOTERM_BP_FAT	GO:0006091~generation of precursor metabolites and energy	3	42.8571	0.00752658	ACOX1_HUMAN, CYB5_HUMAN, LDHB_HUMAN	7	313	13528	18.523	0.473855	0.274642	7.80669
SP_PIR_KEYWORDS	transit peptide	3	42.8571	0.00858105	SYIM_HUMAN, OAT_HUMAN, 3HIDH_HUMAN	7	476	19235	17.3184	0.338779	0.186845	7.89558
SP_PIR_KEYWORDS	disease mutation	4	57.1429	0.00933464	ACOX1_HUMAN, PUR9_HUMAN, LDHB_HUMAN, OAT_HUMAN	7	1591	19235	6.9085	0.362478	0.13934	8.56156
SP_PIR_KEYWORDS	oxidoreductase	3	42.8571	0.0118223	ACOX1_HUMAN, LDHB_HUMAN, 3HIDH_HUMAN	7	562	19235	14.6683	0.434956	0.132997	10.7295
INTERPRO	IPR001412:Aminoacyl-tRNA synthetase, class I, conserved site	2	28.5714	0.0121851	SYIM_HUMAN, ACOX1_HUMAN	7	34	16659	139.992	0.332743	0.332743	10.1485
UP_SEQ_FEATURE	binding site:NAD	2	28.5714	0.0155959	LDHB_HUMAN, 3HIDH_HUMAN	7	50	19113	109.217	0.404717	0.404717	12.8205
UP_SEQ_FEATURE	active site:Proton acceptor	3	42.8571	0.0161886	ACOX1_HUMAN, PUR9_HUMAN, LDHB_HUMAN	7	658	19113	12.4488	0.416432	0.236084	13.2777
GOTERM_BP_FAT	GO:0006769~nicotinamide metabolic process	2	28.5714	0.0176136	LDHB_HUMAN, 3HIDH_HUMAN	7	40	13528	96.6286	0.7792	0.395588	17.4023
GOTERM_BP_FAT	GO:0046496~nicotinamide nucleotide metabolic process	2	28.5714	0.0176136	LDHB_HUMAN, 3HIDH_HUMAN	7	40	13528	96.6286	0.7792	0.395588	17.4023
GOTERM_BP_FAT	GO:0009820~alkaloid metabolic process	2	28.5714	0.0180506	LDHB_HUMAN, 3HIDH_HUMAN	7	41	13528	94.2718	0.787394	0.320963	17.7968
GOTERM_BP_FAT	GO:0019362~pyridine nucleotide metabolic process	2	28.5714	0.0184874	LDHB_HUMAN, 3HIDH_HUMAN	7	42	13528	92.0272	0.795286	0.271835	18.1894
GOTERM_CC_FAT	GO:0044429~mitochondrial part	3	42.8571	0.0196954	SYIM_HUMAN, CYB5_HUMAN, OAT_HUMAN	6	595	12782	10.7412	0.481302	0.279793	15.9389
GOTERM_MF_FAT	GO:0051287~NAD or NADH binding	2	28.5714	0.0215292	LDHB_HUMAN, 3HIDH_HUMAN	7	47	12983	78.924	0.684472	0.319211	19.1313
GOTERM_BP_FAT	GO:0006733~oxidoreduction coenzyme metabolic process	2	28.5714	0.022847	LDHB_HUMAN, 3HIDH_HUMAN	7	52	13528	74.3297	0.859777	0.279219	22.0152
UP_SEQ_FEATURE	nucleotide phosphate-binding region:NAD	2	28.5714	0.0236252	LDHB_HUMAN, 3HIDH_HUMAN	7	76	19113	71.8534	0.545697	0.231256	18.8352
GOTERM_BP_FAT	GO:0043603~cellular amide metabolic process	2	28.5714	0.0245862	LDHB_HUMAN, 3HIDH_HUMAN	7	56	13528	69.0204	0.879481	0.260868	23.4957
SP_PIR_KEYWORDS	mitochondrion	3	42.8571	0.0249589	SYIM_HUMAN, OAT_HUMAN, 3HIDH_HUMAN	7	832	19235	9.90814	0.702765	0.215451	21.4332
GOTERM_BP_FAT	GO:0006007~glucose catabolic process	2	28.5714	0.0254549	LDHB_HUMAN, 3HIDH_HUMAN	7	58	13528	66.6404	0.888271	0.239638	24.2255
GOTERM_BP_FAT	GO:0019320~hexose catabolic process	2	28.5714	0.0302211	LDHB_HUMAN, 3HIDH_HUMAN	7	69	13528	56.0166	0.926349	0.251604	28.1188
SP_PIR_KEYWORDS	acetylated amino end	2	28.5714	0.0307945	CYB5_HUMAN, LDHB_HUMAN	7	100	19235	54.9571	0.777176	0.221377	25.8077
GOTERM_BP_FAT	GO:0046365~monosaccharide catabolic process	2	28.5714	0.0310856	LDHB_HUMAN, 3HIDH_HUMAN	7	71	13528	54.4386	0.931725	0.235415	28.8052
GOTERM_BP_FAT	GO:0019748~secondary metabolic process	2	28.5714	0.0345372	LDHB_HUMAN, 3HIDH_HUMAN	7	79	13528	48.9259	0.949589	0.237838	31.4868
GOTERM_BP_FAT	GO:0046164~alcohol catabolic process	2	28.5714	0.0353984	LDHB_HUMAN, 3HIDH_HUMAN	7	81	13528	47.7178	0.953272	0.225304	32.1415
GOTERM_BP_FAT	GO:0044275~cellular carbohydrate catabolic process	2	28.5714	0.0371191	LDHB_HUMAN, 3HIDH_HUMAN	7	85	13528	45.4723	0.959852	0.21911	33.4326
GOTERM_BP_FAT	GO:0016052~carbohydrate catabolic process	2	28.5714	0.0473893	LDHB_HUMAN, 3HIDH_HUMAN	7	109	13528	35.46	0.983863	0.255291	40.686
INTERPRO	IPR016040:NAD(P)-binding domain	2	28.5714	0.052831	LDHB_HUMAN, 3HIDH_HUMAN	7	150	16659	31.7314	0.833234	0.59163	37.7346
SP_PIR_KEYWORDS	nad	2	28.5714	0.057533	LDHB_HUMAN, 3HIDH_HUMAN	7	189	19235	29.0779	0.94182	0.3339	43.1923
GOTERM_BP_FAT	GO:0006732~coenzyme metabolic process	2	28.5714	0.0659811	LDHB_HUMAN, 3HIDH_HUMAN	7	153	13528	25.2624	0.996978	0.320772	52.0195
GOTERM_BP_FAT	GO:0006006~glucose metabolic process	2	28.5714	0.0659811	LDHB_HUMAN, 3HIDH_HUMAN	7	153	13528	25.2624	0.996978	0.320772	52.0195
GOTERM_MF_FAT	GO:0000166~nucleotide binding	4	57.1429	0.0684292	SYIM_HUMAN, ACOX1_HUMAN, LDHB_HUMAN, 3HIDH_HUMAN	7	2245	12983	3.30461	0.976642	0.60906	49.9211
GOTERM_BP_FAT	GO:0019318~hexose metabolic process	2	28.5714	0.0822064	LDHB_HUMAN, 3HIDH_HUMAN	7	192	13528	20.131	0.999319	0.366009	60.264
GOTERM_BP_FAT	GO:0051186~cofactor metabolic process	2	28.5714	0.0834447	LDHB_HUMAN, 3HIDH_HUMAN	7	195	13528	19.8212	0.999393	0.353165	60.8371
GOTERM_CC_FAT	GO:0031980~mitochondrial lumen	2	28.5714	0.0857113	SYIM_HUMAN, OAT_HUMAN	6	227	12782	18.7695	0.94803	0.626821	54.2579
GOTERM_CC_FAT	GO:0005759~mitochondrial matrix	2	28.5714	0.0857113	SYIM_HUMAN, OAT_HUMAN	6	227	12782	18.7695	0.94803	0.626821	54.2579
GOTERM_BP_FAT	GO:0005996~monosaccharide metabolic process	2	28.5714	0.094527	LDHB_HUMAN, 3HIDH_HUMAN	7	222	13528	17.4106	0.999784	0.374314	65.6414

## Sheet: HCL7
Category	Term	Count	%	PValue	Genes	List Total	Pop Hits	Pop Total	Fold Enrichment	Bonferroni	Benjamini	FDR
GOTERM_CC_FAT	GO:0005739~mitochondrion	7	100	3.735e-07	CE033_HUMAN, CISY_HUMAN, HEM6_HUMAN, ACSL4_HUMAN, MIRO2_HUMAN, GRP75_HUMAN, SUV3_HUMAN	7	1087	12782	11.759	1.45664e-05	1.45664e-05	0.000339659
SP_PIR_KEYWORDS	mitochondrion	6	85.7143	8.65871e-07	CISY_HUMAN, HEM6_HUMAN, ACSL4_HUMAN, MIRO2_HUMAN, GRP75_HUMAN, SUV3_HUMAN	7	832	19235	19.8163	3.29026e-05	3.29026e-05	0.000782515
GOTERM_CC_FAT	GO:0044429~mitochondrial part	6	85.7143	1.24086e-06	CISY_HUMAN, HEM6_HUMAN, ACSL4_HUMAN, MIRO2_HUMAN, GRP75_HUMAN, SUV3_HUMAN	7	595	12782	18.4134	4.83923e-05	2.41965e-05	0.00112842
UP_SEQ_FEATURE	transit peptide:Mitochondrion	4	57.1429	0.000274379	CISY_HUMAN, HEM6_HUMAN, GRP75_HUMAN, SUV3_HUMAN	7	467	19113	23.387	0.00819872	0.00819872	0.233488
SP_PIR_KEYWORDS	transit peptide	4	57.1429	0.000284887	CISY_HUMAN, HEM6_HUMAN, GRP75_HUMAN, SUV3_HUMAN	7	476	19235	23.0912	0.0107688	0.005399	0.257168
SP_PIR_KEYWORDS	acetylation	5	71.4286	0.00418389	CISY_HUMAN, HEM6_HUMAN, ACSL4_HUMAN, GRP75_HUMAN, SUV3_HUMAN	7	2635	19235	5.21415	0.147278	0.0517216	3.71817
GOTERM_CC_FAT	GO:0005759~mitochondrial matrix	3	42.8571	0.00449362	CISY_HUMAN, GRP75_HUMAN, SUV3_HUMAN	7	227	12782	24.1322	0.161085	0.0568677	4.01294
GOTERM_CC_FAT	GO:0031980~mitochondrial lumen	3	42.8571	0.00449362	CISY_HUMAN, GRP75_HUMAN, SUV3_HUMAN	7	227	12782	24.1322	0.161085	0.0568677	4.01294
SP_PIR_KEYWORDS	nucleotide-binding	4	57.1429	0.01098	ACSL4_HUMAN, MIRO2_HUMAN, GRP75_HUMAN, SUV3_HUMAN	7	1686	19235	6.51923	0.342655	0.0995732	9.49621
GOTERM_CC_FAT	GO:0042645~mitochondrial nucleoid	2	28.5714	0.0144666	GRP75_HUMAN, SUV3_HUMAN	7	31	12782	117.806	0.433522	0.132448	12.4114
GOTERM_CC_FAT	GO:0009295~nucleoid	2	28.5714	0.0144666	GRP75_HUMAN, SUV3_HUMAN	7	31	12782	117.806	0.433522	0.132448	12.4114
GOTERM_CC_FAT	GO:0005740~mitochondrial envelope	3	42.8571	0.0147323	HEM6_HUMAN, ACSL4_HUMAN, MIRO2_HUMAN	7	419	12782	13.074	0.439449	0.109317	12.6259
SP_PIR_KEYWORDS	mitochondrion outer membrane	2	28.5714	0.0216403	ACSL4_HUMAN, MIRO2_HUMAN	7	70	19235	78.5102	0.564543	0.153184	17.9399
GOTERM_CC_FAT	GO:0031967~organelle envelope	3	42.8571	0.0309345	HEM6_HUMAN, ACSL4_HUMAN, MIRO2_HUMAN	7	620	12782	8.83548	0.706389	0.184741	24.8557
GOTERM_CC_FAT	GO:0031975~envelope	3	42.8571	0.0311213	HEM6_HUMAN, ACSL4_HUMAN, MIRO2_HUMAN	7	622	12782	8.80707	0.708588	0.161504	24.9873
GOTERM_MF_FAT	GO:0032555~purine ribonucleotide binding	4	57.1429	0.0404829	ACSL4_HUMAN, MIRO2_HUMAN, GRP75_HUMAN, SUV3_HUMAN	7	1836	12983	4.04077	0.733506	0.733506	30.0864
GOTERM_MF_FAT	GO:0032553~ribonucleotide binding	4	57.1429	0.0404829	ACSL4_HUMAN, MIRO2_HUMAN, GRP75_HUMAN, SUV3_HUMAN	7	1836	12983	4.04077	0.733506	0.733506	30.0864
GOTERM_CC_FAT	GO:0005741~mitochondrial outer membrane	2	28.5714	0.0415182	ACSL4_HUMAN, MIRO2_HUMAN	7	90	12782	40.5778	0.808675	0.186755	31.9975
GOTERM_CC_FAT	GO:0031974~membrane-enclosed lumen	4	57.1429	0.0434166	CISY_HUMAN, HEM6_HUMAN, GRP75_HUMAN, SUV3_HUMAN	7	1856	12782	3.93534	0.822911	0.174978	33.2126
GOTERM_MF_FAT	GO:0017076~purine nucleotide binding	4	57.1429	0.0454395	ACSL4_HUMAN, MIRO2_HUMAN, GRP75_HUMAN, SUV3_HUMAN	7	1918	12983	3.86802	0.774207	0.524823	33.1531
GOTERM_CC_FAT	GO:0031968~organelle outer membrane	2	28.5714	0.0478455	ACSL4_HUMAN, MIRO2_HUMAN	7	104	12782	35.1154	0.852229	0.17404	35.9725
GOTERM_CC_FAT	GO:0019867~outer membrane	2	28.5714	0.0496469	ACSL4_HUMAN, MIRO2_HUMAN	7	108	12782	33.8148	0.862749	0.165181	37.0657
SP_PIR_KEYWORDS	atp-binding	3	42.8571	0.059133	ACSL4_HUMAN, GRP75_HUMAN, SUV3_HUMAN	7	1326	19235	6.21687	0.901355	0.320256	42.3545
GOTERM_MF_FAT	GO:0000166~nucleotide binding	4	57.1429	0.0684292	ACSL4_HUMAN, MIRO2_HUMAN, GRP75_HUMAN, SUV3_HUMAN	7	2245	12983	3.30461	0.896508	0.5305	45.8767
GOTERM_BP_FAT	GO:0051186~cofactor metabolic process	2	28.5714	0.0700347	CISY_HUMAN, HEM6_HUMAN	6	195	13528	23.1248	0.995987	0.995987	53.4226
INTERPRO	IPR018247:EF-HAND 1	2	28.5714	0.0756656	MIRO2_HUMAN, GRP75_HUMAN	7	217	16659	21.9342	0.836292	0.836292	46.4019

## Sheet: HCL8
Category	Term	Count	%	PValue	Genes	List Total	Pop Hits	Pop Total	Fold Enrichment	Bonferroni	Benjamini	FDR
GOTERM_CC_FAT	GO:0005739~mitochondrion	9	81.8182	2.67168e-09	M2OM_HUMAN, SUCB2_HUMAN, AMPL_HUMAN, TXTP_HUMAN, SYYM_HUMAN, MPPA_HUMAN, Q6IAV5_HUMAN, FKBP8_HUMAN, ADRO_HUMAN	9	1087	12782	11.759	8.01504e-08	8.01504e-08	2.27586e-06
GOTERM_CC_FAT	GO:0044429~mitochondrial part	8	72.7273	3.51555e-09	M2OM_HUMAN, SUCB2_HUMAN, TXTP_HUMAN, SYYM_HUMAN, MPPA_HUMAN, Q6IAV5_HUMAN, FKBP8_HUMAN, ADRO_HUMAN	9	595	12782	19.0954	1.05467e-07	5.27333e-08	2.99471e-06
SP_PIR_KEYWORDS	mitochondrion	8	72.7273	2.9584e-08	M2OM_HUMAN, SUCB2_HUMAN, TXTP_HUMAN, SYYM_HUMAN, MPPA_HUMAN, Q6IAV5_HUMAN, FKBP8_HUMAN, ADRO_HUMAN	11	832	19235	16.8138	1.68628e-06	1.68628e-06	2.93242e-05
UP_SEQ_FEATURE	transit peptide:Mitochondrion	6	54.5455	1.94128e-06	SUCB2_HUMAN, TXTP_HUMAN, SYYM_HUMAN, MPPA_HUMAN, Q6IAV5_HUMAN, ADRO_HUMAN	11	467	19113	22.3239	8.54127e-05	8.54127e-05	0.0018162
SP_PIR_KEYWORDS	transit peptide	6	54.5455	2.06689e-06	SUCB2_HUMAN, TXTP_HUMAN, SYYM_HUMAN, MPPA_HUMAN, Q6IAV5_HUMAN, ADRO_HUMAN	11	476	19235	22.0416	0.000117806	5.89047e-05	0.00204873
GOTERM_CC_FAT	GO:0005759~mitochondrial matrix	5	45.4545	6.41308e-06	SUCB2_HUMAN, SYYM_HUMAN, MPPA_HUMAN, Q6IAV5_HUMAN, ADRO_HUMAN	9	227	12782	31.2824	0.000192374	6.41289e-05	0.00546281
GOTERM_CC_FAT	GO:0031980~mitochondrial lumen	5	45.4545	6.41308e-06	SUCB2_HUMAN, SYYM_HUMAN, MPPA_HUMAN, Q6IAV5_HUMAN, ADRO_HUMAN	9	227	12782	31.2824	0.000192374	6.41289e-05	0.00546281
GOTERM_CC_FAT	GO:0005740~mitochondrial envelope	5	45.4545	7.17575e-05	M2OM_HUMAN, TXTP_HUMAN, MPPA_HUMAN, FKBP8_HUMAN, ADRO_HUMAN	9	419	12782	16.9478	0.00215049	0.000538055	0.0611097
SP_PIR_KEYWORDS	acetylation	8	72.7273	7.36953e-05	M2OM_HUMAN, SUCB2_HUMAN, AMPL_HUMAN, TXTP_HUMAN, SYYM_HUMAN, MPPA_HUMAN, FKBP8_HUMAN, PGK1_HUMAN	11	2635	19235	5.30895	0.00419198	0.00139928	0.0730243
GOTERM_CC_FAT	GO:0031967~organelle envelope	5	45.4545	0.000328178	M2OM_HUMAN, TXTP_HUMAN, MPPA_HUMAN, FKBP8_HUMAN, ADRO_HUMAN	9	620	12782	11.4534	0.00979862	0.00196745	0.279212
GOTERM_CC_FAT	GO:0031975~envelope	5	45.4545	0.000332271	M2OM_HUMAN, TXTP_HUMAN, MPPA_HUMAN, FKBP8_HUMAN, ADRO_HUMAN	9	622	12782	11.4166	0.00992025	0.00166025	0.28269
GOTERM_CC_FAT	GO:0005743~mitochondrial inner membrane	4	36.3636	0.00069585	M2OM_HUMAN, TXTP_HUMAN, MPPA_HUMAN, ADRO_HUMAN	9	306	12782	18.565	0.0206662	0.00297881	0.591208
GOTERM_CC_FAT	GO:0019866~organelle inner membrane	4	36.3636	0.000859542	M2OM_HUMAN, TXTP_HUMAN, MPPA_HUMAN, ADRO_HUMAN	9	329	12782	17.2671	0.0254674	0.00321948	0.729835
GOTERM_CC_FAT	GO:0031966~mitochondrial membrane	4	36.3636	0.00145014	M2OM_HUMAN, TXTP_HUMAN, MPPA_HUMAN, ADRO_HUMAN	9	394	12782	14.4185	0.0426018	0.00482564	1.22859
GOTERM_CC_FAT	GO:0031090~organelle membrane	5	45.4545	0.00284005	M2OM_HUMAN, TXTP_HUMAN, MPPA_HUMAN, FKBP8_HUMAN, ADRO_HUMAN	9	1096	12782	6.47912	0.081784	0.00849597	2.39361
BIOCARTA	h_malatexPathway:Shuttle for transfer of acetyl groups from mitochondria to the cytosol	2	18.1818	0.0111072	M2OM_HUMAN, TXTP_HUMAN	3	8	1437	119.75	0.0436939	0.0436939	4.17487
INTERPRO	IPR002113:Adenine nucleotide translocator 1	2	18.1818	0.0155022	M2OM_HUMAN, TXTP_HUMAN	11	26	16659	116.497	0.464708	0.464708	13.3195
GOTERM_CC_FAT	GO:0070013~intracellular organelle lumen	5	45.4545	0.0164136	SUCB2_HUMAN, SYYM_HUMAN, MPPA_HUMAN, Q6IAV5_HUMAN, ADRO_HUMAN	9	1779	12782	3.99163	0.39134	0.0441325	13.1492
GOTERM_CC_FAT	GO:0043233~organelle lumen	5	45.4545	0.0177782	SUCB2_HUMAN, SYYM_HUMAN, MPPA_HUMAN, Q6IAV5_HUMAN, ADRO_HUMAN	9	1820	12782	3.90171	0.416169	0.0438546	14.1703
GOTERM_CC_FAT	GO:0031974~membrane-enclosed lumen	5	45.4545	0.0190371	SUCB2_HUMAN, SYYM_HUMAN, MPPA_HUMAN, Q6IAV5_HUMAN, ADRO_HUMAN	9	1856	12782	3.82603	0.438205	0.043386	15.1029
GOTERM_BP_FAT	GO:0006091~generation of precursor metabolites and energy	3	27.2727	0.0212406	SUCB2_HUMAN, ADRO_HUMAN, PGK1_HUMAN	11	313	13528	11.7874	0.848824	0.848824	20.7489
UP_SEQ_FEATURE	repeat:Solcar 3	2	18.1818	0.0263714	M2OM_HUMAN, TXTP_HUMAN	11	51	19113	68.139	0.691464	0.44454	22.1227
UP_SEQ_FEATURE	repeat:Solcar 1	2	18.1818	0.027903	M2OM_HUMAN, TXTP_HUMAN	11	54	19113	64.3535	0.712113	0.339701	23.2614
UP_SEQ_FEATURE	repeat:Solcar 2	2	18.1818	0.027903	M2OM_HUMAN, TXTP_HUMAN	11	54	19113	64.3535	0.712113	0.339701	23.2614
INTERPRO	IPR001993:Mitochondrial substrate carrier	2	18.1818	0.0307877	M2OM_HUMAN, TXTP_HUMAN	11	52	16659	58.2483	0.713743	0.46497	24.8816
INTERPRO	IPR018108:Mitochondrial substrate/solute carrier	2	18.1818	0.0331203	M2OM_HUMAN, TXTP_HUMAN	11	56	16659	54.0877	0.740045	0.361787	26.5195
SP_PIR_KEYWORDS	mitochondrion inner membrane	2	18.1818	0.095948	M2OM_HUMAN, TXTP_HUMAN	11	193	19235	18.1206	0.996816	0.762449	63.2057

## Sheet: HCL9
Category	Term	Count	%	PValue	Genes	List Total	Pop Hits	Pop Total	Fold Enrichment	Bonferroni	Benjamini	FDR
GOTERM_CC_FAT	GO:0005753~mitochondrial proton-transporting ATP synthase complex	10	83.3333	2.02697e-25	ATP5D, ATP5J2, ATP5B, ATP5F1, ATP5C1, ATP5L, ATP5O, ATP5A1, ATP5I, ATP5H	12	19	12782	560.614	6.89171e-24	6.89171e-24	1.78254e-22
GOTERM_CC_FAT	GO:0045259~proton-transporting ATP synthase complex	10	83.3333	6.44744e-25	ATP5D, ATP5J2, ATP5B, ATP5F1, ATP5C1, ATP5L, ATP5O, ATP5A1, ATP5I, ATP5H	12	21	12782	507.222	2.19213e-23	1.09606e-23	5.66993e-22
SP_PIR_KEYWORDS	Hydrogen ion transport	10	83.3333	9.26629e-23	ATP5D, ATP5J2, ATP5B, ATP5F1, ATP5C1, ATP5L, ATP5O, ATP5A1, ATP5I, ATP5H	12	48	19235	333.941	2.96521e-21	2.96521e-21	8.02537e-20
GOTERM_CC_FAT	GO:0016469~proton-transporting two-sector ATPase complex	10	83.3333	1.93652e-21	ATP5D, ATP5J2, ATP5B, ATP5F1, ATP5C1, ATP5L, ATP5O, ATP5A1, ATP5I, ATP5H	12	45	12782	236.704	6.58417e-20	2.19472e-20	1.70299e-18
SP_PIR_KEYWORDS	atp synthesis	8	66.6667	2.9292e-21	ATP5D, ATP5J2, ATP5B, ATP5C1, ATP5L, ATP5O, ATP5A1, ATP5I	12	13	19235	986.41	9.37343e-20	4.68671e-20	2.53692e-18
GOTERM_BP_FAT	GO:0046034~ATP metabolic process	11	91.6667	5.58888e-21	ATP5D, ATP5J2, ATP5B, ATP5F1, ATP5C1, ATP5L, ACLY, ATP5O, ATP5A1, ATP5I, ATP5H	12	105	13528	118.102	7.43321e-19	7.43321e-19	6.53495e-18
GOTERM_BP_FAT	GO:0009205~purine ribonucleoside triphosphate metabolic process	11	91.6667	1.72647e-20	ATP5D, ATP5J2, ATP5B, ATP5F1, ATP5C1, ATP5L, ACLY, ATP5O, ATP5A1, ATP5I, ATP5H	12	117	13528	105.989	2.29621e-18	1.1481e-18	2.01873e-17
GOTERM_BP_FAT	GO:0009199~ribonucleoside triphosphate metabolic process	11	91.6667	1.88619e-20	ATP5D, ATP5J2, ATP5B, ATP5F1, ATP5C1, ATP5L, ACLY, ATP5O, ATP5A1, ATP5I, ATP5H	12	118	13528	105.09	2.50863e-18	8.36211e-19	2.20548e-17
GOTERM_BP_FAT	GO:0015992~proton transport	10	83.3333	2.26947e-20	ATP5D, ATP5J2, ATP5B, ATP5F1, ATP5C1, ATP5L, ATP5O, ATP5A1, ATP5I, ATP5H	12	61	13528	184.809	3.0184e-18	7.546e-19	2.65365e-17
GOTERM_BP_FAT	GO:0009144~purine nucleoside triphosphate metabolic process	11	91.6667	2.66667e-20	ATP5D, ATP5J2, ATP5B, ATP5F1, ATP5C1, ATP5L, ACLY, ATP5O, ATP5A1, ATP5I, ATP5H	12	122	13528	101.645	3.54667e-18	7.09334e-19	3.11808e-17
GOTERM_BP_FAT	GO:0006818~hydrogen transport	10	83.3333	3.09641e-20	ATP5D, ATP5J2, ATP5B, ATP5F1, ATP5C1, ATP5L, ATP5O, ATP5A1, ATP5I, ATP5H	12	63	13528	178.942	4.11823e-18	6.86371e-19	3.62057e-17
GOTERM_BP_FAT	GO:0009141~nucleoside triphosphate metabolic process	11	91.6667	5.57676e-20	ATP5D, ATP5J2, ATP5B, ATP5F1, ATP5C1, ATP5L, ACLY, ATP5O, ATP5A1, ATP5I, ATP5H	12	131	13528	94.6616	7.41709e-18	1.05958e-18	6.52079e-17
GOTERM_BP_FAT	GO:0009150~purine ribonucleotide metabolic process	11	91.6667	9.55382e-20	ATP5D, ATP5J2, ATP5B, ATP5F1, ATP5C1, ATP5L, ACLY, ATP5O, ATP5A1, ATP5I, ATP5H	12	138	13528	89.8599	1.27066e-17	1.58832e-18	1.11711e-16
GOTERM_BP_FAT	GO:0009259~ribonucleotide metabolic process	11	91.6667	1.83377e-19	ATP5D, ATP5J2, ATP5B, ATP5F1, ATP5C1, ATP5L, ACLY, ATP5O, ATP5A1, ATP5I, ATP5H	12	147	13528	84.3583	2.43891e-17	2.7099e-18	2.14418e-16
GOTERM_BP_FAT	GO:0015986~ATP synthesis coupled proton transport	9	75	4.53837e-19	ATP5D, ATP5B, ATP5F1, ATP5C1, ATP5L, ATP5O, ATP5A1, ATP5I, ATP5H	12	40	13528	253.65	6.03603e-17	6.03603e-18	5.30662e-16
GOTERM_BP_FAT	GO:0015985~energy coupled proton transport, down electrochemical gradient	9	75	4.53837e-19	ATP5D, ATP5B, ATP5F1, ATP5C1, ATP5L, ATP5O, ATP5A1, ATP5I, ATP5H	12	40	13528	253.65	6.03603e-17	6.03603e-18	5.30662e-16
GOTERM_BP_FAT	GO:0006754~ATP biosynthetic process	10	83.3333	8.28374e-19	ATP5D, ATP5J2, ATP5B, ATP5F1, ATP5C1, ATP5L, ATP5O, ATP5A1, ATP5I, ATP5H	12	89	13528	126.667	1.10174e-16	1.00158e-17	9.686e-16
GOTERM_BP_FAT	GO:0009206~purine ribonucleoside triphosphate biosynthetic process	10	83.3333	2.04811e-18	ATP5D, ATP5J2, ATP5B, ATP5F1, ATP5C1, ATP5L, ATP5O, ATP5A1, ATP5I, ATP5H	12	98	13528	115.034	2.72399e-16	2.26999e-17	2.39482e-15
GOTERM_BP_FAT	GO:0006163~purine nucleotide metabolic process	11	91.6667	2.05604e-18	ATP5D, ATP5J2, ATP5B, ATP5F1, ATP5C1, ATP5L, ACLY, ATP5O, ATP5A1, ATP5I, ATP5H	12	186	13528	66.6703	2.73454e-16	2.10349e-17	2.40409e-15
GOTERM_BP_FAT	GO:0009201~ribonucleoside triphosphate biosynthetic process	10	83.3333	2.25259e-18	ATP5D, ATP5J2, ATP5B, ATP5F1, ATP5C1, ATP5L, ATP5O, ATP5A1, ATP5I, ATP5H	12	99	13528	113.872	2.99594e-16	2.13996e-17	2.6339e-15
GOTERM_BP_FAT	GO:0009145~purine nucleoside triphosphate biosynthetic process	10	83.3333	2.25259e-18	ATP5D, ATP5J2, ATP5B, ATP5F1, ATP5C1, ATP5L, ATP5O, ATP5A1, ATP5I, ATP5H	12	99	13528	113.872	2.99594e-16	2.13996e-17	2.6339e-15
GOTERM_BP_FAT	GO:0034220~ion transmembrane transport	9	75	2.65603e-18	ATP5D, ATP5B, ATP5F1, ATP5C1, ATP5L, ATP5O, ATP5A1, ATP5I, ATP5H	12	49	13528	207.061	3.53252e-16	2.35501e-17	3.10564e-15
GOTERM_BP_FAT	GO:0009142~nucleoside triphosphate biosynthetic process	10	83.3333	2.97918e-18	ATP5D, ATP5J2, ATP5B, ATP5F1, ATP5C1, ATP5L, ATP5O, ATP5A1, ATP5I, ATP5H	12	102	13528	110.523	3.96232e-16	2.47645e-17	3.4835e-15
GOTERM_BP_FAT	GO:0009152~purine ribonucleotide biosynthetic process	10	83.3333	1.07185e-17	ATP5D, ATP5J2, ATP5B, ATP5F1, ATP5C1, ATP5L, ATP5O, ATP5A1, ATP5I, ATP5H	12	117	13528	96.3533	1.42556e-15	8.38566e-17	1.25329e-14
GOTERM_BP_FAT	GO:0009260~ribonucleotide biosynthetic process	10	83.3333	1.83959e-17	ATP5D, ATP5J2, ATP5B, ATP5F1, ATP5C1, ATP5L, ATP5O, ATP5A1, ATP5I, ATP5H	12	124	13528	90.914	2.44666e-15	1.35925e-16	2.151e-14
GOTERM_CC_FAT	GO:0044455~mitochondrial membrane part	10	83.3333	3.29952e-17	ATP5D, ATP5J2, ATP5B, ATP5F1, ATP5C1, ATP5L, ATP5O, ATP5A1, ATP5I, ATP5H	12	125	12782	85.2133	1.12184e-15	2.80459e-16	2.90162e-14
SP_PIR_KEYWORDS	mitochondrion inner membrane	10	83.3333	4.61089e-17	ATP5D, ATP5J2, ATP5B, ATP5F1, ATP5C1, ATP5L, ATP5O, ATP5A1, ATP5I, ATP5H	12	193	19235	83.0527	1.47548e-15	4.91828e-16	3.99341e-14
GOTERM_BP_FAT	GO:0006164~purine nucleotide biosynthetic process	10	83.3333	9.46396e-17	ATP5D, ATP5J2, ATP5B, ATP5F1, ATP5C1, ATP5L, ATP5O, ATP5A1, ATP5I, ATP5H	12	148	13528	76.1712	1.4766e-14	7.77156e-16	1.33227e-13
GOTERM_MF_FAT	GO:0015078~hydrogen ion transmembrane transporter activity	9	75	1.72405e-16	ATP5D, ATP5B, ATP5F1, ATP5C1, ATP5L, ATP5O, ATP5A1, ATP5I, ATP5H	11	90	12983	118.027	1.11022e-14	1.11022e-14	2.10942e-13
GOTERM_MF_FAT	GO:0015077~monovalent inorganic cation transmembrane transporter activity	9	75	5.71641e-16	ATP5D, ATP5B, ATP5F1, ATP5C1, ATP5L, ATP5O, ATP5A1, ATP5I, ATP5H	11	104	12983	102.139	2.77556e-14	1.38778e-14	5.32907e-13
GOTERM_BP_FAT	GO:0009165~nucleotide biosynthetic process	10	83.3333	7.7485e-16	ATP5D, ATP5J2, ATP5B, ATP5F1, ATP5C1, ATP5L, ATP5O, ATP5A1, ATP5I, ATP5H	12	186	13528	60.6093	1.03362e-13	5.21805e-15	9.10383e-13
GOTERM_BP_FAT	GO:0006119~oxidative phosphorylation	9	75	9.16736e-16	ATP5D, ATP5B, ATP5F1, ATP5C1, ATP5L, ATP5O, ATP5A1, ATP5I, ATP5H	12	98	13528	103.531	1.18128e-13	5.66214e-15	1.04361e-12
GOTERM_BP_FAT	GO:0034654~nucleobase, nucleoside, nucleotide and nucleic acid biosynthetic process	10	83.3333	1.08719e-15	ATP5D, ATP5J2, ATP5B, ATP5F1, ATP5C1, ATP5L, ATP5O, ATP5A1, ATP5I, ATP5H	12	193	13528	58.4111	1.4766e-13	6.66134e-15	1.29896e-12
GOTERM_BP_FAT	GO:0034404~nucleobase, nucleoside and nucleotide biosynthetic process	10	83.3333	1.08719e-15	ATP5D, ATP5J2, ATP5B, ATP5F1, ATP5C1, ATP5L, ATP5O, ATP5A1, ATP5I, ATP5H	12	193	13528	58.4111	1.4766e-13	6.66134e-15	1.29896e-12
GOTERM_MF_FAT	GO:0022890~inorganic cation transmembrane transporter activity	9	75	1.22304e-14	ATP5D, ATP5B, ATP5F1, ATP5C1, ATP5L, ATP5O, ATP5A1, ATP5I, ATP5H	11	151	12983	70.3474	6.10623e-13	2.03504e-13	1.17573e-11
KEGG_PATHWAY	hsa00190:Oxidative phosphorylation	10	83.3333	3.46647e-14	ATP5D, ATP5J2, ATP5B, ATP5F1, ATP5C1, ATP5L, ATP5O, ATP5A1, ATP5I, ATP5H	11	130	5085	35.5594	1.73195e-13	1.73195e-13	1.50657e-11
GOTERM_MF_FAT	GO:0016887~ATPase activity	10	83.3333	4.3394e-14	ATP5D, ATP5J2, ATP5B, ATP5F1, ATP5C1, ATP5L, ATP5O, ATP5A1, ATP5I, ATP5H	11	334	12983	35.3375	2.17049e-12	5.42566e-13	4.1811e-11
GOTERM_BP_FAT	GO:0015672~monovalent inorganic cation transport	10	83.3333	1.0338e-13	ATP5D, ATP5J2, ATP5B, ATP5F1, ATP5C1, ATP5L, ATP5O, ATP5A1, ATP5I, ATP5H	12	318	13528	35.4507	1.37471e-11	5.97744e-13	1.20859e-10
GOTERM_CC_FAT	GO:0005743~mitochondrial inner membrane	10	83.3333	1.21248e-13	ATP5D, ATP5J2, ATP5B, ATP5F1, ATP5C1, ATP5L, ATP5O, ATP5A1, ATP5I, ATP5H	12	306	12782	34.8094	4.12204e-12	8.24452e-13	1.06615e-10
GOTERM_BP_FAT	GO:0044271~nitrogen compound biosynthetic process	10	83.3333	1.25953e-13	ATP5D, ATP5J2, ATP5B, ATP5F1, ATP5C1, ATP5L, ATP5O, ATP5A1, ATP5I, ATP5H	12	325	13528	34.6872	1.67446e-11	6.97664e-13	1.47216e-10
SP_PIR_KEYWORDS	mitochondrion	11	91.6667	2.30061e-13	ATP5D, ATP5J2, ATP5B, ATP5F1, ATP5C1, ATP5L, DIABLO, ATP5O, ATP5A1, ATP5I, ATP5H	12	832	19235	21.1924	7.36122e-12	1.84031e-12	1.9923e-10
GOTERM_CC_FAT	GO:0019866~organelle inner membrane	10	83.3333	2.34022e-13	ATP5D, ATP5J2, ATP5B, ATP5F1, ATP5C1, ATP5L, ATP5O, ATP5A1, ATP5I, ATP5H	12	329	12782	32.3759	7.95719e-12	1.32616e-12	2.05813e-10
GOTERM_MF_FAT	GO:0046933~hydrogen ion transporting ATP synthase activity, rotational mechanism	6	50	3.57069e-13	ATP5D, ATP5B, ATP5F1, ATP5C1, ATP5O, ATP5A1	11	16	12983	442.602	1.78524e-11	3.57048e-12	3.43892e-10
GOTERM_CC_FAT	GO:0045263~proton-transporting ATP synthase complex, coupling factor F(o)	6	50	4.86386e-13	ATP5J2, ATP5F1, ATP5L, ATP5O, ATP5I, ATP5H	12	15	12782	426.067	1.65372e-11	2.36244e-12	4.27736e-10
SP_PIR_KEYWORDS	ion transport	10	83.3333	9.7968e-13	ATP5D, ATP5J2, ATP5B, ATP5F1, ATP5C1, ATP5L, ATP5O, ATP5A1, ATP5I, ATP5H	12	578	19235	27.7321	3.13491e-11	6.26987e-12	8.48466e-10
GOTERM_CC_FAT	GO:0031966~mitochondrial membrane	10	83.3333	1.19624e-12	ATP5D, ATP5J2, ATP5B, ATP5F1, ATP5C1, ATP5L, ATP5O, ATP5A1, ATP5I, ATP5H	12	394	12782	27.0347	4.0673e-11	5.08416e-12	1.052e-09
GOTERM_CC_FAT	GO:0005740~mitochondrial envelope	10	83.3333	2.08493e-12	ATP5D, ATP5J2, ATP5B, ATP5F1, ATP5C1, ATP5L, ATP5O, ATP5A1, ATP5I, ATP5H	12	419	12782	25.4216	7.08862e-11	7.87626e-12	1.83347e-09
GOTERM_MF_FAT	GO:0046961~proton-transporting ATPase activity, rotational mechanism	6	50	2.74479e-12	ATP5D, ATP5B, ATP5F1, ATP5C1, ATP5O, ATP5A1	11	23	12983	307.897	1.3724e-10	2.28734e-11	2.64364e-09
GOTERM_CC_FAT	GO:0045261~proton-transporting ATP synthase complex, catalytic core F(1)	5	41.6667	4.44884e-12	ATP5D, ATP5B, ATP5C1, ATP5O, ATP5A1	12	6	12782	887.639	1.51262e-10	1.51262e-11	3.91238e-09
GOTERM_CC_FAT	GO:0033177~proton-transporting two-sector ATPase complex, proton-transporting domain	6	50	6.86068e-12	ATP5J2, ATP5F1, ATP5L, ATP5O, ATP5I, ATP5H	12	24	12782	266.292	2.33265e-10	2.12059e-11	6.03337e-09
GOTERM_BP_FAT	GO:0006091~generation of precursor metabolites and energy	9	75	1.16767e-11	ATP5D, ATP5B, ATP5F1, ATP5C1, ATP5L, ATP5O, ATP5A1, ATP5I, ATP5H	12	313	13528	32.4153	1.553e-09	6.21199e-11	1.36533e-08
GOTERM_BP_FAT	GO:0006812~cation transport	10	83.3333	1.52929e-11	ATP5D, ATP5J2, ATP5B, ATP5F1, ATP5C1, ATP5L, ATP5O, ATP5A1, ATP5I, ATP5H	12	553	13528	20.3858	2.03395e-09	7.8229e-11	1.78816e-08
GOTERM_MF_FAT	GO:0019829~cation-transporting ATPase activity	6	50	3.06229e-11	ATP5D, ATP5B, ATP5F1, ATP5C1, ATP5O, ATP5A1	11	36	12983	196.712	1.53114e-09	2.18735e-10	2.94941e-08
GOTERM_CC_FAT	GO:0000276~mitochondrial proton-transporting ATP synthase complex, coupling factor F(o)	5	41.6667	3.73209e-11	ATP5F1, ATP5L, ATP5O, ATP5I, ATP5H	12	9	12782	591.759	1.26891e-09	1.05743e-10	3.28203e-08
SP_PIR_KEYWORDS	cf(0)	5	41.6667	4.12724e-11	ATP5J2, ATP5F1, ATP5L, ATP5I, ATP5H	12	13	19235	616.506	1.32072e-09	2.2012e-10	3.57453e-08
GOTERM_CC_FAT	GO:0044429~mitochondrial part	10	83.3333	4.89585e-11	ATP5D, ATP5J2, ATP5B, ATP5F1, ATP5C1, ATP5L, ATP5O, ATP5A1, ATP5I, ATP5H	12	595	12782	17.902	1.66459e-09	1.28045e-10	4.30545e-08
GOTERM_CC_FAT	GO:0031967~organelle envelope	10	83.3333	7.08228e-11	ATP5D, ATP5J2, ATP5B, ATP5F1, ATP5C1, ATP5L, ATP5O, ATP5A1, ATP5I, ATP5H	12	620	12782	17.1801	2.40797e-09	1.71998e-10	6.22821e-08
GOTERM_CC_FAT	GO:0031975~envelope	10	83.3333	7.2898e-11	ATP5D, ATP5J2, ATP5B, ATP5F1, ATP5C1, ATP5L, ATP5O, ATP5A1, ATP5I, ATP5H	12	622	12782	17.1249	2.47853e-09	1.65235e-10	6.41069e-08
GOTERM_CC_FAT	GO:0005739~mitochondrion	11	91.6667	1.93446e-10	ATP5D, ATP5J2, ATP5B, ATP5F1, ATP5C1, ATP5L, DIABLO, ATP5O, ATP5A1, ATP5I, ATP5H	12	1087	12782	10.7791	6.57716e-09	4.11073e-10	1.70118e-07
GOTERM_BP_FAT	GO:0006811~ion transport	10	83.3333	2.90542e-10	ATP5D, ATP5J2, ATP5B, ATP5F1, ATP5C1, ATP5L, ATP5O, ATP5A1, ATP5I, ATP5H	12	768	13528	14.6788	3.8642e-08	1.43119e-09	3.39724e-07
GOTERM_BP_FAT	GO:0006200~ATP catabolic process	5	41.6667	4.28446e-10	ATP5D, ATP5B, ACLY, ATP5O, ATP5A1	12	16	13528	352.292	5.69833e-08	2.03512e-09	5.00972e-07
GOTERM_CC_FAT	GO:0033178~proton-transporting two-sector ATPase complex, catalytic domain	5	41.6667	9.02795e-10	ATP5D, ATP5B, ATP5C1, ATP5O, ATP5A1	12	18	12782	295.88	3.0695e-08	1.80559e-09	7.93924e-07
GOTERM_BP_FAT	GO:0009207~purine ribonucleoside triphosphate catabolic process	5	41.6667	9.11315e-10	ATP5D, ATP5B, ACLY, ATP5O, ATP5A1	12	19	13528	296.667	1.21205e-07	4.17948e-09	1.06558e-06
GOTERM_BP_FAT	GO:0009203~ribonucleoside triphosphate catabolic process	5	41.6667	9.11315e-10	ATP5D, ATP5B, ACLY, ATP5O, ATP5A1	12	19	13528	296.667	1.21205e-07	4.17948e-09	1.06558e-06
GOTERM_MF_FAT	GO:0042625~ATPase activity, coupled to transmembrane movement of ions	6	50	1.29259e-09	ATP5D, ATP5B, ATP5F1, ATP5C1, ATP5O, ATP5A1	11	74	12983	95.6978	6.46297e-08	8.07871e-09	1.24495e-06
GOTERM_BP_FAT	GO:0055085~transmembrane transport	9	75	1.37722e-09	ATP5D, ATP5B, ATP5F1, ATP5C1, ATP5L, ATP5O, ATP5A1, ATP5I, ATP5H	12	569	13528	17.8313	1.8317e-07	6.10568e-09	1.61035e-06
SP_PIR_KEYWORDS	cf(1)	4	33.3333	1.39045e-09	ATP5D, ATP5B, ATP5C1, ATP5A1	12	5	19235	1282.33	4.44944e-08	6.35634e-09	1.20424e-06
GOTERM_BP_FAT	GO:0009146~purine nucleoside triphosphate catabolic process	5	41.6667	1.40601e-09	ATP5D, ATP5B, ACLY, ATP5O, ATP5A1	12	21	13528	268.413	1.86999e-07	6.03224e-09	1.64402e-06
GOTERM_BP_FAT	GO:0009154~purine ribonucleotide catabolic process	5	41.6667	2.07851e-09	ATP5D, ATP5B, ACLY, ATP5O, ATP5A1	12	23	13528	245.072	2.76442e-07	8.63883e-09	2.43036e-06
GOTERM_BP_FAT	GO:0009143~nucleoside triphosphate catabolic process	5	41.6667	2.49318e-09	ATP5D, ATP5B, ACLY, ATP5O, ATP5A1	12	24	13528	234.861	3.31593e-07	1.00483e-08	2.91523e-06
GOTERM_BP_FAT	GO:0009261~ribonucleotide catabolic process	5	41.6667	2.96685e-09	ATP5D, ATP5B, ACLY, ATP5O, ATP5A1	12	25	13528	225.467	3.9459e-07	1.16056e-08	3.46907e-06
GOTERM_CC_FAT	GO:0000275~mitochondrial proton-transporting ATP synthase complex, catalytic core F(1)	4	33.3333	4.73732e-09	ATP5D, ATP5B, ATP5C1, ATP5A1	12	5	12782	852.133	1.61069e-07	8.94827e-09	4.16603e-06
GOTERM_MF_FAT	GO:0042626~ATPase activity, coupled to transmembrane movement of substances	6	50	9.26922e-09	ATP5D, ATP5B, ATP5F1, ATP5C1, ATP5O, ATP5A1	11	109	12983	64.9691	4.63461e-07	5.14956e-08	8.92757e-06
GOTERM_BP_FAT	GO:0006195~purine nucleotide catabolic process	5	41.6667	9.56532e-09	ATP5D, ATP5B, ACLY, ATP5O, ATP5A1	12	33	13528	170.808	1.27219e-06	3.63482e-08	1.11845e-05
GOTERM_MF_FAT	GO:0043492~ATPase activity, coupled to movement of substances	6	50	9.70747e-09	ATP5D, ATP5B, ATP5F1, ATP5C1, ATP5O, ATP5A1	11	110	12983	64.3785	4.85373e-07	4.85374e-08	9.34967e-06
GOTERM_MF_FAT	GO:0016820~hydrolase activity, acting on acid anhydrides, catalyzing transmembrane movement of substances	6	50	1.01621e-08	ATP5D, ATP5B, ATP5F1, ATP5C1, ATP5O, ATP5A1	11	111	12983	63.7985	5.08104e-07	4.61913e-08	9.78753e-06
GOTERM_CC_FAT	GO:0031090~organelle membrane	10	83.3333	1.14026e-08	ATP5D, ATP5J2, ATP5B, ATP5F1, ATP5C1, ATP5L, ATP5O, ATP5A1, ATP5I, ATP5H	12	1096	12782	9.71867	3.8769e-07	2.04047e-08	1.00276e-05
SP_PIR_KEYWORDS	transport	10	83.3333	1.2857e-08	ATP5D, ATP5J2, ATP5B, ATP5F1, ATP5C1, ATP5L, ATP5O, ATP5A1, ATP5I, ATP5H	12	1670	19235	9.5983	4.11423e-07	5.14279e-08	1.11352e-05
GOTERM_MF_FAT	GO:0015405~P-P-bond-hydrolysis-driven transmembrane transporter activity	6	50	1.63774e-08	ATP5D, ATP5B, ATP5F1, ATP5C1, ATP5O, ATP5A1	11	122	12983	58.0462	8.1887e-07	6.82392e-08	1.57738e-05
GOTERM_MF_FAT	GO:0015399~primary active transmembrane transporter activity	6	50	1.63774e-08	ATP5D, ATP5B, ATP5F1, ATP5C1, ATP5O, ATP5A1	11	122	12983	58.0462	8.1887e-07	6.82392e-08	1.57738e-05
GOTERM_BP_FAT	GO:0016310~phosphorylation	9	75	2.03403e-08	ATP5D, ATP5B, ATP5F1, ATP5C1, ATP5L, ATP5O, ATP5A1, ATP5I, ATP5H	12	800	13528	12.6825	2.70526e-06	7.51462e-08	2.37835e-05
KEGG_PATHWAY	hsa05012:Parkinson's disease	7	58.3333	4.37775e-08	ATP5D, ATP5B, ATP5F1, ATP5C1, ATP5O, ATP5A1, ATP5H	11	128	5085	25.2805	2.18887e-07	1.09444e-07	1.90391e-05
GOTERM_BP_FAT	GO:0009166~nucleotide catabolic process	5	41.6667	5.79812e-08	ATP5D, ATP5B, ACLY, ATP5O, ATP5A1	12	51	13528	110.523	7.71147e-06	2.08419e-07	6.77961e-05
UP_SEQ_FEATURE	transit peptide:Mitochondrion	7	58.3333	8.58153e-08	ATP5D, ATP5B, ATP5F1, ATP5C1, DIABLO, ATP5O, ATP5A1	12	467	19113	23.8742	1.80212e-06	1.80212e-06	6.62611e-05
SP_PIR_KEYWORDS	transit peptide	7	58.3333	9.25531e-08	ATP5D, ATP5B, ATP5F1, ATP5C1, DIABLO, ATP5O, ATP5A1	12	476	19235	23.5723	2.9617e-06	3.29078e-07	8.01586e-05
GOTERM_BP_FAT	GO:0006793~phosphorus metabolic process	9	75	9.4527e-08	ATP5D, ATP5B, ATP5F1, ATP5C1, ATP5L, ATP5O, ATP5A1, ATP5I, ATP5H	12	973	13528	10.4275	1.2572e-05	3.30845e-07	0.000110528
GOTERM_BP_FAT	GO:0006796~phosphate metabolic process	9	75	9.4527e-08	ATP5D, ATP5B, ATP5F1, ATP5C1, ATP5L, ATP5O, ATP5A1, ATP5I, ATP5H	12	973	13528	10.4275	1.2572e-05	3.30845e-07	0.000110528
GOTERM_BP_FAT	GO:0034656~nucleobase, nucleoside and nucleotide catabolic process	5	41.6667	9.81525e-08	ATP5D, ATP5B, ACLY, ATP5O, ATP5A1	12	58	13528	97.1839	1.30542e-05	3.34725e-07	0.000114768
GOTERM_BP_FAT	GO:0034655~nucleobase, nucleoside, nucleotide and nucleic acid catabolic process	5	41.6667	9.81525e-08	ATP5D, ATP5B, ACLY, ATP5O, ATP5A1	12	58	13528	97.1839	1.30542e-05	3.34725e-07	0.000114768
GOTERM_BP_FAT	GO:0044270~nitrogen compound catabolic process	5	41.6667	1.76659e-07	ATP5D, ATP5B, ACLY, ATP5O, ATP5A1	12	67	13528	84.1294	2.34954e-05	5.87393e-07	0.000206564
KEGG_PATHWAY	hsa05010:Alzheimer's disease	7	58.3333	1.86998e-07	ATP5D, ATP5B, ATP5F1, ATP5C1, ATP5O, ATP5A1, ATP5H	11	163	5085	19.8522	9.34991e-07	3.11664e-07	8.13267e-05
GOTERM_BP_FAT	GO:0046700~heterocycle catabolic process	5	41.6667	3.10612e-07	ATP5D, ATP5B, ACLY, ATP5O, ATP5A1	12	77	13528	73.2035	4.13105e-05	1.00759e-06	0.000363191
KEGG_PATHWAY	hsa05016:Huntington's disease	7	58.3333	3.38131e-07	ATP5D, ATP5B, ATP5F1, ATP5C1, ATP5O, ATP5A1, ATP5H	11	180	5085	17.9773	1.69066e-06	4.22664e-07	0.000147055
GOTERM_MF_FAT	GO:0042623~ATPase activity, coupled	6	50	8.99768e-07	ATP5D, ATP5B, ATP5F1, ATP5C1, ATP5O, ATP5A1	11	272	12983	26.0354	4.49874e-05	3.46064e-06	0.0008666
GOTERM_BP_FAT	GO:0006172~ADP biosynthetic process	3	25	6.00315e-06	ATP5D, ATP5B, ATP5A1	12	5	13528	676.4	0.000798103	1.90099e-05	0.00701913
GOTERM_BP_FAT	GO:0009180~purine ribonucleoside diphosphate biosynthetic process	3	25	6.00315e-06	ATP5D, ATP5B, ATP5A1	12	5	13528	676.4	0.000798103	1.90099e-05	0.00701913
GOTERM_BP_FAT	GO:0009136~purine nucleoside diphosphate biosynthetic process	3	25	6.00315e-06	ATP5D, ATP5B, ATP5A1	12	5	13528	676.4	0.000798103	1.90099e-05	0.00701913
GOTERM_BP_FAT	GO:0009188~ribonucleoside diphosphate biosynthetic process	3	25	6.00315e-06	ATP5D, ATP5B, ATP5A1	12	5	13528	676.4	0.000798103	1.90099e-05	0.00701913
GOTERM_BP_FAT	GO:0046031~ADP metabolic process	3	25	9.00074e-06	ATP5D, ATP5B, ATP5A1	12	6	13528	563.667	0.00119639	2.78392e-05	0.0105239
SP_PIR_KEYWORDS	ATP biosynthesis	3	25	1.06803e-05	ATP5B, ATP5C1, ATP5A1	12	9	19235	534.306	0.000341714	3.41767e-05	0.00924967
GOTERM_BP_FAT	GO:0009133~nucleoside diphosphate biosynthetic process	3	25	1.25954e-05	ATP5D, ATP5B, ATP5A1	12	7	13528	483.143	0.0016738	3.80721e-05	0.0147266
SP_PIR_KEYWORDS	acetylation	9	75	1.37597e-05	ATP5J2, ATP5B, ATP5F1, ATP5C1, ATP5L, ACLY, ATP5O, ATP5A1, ATP5H	12	2635	19235	5.47486	0.000440217	4.00277e-05	0.0119164
GOTERM_BP_FAT	GO:0009135~purine nucleoside diphosphate metabolic process	3	25	1.67865e-05	ATP5D, ATP5B, ATP5A1	12	8	13528	422.75	0.00223013	4.96125e-05	0.0196263
GOTERM_BP_FAT	GO:0009179~purine ribonucleoside diphosphate metabolic process	3	25	1.67865e-05	ATP5D, ATP5B, ATP5A1	12	8	13528	422.75	0.00223013	4.96125e-05	0.0196263
GOTERM_BP_FAT	GO:0009185~ribonucleoside diphosphate metabolic process	3	25	2.69543e-05	ATP5D, ATP5B, ATP5A1	12	10	13528	338.2	0.00357856	7.79312e-05	0.0315126
GOTERM_CC_FAT	GO:0005759~mitochondrial matrix	5	41.6667	2.89876e-05	ATP5D, ATP5B, ATP5F1, ATP5C1, ATP5A1	12	227	12782	23.4618	0.000985108	4.92785e-05	0.0254891
GOTERM_CC_FAT	GO:0031980~mitochondrial lumen	5	41.6667	2.89876e-05	ATP5D, ATP5B, ATP5F1, ATP5C1, ATP5A1	12	227	12782	23.4618	0.000985108	4.92785e-05	0.0254891
GOTERM_BP_FAT	GO:0009132~nucleoside diphosphate metabolic process	3	25	8.12094e-05	ATP5D, ATP5B, ATP5A1	12	17	13528	198.941	0.0107432	0.000229788	0.0949151
SP_PIR_KEYWORDS	hydrolase	6	50	0.00104723	ATP5D, ATP5B, ATP5F1, ATP5C1, ATP5L, ATP5A1	12	1555	19235	6.18489	0.0329731	0.00279018	0.903359
SP_PIR_KEYWORDS	membrane	10	83.3333	0.0011189	ATP5D, ATP5J2, ATP5B, ATP5F1, ATP5C1, ATP5L, ATP5O, ATP5A1, ATP5I, ATP5H	12	6256	19235	2.56221	0.0351909	0.00275198	0.96492
GOTERM_BP_FAT	GO:0042776~mitochondrial ATP synthesis coupled proton transport	2	16.6667	0.00162566	ATP5D, ATP5O	12	2	13528	1127.33	0.194577	0.00449794	1.88441
INTERPRO	IPR004100:ATPase, F1/V1/A1 complex, alpha/beta subunit, N-terminal	2	16.6667	0.00329756	ATP5B, ATP5A1	12	5	16659	555.3	0.0883364	0.0883364	2.72535
INTERPRO	IPR000194:ATPase, F1/V1/A1 complex, alpha/beta subunit, nucleotide-binding domain	2	16.6667	0.00329756	ATP5B, ATP5A1	12	5	16659	555.3	0.0883364	0.0883364	2.72535
INTERPRO	IPR000793:ATPase, F1/V1/A1 complex, alpha/beta subunit, C-terminal	2	16.6667	0.00329756	ATP5B, ATP5A1	12	5	16659	555.3	0.0883364	0.0883364	2.72535
PIR_SUPERFAMILY	PIRSF001274:F-type ATP synthase, alpha/beta subunits/V-type ATPase, subunit B	2	16.6667	0.00378122	ATP5B, ATP5A1	8	4	7396	462.25	0.048056	0.048056	2.47696
INTERPRO	IPR020003:ATPase, F1/V1/A1 complex, alpha/beta subunit, nucleotide-binding domain, active site	2	16.6667	0.00789753	ATP5B, ATP5A1	12	12	16659	231.375	0.199092	0.105065	6.41781
GOTERM_MF_FAT	GO:0042288~MHC class I protein binding	2	16.6667	0.0122599	ATP5B, ATP5A1	11	16	12983	147.534	0.460323	0.0430997	11.2024
GOTERM_MF_FAT	GO:0043499~eukaryotic cell surface binding	2	16.6667	0.0130216	ATP5B, ATP5A1	11	17	12983	138.856	0.480744	0.0427499	11.8597
GOTERM_MF_FAT	GO:0043531~ADP binding	2	16.6667	0.0145435	ATP5D, ATP5A1	11	19	12983	124.239	0.519302	0.0447501	13.16
COG_ONTOLOGY	Energy production and conversion	2	16.6667	0.0164103	ATP5D, ACLY	2	32	1950	60.9375	0.0164103	0.0164103	1.64103
SP_PIR_KEYWORDS	membrane-associated complex	2	16.6667	0.0181532	ATP5B, ATP5A1	12	32	19235	100.182	0.443584	0.0410096	14.6719
GOTERM_MF_FAT	GO:0042287~MHC protein binding	2	16.6667	0.0190965	ATP5B, ATP5A1	11	25	12983	94.4218	0.618659	0.0551314	16.9482
GOTERM_MF_FAT	GO:0043498~cell surface binding	2	16.6667	0.0221213	ATP5B, ATP5A1	11	29	12983	81.3981	0.673225	0.0602467	19.3823
GOTERM_BP_FAT	GO:0006839~mitochondrial transport	2	16.6667	0.0547164	ATP5D, ATP5O	12	69	13528	32.6763	0.999438	0.141642	48.2091
GOTERM_CC_FAT	GO:0070013~intracellular organelle lumen	5	41.6667	0.0548973	ATP5D, ATP5B, ATP5F1, ATP5C1, ATP5A1	12	1779	12782	2.99372	0.853348	0.0873603	39.136
GOTERM_CC_FAT	GO:0043233~organelle lumen	5	41.6667	0.05898	ATP5D, ATP5B, ATP5F1, ATP5C1, ATP5A1	12	1820	12782	2.92628	0.873421	0.0896713	41.4096
SP_PIR_KEYWORDS	nucleotide binding	2	16.6667	0.0595317	ATP5B, ATP5A1	12	107	19235	29.9611	0.859715	0.122728	41.2323
GOTERM_CC_FAT	GO:0031974~membrane-enclosed lumen	5	41.6667	0.0627073	ATP5D, ATP5B, ATP5F1, ATP5C1, ATP5A1	12	1856	12782	2.86952	0.889399	0.0912922	43.4192
SP_PIR_KEYWORDS	P-loop	2	16.6667	0.0643891	ATP5B, ATP5A1	12	116	19235	27.6365	0.881136	0.124632	43.8097
GOTERM_MF_FAT	GO:0005524~ATP binding	4	33.3333	0.0957603	ATP5D, ATP5B, ACLY, ATP5A1	11	1477	12983	3.19641	0.993481	0.232715	62.073
GOTERM_MF_FAT	GO:0032559~adenyl ribonucleotide binding	4	33.3333	0.0988651	ATP5D, ATP5B, ACLY, ATP5A1	11	1497	12983	3.1537	0.994511	0.229142	63.3088

## Sheet: HCL10
Category	Term	Count	%	PValue	Genes	List Total	Pop Hits	Pop Total	Fold Enrichment	Bonferroni	Benjamini	FDR
SP_PIR_KEYWORDS	transit peptide	7	77.7778	5.97667e-09	IVD_HUMAN, LONM_HUMAN, SYDM_HUMAN, THIM_HUMAN, SYK_HUMAN, ABCBA_HUMAN, DHTK1_HUMAN	9	476	19235	31.4297	2.8688e-07	2.8688e-07	5.70389e-06
SP_PIR_KEYWORDS	mitochondrion	7	77.7778	1.67211e-07	IVD_HUMAN, LONM_HUMAN, SYDM_HUMAN, THIM_HUMAN, SYK_HUMAN, ABCBA_HUMAN, DHTK1_HUMAN	9	832	19235	17.9814	8.02609e-06	4.01305e-06	0.000159579
GOTERM_CC_FAT	GO:0005739~mitochondrion	8	88.8889	2.34118e-07	IVD_HUMAN, LONM_HUMAN, SYDM_HUMAN, THIM_HUMAN, SYK_HUMAN, ILF3_HUMAN, ABCBA_HUMAN, DHTK1_HUMAN	9	1087	12782	10.4524	6.32118e-06	6.32118e-06	0.000193963
GOTERM_CC_FAT	GO:0044429~mitochondrial part	6	66.6667	1.07086e-05	IVD_HUMAN, LONM_HUMAN, SYDM_HUMAN, THIM_HUMAN, SYK_HUMAN, ABCBA_HUMAN	9	595	12782	14.3216	0.000289091	0.000144556	0.00887152
UP_SEQ_FEATURE	transit peptide:Mitochondrion	5	55.5556	2.2784e-05	IVD_HUMAN, LONM_HUMAN, SYDM_HUMAN, ABCBA_HUMAN, DHTK1_HUMAN	9	467	19113	22.7373	0.000865427	0.000865427	0.0205888
INTERPRO	IPR006195:Aminoacyl-tRNA synthetase, class II, conserved region	3	33.3333	2.73458e-05	SYDM_HUMAN, SYK_HUMAN, SYTC_HUMAN	9	17	16659	326.647	0.00114788	0.00114788	0.0253056
SP_PIR_KEYWORDS	Aminoacyl-tRNA synthetase	3	33.3333	0.000111302	SYDM_HUMAN, SYK_HUMAN, SYTC_HUMAN	9	39	19235	164.402	0.00532853	0.00177934	0.106171
SP_PIR_KEYWORDS	acetylation	7	77.7778	0.000143564	IVD_HUMAN, SYDM_HUMAN, THIM_HUMAN, SYK_HUMAN, ILF3_HUMAN, ABCBA_HUMAN, SYTC_HUMAN	9	2635	19235	5.67763	0.00686787	0.00172141	0.136927
GOTERM_CC_FAT	GO:0005759~mitochondrial matrix	4	44.4444	0.000289815	IVD_HUMAN, LONM_HUMAN, SYDM_HUMAN, SYK_HUMAN	9	227	12782	25.0259	0.00779561	0.00260532	0.239854
GOTERM_CC_FAT	GO:0031980~mitochondrial lumen	4	44.4444	0.000289815	IVD_HUMAN, LONM_HUMAN, SYDM_HUMAN, SYK_HUMAN	9	227	12782	25.0259	0.00779561	0.00260532	0.239854
GOTERM_BP_FAT	GO:0043039~tRNA aminoacylation	3	33.3333	0.000312636	SYDM_HUMAN, SYK_HUMAN, SYTC_HUMAN	9	46	13528	98.029	0.0319962	0.0319962	0.349011
GOTERM_BP_FAT	GO:0043038~amino acid activation	3	33.3333	0.000312636	SYDM_HUMAN, SYK_HUMAN, SYTC_HUMAN	9	46	13528	98.029	0.0319962	0.0319962	0.349011
GOTERM_BP_FAT	GO:0006418~tRNA aminoacylation for protein translation	3	33.3333	0.000312636	SYDM_HUMAN, SYK_HUMAN, SYTC_HUMAN	9	46	13528	98.029	0.0319962	0.0319962	0.349011
GOTERM_MF_FAT	GO:0016876~ligase activity, forming aminoacyl-tRNA and related compounds	3	33.3333	0.000354219	SYDM_HUMAN, SYK_HUMAN, SYTC_HUMAN	9	47	12983	92.078	0.0220725	0.0220725	0.358087
GOTERM_MF_FAT	GO:0016875~ligase activity, forming carbon-oxygen bonds	3	33.3333	0.000354219	SYDM_HUMAN, SYK_HUMAN, SYTC_HUMAN	9	47	12983	92.078	0.0220725	0.0220725	0.358087
GOTERM_MF_FAT	GO:0004812~aminoacyl-tRNA ligase activity	3	33.3333	0.000354219	SYDM_HUMAN, SYK_HUMAN, SYTC_HUMAN	9	47	12983	92.078	0.0220725	0.0220725	0.358087
KEGG_PATHWAY	hsa00970:Aminoacyl-tRNA biosynthesis	3	33.3333	0.000624697	SYDM_HUMAN, SYK_HUMAN, SYTC_HUMAN	6	41	5085	62.0122	0.00311958	0.00311958	0.2714
GOTERM_MF_FAT	GO:0030554~adenyl nucleotide binding	6	66.6667	0.00107122	IVD_HUMAN, LONM_HUMAN, SYDM_HUMAN, SYK_HUMAN, ABCBA_HUMAN, SYTC_HUMAN	9	1577	12983	5.48848	0.0652937	0.0331979	1.07938
GOTERM_MF_FAT	GO:0001883~purine nucleoside binding	6	66.6667	0.00114947	IVD_HUMAN, LONM_HUMAN, SYDM_HUMAN, SYK_HUMAN, ABCBA_HUMAN, SYTC_HUMAN	9	1601	12983	5.4062	0.0698956	0.0238635	1.15782
GOTERM_MF_FAT	GO:0001882~nucleoside binding	6	66.6667	0.00118677	IVD_HUMAN, LONM_HUMAN, SYDM_HUMAN, SYK_HUMAN, ABCBA_HUMAN, SYTC_HUMAN	9	1612	12983	5.36931	0.0720812	0.018529	1.19519
SP_PIR_KEYWORDS	atp-binding	5	55.5556	0.00125653	LONM_HUMAN, SYDM_HUMAN, SYK_HUMAN, ABCBA_HUMAN, SYTC_HUMAN	9	1326	19235	8.05891	0.0585664	0.0119977	1.19276
GOTERM_BP_FAT	GO:0006399~tRNA metabolic process	3	33.3333	0.00204115	SYDM_HUMAN, SYK_HUMAN, SYTC_HUMAN	9	118	13528	38.2147	0.191437	0.100799	2.2587
INTERPRO	IPR018150:Aminoacyl-tRNA synthetase, class II (D, K and N)-like	2	22.2222	0.00239909	SYDM_HUMAN, SYK_HUMAN	9	5	16659	740.4	0.095961	0.0491903	2.19849
INTERPRO	IPR004364:Aminoacyl-tRNA synthetase, class II (D, K and N)	2	22.2222	0.00239909	SYDM_HUMAN, SYK_HUMAN	9	5	16659	740.4	0.095961	0.0491903	2.19849
SP_PIR_KEYWORDS	protein biosynthesis	3	33.3333	0.00255961	SYDM_HUMAN, SYK_HUMAN, SYTC_HUMAN	9	188	19235	34.1046	0.115753	0.0202944	2.41625
GOTERM_MF_FAT	GO:0017076~purine nucleotide binding	6	66.6667	0.00265211	IVD_HUMAN, LONM_HUMAN, SYDM_HUMAN, SYK_HUMAN, ABCBA_HUMAN, SYTC_HUMAN	9	1918	12983	4.51269	0.154058	0.0329073	2.65314
PIR_SUPERFAMILY	PIRSF001525:lysine-tRNA ligase	2	22.2222	0.00270197	SYDM_HUMAN, SYK_HUMAN	5	5	7396	591.68	0.0161027	0.0161027	1.28653
SP_PIR_KEYWORDS	nucleotide-binding	5	55.5556	0.00308566	LONM_HUMAN, SYDM_HUMAN, SYK_HUMAN, ABCBA_HUMAN, SYTC_HUMAN	9	1686	19235	6.33814	0.137863	0.0209686	2.90631
GOTERM_MF_FAT	GO:0000166~nucleotide binding	6	66.6667	0.00542645	IVD_HUMAN, LONM_HUMAN, SYDM_HUMAN, SYK_HUMAN, ABCBA_HUMAN, SYTC_HUMAN	9	2245	12983	3.85538	0.290218	0.0555314	5.36051
INTERPRO	IPR004365:Nucleic acid binding, OB-fold, tRNA/helicase-type	2	22.2222	0.00574935	SYDM_HUMAN, SYK_HUMAN	9	12	16659	308.5	0.215077	0.077551	5.19648
SP_PIR_KEYWORDS	ligase	3	33.3333	0.00658789	SYDM_HUMAN, SYK_HUMAN, SYTC_HUMAN	9	305	19235	21.0219	0.271862	0.038882	6.11317
GOTERM_BP_FAT	GO:0034660~ncRNA metabolic process	3	33.3333	0.0075325	SYDM_HUMAN, SYK_HUMAN, SYTC_HUMAN	9	230	13528	19.6058	0.544494	0.230578	8.10667
GOTERM_MF_FAT	GO:0005524~ATP binding	5	55.5556	0.00800364	LONM_HUMAN, SYDM_HUMAN, SYK_HUMAN, ABCBA_HUMAN, SYTC_HUMAN	9	1477	12983	4.8834	0.397253	0.0697692	7.81449
GOTERM_MF_FAT	GO:0032559~adenyl ribonucleotide binding	5	55.5556	0.00840141	LONM_HUMAN, SYDM_HUMAN, SYK_HUMAN, ABCBA_HUMAN, SYTC_HUMAN	9	1497	12983	4.81815	0.412292	0.0642815	8.1881
UP_SEQ_FEATURE	binding site:Substrate; via carbonyl oxygen	2	22.2222	0.0108329	IVD_HUMAN, SYK_HUMAN	9	26	19113	163.359	0.338932	0.186939	9.37456
GOTERM_BP_FAT	GO:0006412~translation	3	33.3333	0.0151594	SYDM_HUMAN, SYK_HUMAN, SYTC_HUMAN	9	331	13528	13.6234	0.795798	0.327774	15.7009
GOTERM_CC_FAT	GO:0070013~intracellular organelle lumen	5	55.5556	0.0164136	IVD_HUMAN, LONM_HUMAN, SYDM_HUMAN, SYK_HUMAN, ILF3_HUMAN	9	1779	12782	3.99163	0.360357	0.105698	12.8128
GOTERM_MF_FAT	GO:0032553~ribonucleotide binding	5	55.5556	0.0173575	LONM_HUMAN, SYDM_HUMAN, SYK_HUMAN, ABCBA_HUMAN, SYTC_HUMAN	9	1836	12983	3.92853	0.668167	0.115355	16.2469
GOTERM_MF_FAT	GO:0032555~purine ribonucleotide binding	5	55.5556	0.0173575	LONM_HUMAN, SYDM_HUMAN, SYK_HUMAN, ABCBA_HUMAN, SYTC_HUMAN	9	1836	12983	3.92853	0.668167	0.115355	16.2469
GOTERM_CC_FAT	GO:0043233~organelle lumen	5	55.5556	0.0177782	IVD_HUMAN, LONM_HUMAN, SYDM_HUMAN, SYK_HUMAN, ILF3_HUMAN	9	1820	12782	3.90171	0.383889	0.0923222	13.8098
GOTERM_CC_FAT	GO:0031974~membrane-enclosed lumen	5	55.5556	0.0190371	IVD_HUMAN, LONM_HUMAN, SYDM_HUMAN, SYK_HUMAN, ILF3_HUMAN	9	1856	12782	3.82603	0.404859	0.0828579	14.7208
UP_SEQ_FEATURE	sequence variant	9	100	0.0239952	IVD_HUMAN, LONM_HUMAN, SYDM_HUMAN, THIM_HUMAN, SYK_HUMAN, ILF3_HUMAN, ABCBA_HUMAN, SYTC_HUMAN, DHTK1_HUMAN	9	11992	19113	1.59381	0.602649	0.264824	19.7077
SMART	SM00382:AAA	2	22.2222	0.0314717	LONM_HUMAN, ABCBA_HUMAN	3	144	9079	42.0324	0.120068	0.120068	11.4934
KEGG_PATHWAY	hsa00280:Valine, leucine and isoleucine degradation	2	22.2222	0.0425387	IVD_HUMAN, THIM_HUMAN	6	44	5085	38.5227	0.195351	0.102978	17.2258
UP_SEQ_FEATURE	nucleotide phosphate-binding region:ATP	3	33.3333	0.057895	LONM_HUMAN, SYK_HUMAN, ABCBA_HUMAN	9	962	19113	6.62266	0.896301	0.432529	41.6654
INTERPRO	IPR003593:ATPase, AAA+ type, core	2	22.2222	0.0671092	LONM_HUMAN, ABCBA_HUMAN	9	144	16659	25.7083	0.945938	0.517804	47.4243
SP_PIR_KEYWORDS	ATP	2	22.2222	0.0940577	LONM_HUMAN, SYTC_HUMAN	9	236	19235	18.1121	0.991274	0.409523	61.043

[truncated: 26 more sheets: HCL11, HCL12, HCL13, HCL14, HCL15, HCL16, HCL17, HCL18, HCL19, HCL20, HCL21, HCL22, HCL23, HCL24, HCL25, HCL26, HCL27, HCL28, HCL29, HCL30 …]
