# Supplementary material for: Analysis of 953 Human Proteins from a Mitochondrial HEK293 Fraction by Complexome Profiling
Source: PLoS One. 2013 Jul 23;8(7):e68340. doi: 10.1371/journal.pone.0068340 (PMC3720734; doi:10.1371/journal.pone.0068340)
Supplement: File S6 — MEV hierarchical cluster analysis file. (ZIP) [file pone.0068340.s006.zip]

Archive with 1 entries (1 files):
- Supplementary file S4.anl
